# Supplementary material for: Neural circuit-wide analysis of changes to gene expression during deafening-induced birdsong destabilization
Source: eLife. 2023 Jun 7;12:e85970. doi: 10.7554/eLife.85970 (PMC10259477; doi:10.7554/eLife.85970)
Supplement: Supplementary file 2. [file elife-85970-supp2.csv]

position	coef	gene_id	AveExpr	P.Value	adj.P.Val	t	logFC	std_error
ra	kl_mean_3	CD24	7.037001008502337	3.6348887586985413e-13	3.3419167247474388e-9	7.449337904105869	1.7034363257822802	0.22866949354564695
ra	kl_mean_3	LPL	5.050651602520553	1.1454599928918734e-8	5.265679587323942e-5	5.795544385359899	1.1343015415280984	0.1957195849269057
ra	kl_mean_3	LOC110476475	6.782415900169814	7.978097004968316e-8	1.8340567658700586e-4	-5.440905078018121	-0.9242818480010435	0.16987648833192256
ra	kl_mean_3	CRHBP	5.305976797669661	7.979363784511893e-8	1.8340567658700586e-4	-5.440875278126362	-1.690269318872309	0.3106612874710805
ra	kl_mean_3	PRKCB	7.51170220767676	4.2989601438498637e-7	7.904927912511129e-4	5.11662187149957	0.8679607904529516	0.16963551582493064
ra	kl_mean_3	FABP7	10.120527884984615	7.546378329991665e-7	0.001156356706099056	-5.004353706830865	-0.6362187384271099	0.12713304768179778
ra	kl_mean_3	MAP2	10.352578464749387	1.4652723130055364e-6	0.0016839642057216127	4.869158955780493	0.4036312310989652	0.08289547224984072
ra	kl_mean_3	NR2C2AP	6.516432053072053	1.0223198504746827e-6	0.0013427441007520331	-4.94288789326171	-1.1687312168880803	0.23644704110755357
ra	kl_mean_3	SLC1A2	10.418964086716969	1.749292404075408e-6	0.001786999373674367	-4.83252127988973	-0.42012068087604426	0.0869361264117663
ra	kl_mean_3	STMN1	9.728511822111198	1.0615224847410451e-5	0.008872397931553791	4.445240797168716	0.9628347802053444	0.21659901547259214
ra	kl_mean_3	RHPN1	7.265018320545327	1.0427436246368734e-5	0.008872397931553791	4.449214144839716	0.8244900521234713	0.18531138877181955
ra	kl_mean_3	NR2F2	10.106256305181578	1.2522261949265391e-5	0.0095941396967955	4.408317114002745	0.6502987670013408	0.14751633110415474
ra	kl_mean_3	LOC110483343	5.004273961164339	1.4140364053667788e-5	0.010000500546878588	-4.380989744370482	-1.2187451853470581	0.27818946321733135
ra	kl_mean_3	DPP6	9.872642700387027	2.30867349192623e-5	0.014150629389846504	4.26925032091438	0.6488146532663361	0.15197390747689263
ra	kl_mean_3	LOC110475166	6.68179279491829	2.4672054886235924e-5	0.014177179539003317	-4.2539212198698175	-0.859523212768127	0.20205433254225405
ra	kl_mean_3	SST	7.035478184980156	2.2921309943107925e-5	0.014150629389846504	-4.270907345709305	-1.1701726285757483	0.2739868917435876
ra	kl_mean_3	FAM166A	9.80869126868719	4.0438510016610746e-5	0.021870097711336425	4.1383656757506175	0.46983124250679154	0.11353062520787834
ra	kl_mean_3	TUBB4B	9.809907995832576	4.373135381767689e-5	0.02233700372220674	4.119806329319811	0.4656910433876312	0.11303712023388192
ra	kl_mean_3	FDFT1	8.840403629790043	8.012657587898985e-5	0.03683418693157164	3.9737734740245316	0.6134146375003589	0.15436577890261793
ra	kl_mean_3	CTSB	8.585058483707126	1.7061550216336421e-4	0.07130176940408958	3.784868917281494	0.6764998912316403	0.17873799754141567
ra	kl_mean_3	IGF2	4.332805805736794	7.621782883555468e-5	0.03683418693157164	-3.986005770560398	-1.6361755208851008	0.41047996793418307
ra	kl_mean_3	ETV1	7.652490527856937	1.9843607575585547e-4	0.07932266436953632	3.7461542592890744	0.5218539179072816	0.1393039052284826
ra	kl_mean_3	HTRA1	7.807643156637605	2.1406370225487948e-4	0.08024294224008705	-3.7265977590133312	-0.4452025945054096	0.11946623255182852
ra	kl_mean_3	LOC116184043	4.82012107315919	2.1819377376573594e-4	0.08024294224008705	3.72165415961178	0.8957505270308832	0.2406861273548111
ra	kl_mean_3	LOC110468098	2.9710954766946434	1.3631852950724864e-4	0.05968155048998305	-3.8417776893443496	-1.2349650195432642	0.3214566587152073
ra	kl_mean_3	EEF1AKMT4	7.534665294456212	3.820303905147559e-4	0.12111680725491951	3.5742135212623674	0.9377116126739401	0.26235467106138416
ra	kl_mean_3	ATP6V0E1	6.796441573318809	4.4947741002527566e-4	0.1377498435924128	-3.5304513547483105	-0.6255046669846107	0.17717413557995437
ra	kl_mean_3	LOC110475046	9.82039312365704	3.7361508835149565e-4	0.12111680725491951	-3.580173945029789	-0.3924361654053619	0.10961371470516544
ra	kl_mean_3	TOLLIP	7.562916701223397	6.351543397453045e-4	0.17405502165552217	-3.435833729995364	-0.45055954595834313	0.13113543359938756
ra	kl_mean_3	RPL18	5.630931174211563	5.199919773015001e-4	0.1542195561067739	-3.4908369129283052	-1.3010731402552935	0.372710949467955
ra	kl_mean_3	DNM1	9.976572858164177	5.75922927701256e-4	0.1654698561651671	3.462840052257817	0.6391523318334835	0.1845746041364942
ra	kl_mean_3	SLC8A3	5.77421627062005	6.436666017280567e-4	0.17405502165552217	3.432147374370253	0.8808769209689358	0.2566547484373579
ra	kl_mean_3	COL1A2	3.13708039903243	3.6456400289486686e-4	0.12111680725491951	-3.5867268162695813	-1.2266235441330093	0.3419896766514195
ra	kl_mean_3	PVALB	10.731645203257255	3.71628363360975e-4	0.12111680725491951	-3.5815994616633913	-0.3350958583051678	0.09356039442488084
ra	kl_mean_3	RIOK3	5.391763566296397	6.696723397607074e-4	0.175913356907427	3.4211603519626737	1.057773967331711	0.309185731889147
ra	kl_mean_3	EPHB1	6.959508593158553	8.860138920509267e-4	0.2143687295662163	3.3426489208643706	0.631321276846721	0.188868556582804
ra	kl_mean_3	LOC110469893	10.21552952168453	7.060401901956233e-4	0.18031481968496	3.406444561804845	0.2880550931370266	0.08456180275671524
ra	kl_mean_3	LOC110480216	6.812033981797062	0.0010154127928488758	0.2277001272549406	3.303857384140795	0.8444936115070206	0.25560837327929653
ra	kl_mean_3	NDUFA12	9.297961562249467	9.840559756360608e-4	0.2277001272549406	-3.3128170210303867	-0.42961190529260646	0.1296817489663175
ra	kl_mean_3	CREM	5.914920257902448	0.0010113513741450417	0.2277001272549406	-3.3050032632645854	-0.8351780395225556	0.2527011240217631
ra	kl_mean_3	EIF5	8.683913999874935	0.0012076585450010596	0.23372012977669038	3.2539634129607404	0.376590379272544	0.11573282532082596
ra	kl_mean_3	HCN1	6.09081681851288	0.0012621639117407911	0.23372012977669038	3.2411589513620296	0.8493464424831942	0.26205022809087286
ra	kl_mean_3	LOC110474682	6.10398828726195	0.0012599886946922374	0.23372012977669038	-3.241660058584209	-0.7249913825941383	0.22364818318142138
ra	kl_mean_3	MERTK	5.78482420756339	0.0012685744295965393	0.23372012977669038	-3.239686789348478	-0.66464119723205894	0.20515600440674778
ra	kl_mean_3	LOC110479747	8.881715537120199	0.0011668698365279238	0.23372012977669038	-3.2639006296519484	-0.4297694725874762	0.13167357752349998
ra	kl_mean_3	NRCAM	9.202355057359181	0.0011708687412943968	0.23372012977669038	3.2629122789872422	0.5510742754914367	0.16889031281664785
ra	kl_mean_3	NDUFS6	8.442446910960841	0.0012778471285398618	0.23372012977669038	-3.2375694726079494	-0.48899978336115496	0.15103916301979847
ra	kl_mean_3	LOC116183579	2.8463281630197157	8.210946233280076e-4	0.20403091802372167	-3.36414082100082	-1.018538169729128	0.30276323849788084
ra	kl_mean_3	AK1	7.995322772452978	0.0013949656706756853	0.23372012977669038	-3.2119845425701175	-0.40748283436289684	0.12686326131471462
ra	kl_mean_3	HEXIM1	6.1827584852761746	0.0014081896205966698	0.23372012977669038	3.209221747032264	0.8280348978454983	0.2580173522166942
ra	kl_mean_3	NLK	6.500162551087934	0.0014451009021534036	0.23372012977669038	3.2016351311391373	0.8080491185886912	0.25238638554705906
ra	kl_mean_3	NFIC	7.45719712642301	0.0014744145667879096	0.23372012977669038	3.195736644420289	0.5158106625610556	0.16140587287180053
ra	kl_mean_3	MAN1C1	6.001526187622799	0.0013169286830777692	0.23372012977669038	3.228799104587104	0.9529384053190857	0.2951371003433633
ra	kl_mean_3	PLP1	8.244808519010936	0.0013634381185132793	0.23372012977669038	-3.218670362363481	-0.5985476606210368	0.18596115576791192
ra	kl_mean_3	CACNA1C	7.056556919811907	0.0016140592870558012	0.24160199295173274	3.169044960118981	0.5705744383088852	0.18004617968167388
ra	kl_mean_3	TGIF2	6.006004752786569	0.001510756857389354	0.23542200926843596	3.1885724940123055	0.6976555610521784	0.2187987139581359
ra	kl_mean_3	MPPE1	5.980007400067288	0.0014743920898997445	0.23372012977669038	3.1957411255486767	0.9527036665402218	0.2981166587380109
ra	kl_mean_3	VPS36	5.759811825503221	0.0013824791078148862	0.23372012977669038	-3.2146155998828836	-0.9990517474751988	0.31078420309775034
ra	kl_mean_3	DNAJB6	6.066566324615987	0.0017721516675191235	0.25291855174765215	3.141286765342833	0.8769008508852861	0.2791533904385782
ra	kl_mean_3	LOC110472108	6.653439570079998	0.0018155997841358541	0.25291855174765215	3.134058424552391	0.7182196265249808	0.2291659979591981
ra	kl_mean_3	LOC110480267	4.076987629066699	0.0013030331028272214	0.23372012977669038	-3.231889504701327	-1.1632314996934037	0.35992304130487374
ra	kl_mean_3	STXBP6	6.5597573890915575	0.001951960571527578	0.2678556043973814	3.112364397226355	0.5832418233784511	0.18739509547732222
ra	kl_mean_3	CENPV	4.625903936241024	0.0015814359398699154	0.24160199295173274	-3.175084028346434	-0.941091590278359	0.2963989557052681
ra	kl_mean_3	LOC110469652	6.936986425895002	0.0019897327596895753	0.26815065590375425	-3.1066020652175537	-0.5596105922960362	0.18013591073076396
ra	kl_mean_3	LOC110480671	6.418208062693995	0.002015206557233825	0.26815065590375425	3.1027724891201593	0.704148955560694	0.22694185862153454
ra	kl_mean_3	YWHAG	12.273866553666966	0.0010517524050312832	0.23023360980613375	3.2937897838273953	0.42544051891266665	0.12916444182369868
ra	kl_mean_3	BHLHE40	6.1803887689643195	0.0020416082133198604	0.26815065590375425	3.0988501478452326	0.9500259428219026	0.30657369588603617
ra	kl_mean_3	LOC110472880	6.845171595672929	0.0021162205432495714	0.27403565738924734	3.0880125089596104	0.8105764698859163	0.26249131683699345
ra	kl_mean_3	SERF2	4.966570666978875	0.0017903781177254347	0.25291855174765215	-3.1382348106464413	-1.2938789391568069	0.4122951331644563
ra	kl_mean_3	BMPR2	7.736358723965829	0.0024157371623648705	0.30569416646465475	3.0477713994027456	0.40455242324973817	0.13273712829282933
ra	kl_mean_3	CHGB	8.310796383899993	0.0025269476453462867	0.30569416646465475	-3.0339895532407675	-0.6764814553756635	0.22296762843269427
ra	kl_mean_3	GTF2F1	5.984015220900885	0.0024896696018143695	0.30569416646465475	3.0385461607287447	0.8406642172299947	0.27666659407549543
ra	kl_mean_3	CHCHD2	11.045933093161421	0.0016292498980865163	0.24160199295173274	-3.1662713027830574	-0.38164096993119245	0.12053324981840359
ra	kl_mean_3	CD99	2.8155745680593247	0.0024283280191061234	0.30569416646465475	3.0461821771406115	0.7461271848504097	0.24493846443247988
ra	kl_mean_3	PLEKHB1	6.094215943077644	0.0028918515228304126	0.3165200345345573	2.992375655394845	0.5903983332940257	0.19730087438374191
ra	kl_mean_3	STXBP5L	7.963510826556541	0.002863845674498729	0.3165200345345573	2.9953938068129715	0.44436100859002514	0.14834810954717664
ra	kl_mean_3	ATP5MC3	11.608752731599012	0.0016888568602970446	0.24646587259636552	-3.1556132812316195	-0.4157348296128067	0.13174454299753344
ra	kl_mean_3	SMIM4	7.332851282984268	0.003071649894605946	0.33224410742361254	-2.9736129377887632	-0.5279192379274394	0.17753461831519016
ra	kl_mean_3	ITPRID2	4.541571457017613	0.0026781397629979035	0.3157566556211113	-3.0161192944315913	-0.860902667247217	0.2854338914367974
ra	kl_mean_3	PNKD	4.561186877000026	0.0028433129526459293	0.3165200345345573	-2.997623803967371	-1.069332064638215	0.35672657230135024
ra	kl_mean_3	MPC2	9.357519468412393	0.0026788143504945273	0.3157566556211113	-3.016041654705654	-0.4470408143708253	0.14822103457137217
ra	kl_mean_3	GPM6A	10.43767538178676	0.0027535094073257273	0.3164470686369092	3.0075537177603864	0.44944333138425335	0.14943817253543093
ra	kl_mean_3	JADE2	10.243769963941665	0.0028061186384598607	0.3165200345345573	3.001701177683197	0.5681231628189456	0.189267061972318
ra	kl_mean_3	ACYP1	8.617500640478758	0.003178054566509806	0.33975620563361814	-2.9629770439113794	-0.3998952260119526	0.13496399738691772
ra	kl_mean_3	ANXA1	2.982844066058907	0.0025115678997889132	0.30569416646465475	3.0358619448346627	1.0088914990454092	0.3323245646140061
ra	kl_mean_3	SLC38A2	6.925386128374396	0.0036987720928697504	0.3632246827328914	2.915204645223657	0.4573096781856711	0.1568705232872548
ra	kl_mean_3	TNS1	6.560545858250929	0.003789311138211398	0.3632246827328914	2.907531634095326	0.5277011448443638	0.1814945497604387
ra	kl_mean_3	TMEM121	5.746635387974886	0.0036320591198790056	0.3632246827328914	2.9209687864850746	0.7311104991911136	0.25029726526824336
ra	kl_mean_3	C5H11orf74	5.65132406746899	0.0036669685917612048	0.3632246827328914	-2.917940607076925	-0.6851306645806681	0.23479938656702282
ra	kl_mean_3	ERGIC1	6.46491298771706	0.003959577122336377	0.3677207279066732	2.8935437200482466	0.706362158454226	0.24411663579164727
ra	kl_mean_3	CNTNAP2	8.359323952108976	0.003279576927048401	0.34657965824463216	-2.95312833326034	-0.28859546213282006	0.09772533718986814
ra	kl_mean_3	C4H20orf194	8.48687357031854	0.003703138468555368	0.3632246827328914	-2.9148306944331557	-0.4129127608423769	0.14165926056390582
ra	kl_mean_3	MRPS27	6.441871732299322	0.0040259618440569725	0.37014693194259807	2.888238013946378	0.47985445827993173	0.16614089834801282
ra	kl_mean_3	ATP5PO	10.672490519749156	0.0027453766400902424	0.3164470686369092	-3.008467577326609	-0.35582395179948395	0.1182741520903067
ra	kl_mean_3	UGP2	5.923800798658468	0.0041688225299981495	0.37157237653197406	-2.8770849786876873	-0.5818651838334394	0.20224122267630873
ra	kl_mean_3	APOA1	7.419592481291973	0.0041248545279458145	0.37157237653197406	2.880479995090647	0.5902745782380656	0.2049222974101891
ra	kl_mean_3	FAXC	8.23433735969631	0.003857692502611895	0.3632246827328914	2.9018464041359056	0.3552601700215653	0.12242555964203505
ra	kl_mean_3	MAPT	9.073229256873175	0.0038124829969845143	0.3632246827328914	2.9055947282505596	0.3394795631971839	0.11683651539441718
ra	kl_mean_3	PPP1R1C	4.419290834279849	0.003517791978628955	0.3632246827328914	-2.931069868618487	-1.036978511988013	0.35378839757128555
ra	kl_mean_3	EGR1	6.56946138754466	0.004577630203744181	0.38788953006461835	2.8469892205680982	0.763907532547029	0.26832118893467266
ra	kl_mean_3	IRF2BP2	7.243935767220308	0.004665517438032087	0.38788953006461835	2.8408395219842455	0.7556976691192786	0.266012093703711
ra	kl_mean_3	DERL3	5.240799489347885	0.004365967832342661	0.3822924595291278	2.862251756535514	0.7286606718609603	0.25457602399829965
ra	kl_mean_3	RUNX1T1	8.828921323414898	0.0038716574839920987	0.3632246827328914	2.9006966547639808	0.49946416772535496	0.17218765943865805
ra	kl_mean_3	PMEPA1	7.269035722421815	0.0047252150714854535	0.38788953006461835	2.836722028086622	0.4707773178235096	0.16595821274072822
ra	kl_mean_3	CRLF3	3.546209488014481	0.0036544700777555936	0.3632246827328914	-2.919021742731093	-1.00291803159075	0.3435801854125282
ra	kl_mean_3	CYSTM1	7.578410944647965	0.004702254815793524	0.38788953006461835	-2.8383000353748034	-0.5359502177615778	0.18882789383850482
ra	kl_mean_3	SYT12	5.761836745461263	0.004772108042002447	0.38827222423159735	2.8335206831180826	0.6992529027600237	0.24677882428249892
ra	kl_mean_3	LOC116184507	5.582216776257931	0.004416127431588555	0.3830365623209922	2.8585750249116844	0.8935802200395905	0.31259638535014406
ra	kl_mean_3	BRD3	6.932625650234862	0.005177348265423514	0.40883133877918676	2.8069855666250634	0.5082922860146019	0.1810811897496642
ra	kl_mean_3	MTPN	8.388096194076113	0.004548362306681665	0.38788953006461835	-2.8490609841972607	-0.41569770862427663	0.14590691843031992
ra	kl_mean_3	MAFB	7.890843466699963	0.004169853542563779	0.37157237653197406	2.8770057600018526	0.4144956998496812	0.14407190476025125
ra	kl_mean_3	EIF3D	6.244468452675415	0.005202661152617452	0.40883133877918676	2.8053912861076022	0.5766541209640804	0.2055521181019176
ra	kl_mean_3	LOC110484605	9.349208883805295	0.0042031245550712745	0.37157237653197406	-2.8744588718309165	-0.33865296346209584	0.117814509986844
ra	kl_mean_3	SCARB1	6.376191120911989	0.005396475732441275	0.41784257034034417	-2.793411959913677	-0.4936277377567847	0.17671139983664957
ra	kl_mean_3	NAA30	5.854672262270511	0.0056267898711047076	0.4240385743847269	2.779673029687924	0.6370392002266853	0.22917774623953027
ra	kl_mean_3	NFE2L1	8.134749228232995	0.005057776660005732	0.4043582488008061	2.8146133670459177	0.5332610639436793	0.18946156874944584
ra	kl_mean_3	SRGAP2	7.224478276283334	0.005419675707649415	0.41784257034034417	2.792004223014093	0.5516585438277906	0.19758513947813824
ra	kl_mean_3	TMSB15B	8.359252785416558	0.0050412037278616045	0.4043582488008061	-2.8156834685025878	-0.4780039705917781	0.1697648105473965
ra	kl_mean_3	TCOF1	6.061232497925753	0.005981531989006525	0.43694637819614973	2.759475739524702	0.7420894484104893	0.2689240705331616
ra	kl_mean_3	VAC14	5.799480851957749	0.006076891277461345	0.43992864885810706	2.7542312462994563	0.6248330528952171	0.2268629599401769
ra	kl_mean_3	GRIK1	4.1777403610491755	0.005775731275824536	0.4282425270155708	-2.771056665745241	-0.8367417543537765	0.301957648393576
ra	kl_mean_3	ADHFE1	4.092134752056502	0.005453677228718872	0.41784257034034417	2.7899508906070545	0.9460692424787022	0.3390988872470263
ra	kl_mean_3	MTSS2	8.476723363705815	0.005674848479780103	0.4241833896186851	2.776870493267091	0.5216891154126183	0.18786944392168314
ra	kl_mean_3	LOC110475832	10.215579883852286	0.003800039543181963	0.3632246827328914	-2.9066335227799804	-0.29348339116639593	0.10097020792827736
ra	kl_mean_3	IGF1R	5.244082295213333	0.006341996235748956	0.4468124750640428	2.7400323208648283	0.6949973595948539	0.25364567939676486
ra	kl_mean_3	PBX1	7.491073432737467	0.006788156233974043	0.45554969646100263	2.7173026913515934	0.8015201205064578	0.2949690231631058
ra	kl_mean_3	PYGB	7.7380342892817255	0.0063808679091083296	0.4468124750640428	-2.7379955804199416	-0.3519811808535522	0.12855432761493604
ra	kl_mean_3	SAP30L	7.492728022716049	0.006652742709338477	0.45294780507435045	2.7240553255111797	0.44451224029942665	0.16318032755667772
ra	kl_mean_3	TOMM6	4.73482513145494	0.006700119805319954	0.45294780507435045	-2.7216788084584174	-0.9547318608612216	0.35078785119467865
ra	kl_mean_3	SHISA9	5.261989765434807	0.006391380489857259	0.4468124750640428	2.7374466812290827	0.8343839019363405	0.3048037091125046
ra	kl_mean_3	CAMTA1	9.971555029080822	0.005605972770092865	0.4240385743847269	2.7808937044990216	0.43123365508612427	0.15507016840969512
ra	kl_mean_3	SLC49A3	3.904447116478643	0.006463569630576212	0.4468124750640428	-2.7336992813727963	-0.9647398976150848	0.35290637276336273
ra	kl_mean_3	RPL9	9.421232156520247	0.005988170943301596	0.43694637819614973	-2.759108178229042	-0.3171046288174989	0.11493011811556998
ra	kl_mean_3	VTN	7.233904777610178	0.007495318876267293	0.48873731736454956	-2.683895435214131	-0.3966596373572867	0.14779250791700077
ra	kl_mean_3	SUB1	8.45208711868976	0.007094549738069984	0.47266152385373494	-2.7024609880088404	-0.35702870304157774	0.13211243552664
ra	kl_mean_3	PPP2R5A	6.167458644109153	0.008051564922251413	0.5043186700337496	2.6595544310792008	0.6167429081736581	0.23189708056600838
ra	kl_mean_3	SPEN	6.8289973479445205	0.008119411899444274	0.5043186700337496	2.656689633496907	0.5795744678741018	0.21815663394268164
ra	kl_mean_3	HMG20A	6.816480899372085	0.0079827309953553	0.5043186700337496	2.6624831350120206	0.5453764267036522	0.2048375140979775
ra	kl_mean_3	LOC116184561	3.931913434124708	0.006418501333760225	0.4468124750640428	-2.736034358156365	-1.0313088470862661	0.37693563460262897
ra	kl_mean_3	USP10	6.643192874893228	0.008502218170027323	0.5043186700337496	2.640917362210269	0.505180976781015	0.1912899600759233
ra	kl_mean_3	LMO2	5.469418477295352	0.008453032386637077	0.5043186700337496	2.6429078022589487	0.5342827143681005	0.20215715202453818
ra	kl_mean_3	RPS19BP1	5.534806291408941	0.008265671341283752	0.5043186700337496	-2.650586285540099	-0.7049380535294222	0.26595551986936355
ra	kl_mean_3	PALM2AKAP2	7.006054045165787	0.008291155570181152	0.5043186700337496	2.6495327654691394	0.37675446761589815	0.14219656858977855
ra	kl_mean_3	UBXN2A	4.578859944932563	0.00819465138215611	0.5043186700337496	-2.653537709523911	-0.808876878043438	0.30482961487235244
ra	kl_mean_3	GNG4	4.612124573839503	0.007352767649881439	0.48634061707201404	-2.6903944556828505	-1.029142837322568	0.382524887809197
ra	kl_mean_3	LOC110478997	7.51960393829948	0.008418274902174935	0.5043186700337496	-2.644320633172757	-0.3726782488352665	0.1409353480663625
ra	kl_mean_3	SH3BP2	3.195640015870698	0.007446260262712214	0.48873731736454956	-2.686119413324311	-0.9595826808815724	0.35723753609821973
ra	kl_mean_3	RRP12	5.134289348000357	0.008750592613666624	0.5124391623570124	2.6310211811237716	0.7339657853745792	0.2789661256398875
ra	kl_mean_3	MRPS14	7.4579105411240345	0.00870847456591768	0.5124391623570124	-2.6326814503657654	-0.3727531296575442	0.14158687128887415
ra	kl_mean_3	MED13L	4.737806552976409	0.008476427370694862	0.5043186700337496	2.641959767497575	0.9364077748500016	0.3544368034555473
ra	kl_mean_3	PPP1R3D	3.0771008870552365	0.007605230554876011	0.49061299379904133	-2.678959929344348	-0.9568654634159454	0.3571779678131019
ra	kl_mean_3	ETNPPL	4.888638630271652	0.009409663901222743	0.5342189709991285	-2.605931820241417	-0.6589330281774192	0.2528588902668892
ra	kl_mean_3	SERPINH1	4.612939295102291	0.008882830016133818	0.5168907542299641	2.6258545871933663	0.8116939743776965	0.3091161172200599
ra	kl_mean_3	NIPSNAP2	6.859696935305794	0.00977448199804637	0.5356018097030872	2.5927126503026616	0.4558107379428167	0.17580457205298372
ra	kl_mean_3	LOC110484694	5.208149608926048	0.009413038209904157	0.5342189709991285	2.6058074677295116	0.8123158550400381	0.3117328755481018
ra	kl_mean_3	CHN2	6.68103705275354	0.009074046117790304	0.5214173750435254	2.6185041840875147	0.43831056911840316	0.16738967681701214
ra	kl_mean_3	POLR3B	4.138702362902626	0.008458662897695401	0.5043186700337496	-2.6426794223160184	-0.936057067216586	0.35420757406747233
ra	kl_mean_3	SUPV3L1	4.678010895106466	0.009006114176939844	0.5207686398917291	-2.6210994851267917	-0.8254536862226955	0.31492649970238173
ra	kl_mean_3	HERC2	7.4031798631170105	0.009568719931162253	0.5356018097030872	-2.6001130759000923	-0.43364678325093203	0.16677997094446162
ra	kl_mean_3	CASKIN1	7.006318358889073	0.00978693757125502	0.5356018097030872	2.592269157190188	0.4222148382963416	0.16287461397488087
ra	kl_mean_3	ACTB	10.248472115641357	0.006406238153707322	0.4468124750640428	2.7366722973883473	0.21312415603766077	0.07787711968329154
ra	kl_mean_3	CAPZB	7.72285506539937	0.009692753797393814	0.5356018097030872	2.5956352571961108	0.434624487677363	0.16744436124929915
ra	kl_mean_3	MAPK11	5.205071843897032	0.010707056058143366	0.5499478960813973	2.5608240469370425	0.7572623999263562	0.29571043775229494
ra	kl_mean_3	CALM2	12.157039557925149	0.0046478276125149365	0.38788953006461835	2.8420688201649487	0.3191658596823509	0.11230053875466221
ra	kl_mean_3	FGFR3	6.632459363366697	0.010033649647870551	0.538425237442739	2.583587040578323	0.42504765439554226	0.1645184186635328
ra	kl_mean_3	POU2F1	4.820619189144858	0.00998657778517508	0.538425237442739	2.5852287278202515	0.7418950770403516	0.2869746375075617
ra	kl_mean_3	STK17A	5.610027514501075	0.010839733641749673	0.5519231107724407	-2.5564903813124333	-0.49389044199947923	0.19319080783942916
ra	kl_mean_3	LSM5	7.613543046104457	0.010072780165341647	0.538425237442739	-2.5822275442343283	-0.4188956575840286	0.16222259673410688
ra	kl_mean_3	CDK17	7.995708929215002	0.009914879426189906	0.538425237442739	2.587742623208123	0.341088383663113	0.13180923813831716
ra	kl_mean_3	MBLAC2	5.214946419407117	0.010374546650576064	0.544901420495448	2.571898952502711	0.766638983487701	0.2980828553710035
ra	kl_mean_3	CLPX	4.971726360564075	0.010528908442484167	0.544901420495448	-2.5667188369907645	-0.7456213428022297	0.290495917221849
ra	kl_mean_3	HBP1	3.9237728206202056	0.009702448806630817	0.5356018097030872	2.595287414055366	0.9253915121004411	0.3565661001894334
ra	kl_mean_3	DACT2	4.142355414910932	0.009485299866226442	0.5350174660741467	-2.603153951492555	-0.9389024543343315	0.36067880418520715
ra	kl_mean_3	LOC110484786	4.618994773202211	0.011090340399914246	0.5519231107724407	-2.5484321910050673	-0.8140088212530491	0.3194155309002022
ra	kl_mean_3	NRN1	7.839452224748057	0.010325172876980707	0.544901420495448	2.573570370591017	0.6147996449235441	0.2388897742797514
ra	kl_mean_3	HSP90AA1	10.975451606749406	0.0066011604382622815	0.452918425890921	-2.726660193278277	-0.24473754981736354	0.08975726070329078
ra	kl_mean_3	LOC110485058	3.7804666236650957	0.010369272336708632	0.544901420495448	2.5720771613768454	0.7874405392569798	0.3061496564261156
ra	kl_mean_3	COQ6	4.282414678110357	0.0105177062855684	0.544901420495448	-2.5670924744474215	-0.7755952793540238	0.3021298558872424
ra	kl_mean_3	CLGN	5.220625329961382	0.011444265682943286	0.5519231107724407	2.537323789901722	0.6910851296434881	0.27236773343391696
ra	kl_mean_3	ZDHHC14	6.7372377304789435	0.011782209525943204	0.5519231107724407	2.5269987663522553	0.6142109306390044	0.24305945013405103
ra	kl_mean_3	DDIAS	4.902078208799342	0.011706542681990364	0.5519231107724407	-2.529287468621452	-0.7379521021938924	0.29176284283577364
ra	kl_mean_3	HCN2	5.488911625463166	0.01205851434950464	0.5519231107724407	2.518750865549969	0.7190643018468246	0.28548448823652
ra	kl_mean_3	FGF1	5.488577796225936	0.012305273519728368	0.5519231107724407	2.511525711641986	0.6902421288876825	0.27482980790844297
ra	kl_mean_3	PHYHIP	7.094338204704599	0.0124280748052624	0.5519231107724407	2.507977913009848	0.6311747035149238	0.2516667711628469
ra	kl_mean_3	KAT2A	4.758812553998744	0.01144044647108104	0.5519231107724407	-2.5374420185915216	-0.85349822400644	0.33636166570623677
ra	kl_mean_3	ZDHHC23	4.407084691205023	0.01232608379611308	0.5519231107724407	2.510922284383526	0.8014362635719399	0.3191800353823799
ra	kl_mean_3	ATP2B4	8.712814701920488	0.01099658263098776	0.5519231107724407	2.551427768298485	0.6129330761736201	0.2402314044666753
ra	kl_mean_3	RP2	4.664310376291588	0.012460549453958861	0.5519231107724407	2.5070449082472077	0.8964049978739638	0.3575544239056661
ra	kl_mean_3	DSEL	4.734571365877382	0.01125284398785811	0.5519231107724407	-2.543293196543784	-0.9232914664211107	0.3630298967007895
ra	kl_mean_3	IQUB	4.7032927442775225	0.012800341058273953	0.5519231107724407	-2.497409956904935	-0.7466487420238562	0.29896923408969883
ra	kl_mean_3	TNRC18	5.363542339656921	0.012780468323990062	0.5519231107724407	2.4979671703105883	0.652019508837083	0.26102004725547023
ra	kl_mean_3	LOC110483891	3.0906178820437313	0.011308648818271384	0.5519231107724407	-2.541543668331754	-0.9009515610092629	0.3544899000695272
ra	kl_mean_3	FZD10	3.172843443114549	0.011474651455594734	0.5519231107724407	-2.5363844076983524	-0.8531495144303409	0.3363644374412999
ra	kl_mean_3	ABHD2	4.63037882750601	0.012979120465228575	0.5519231107724407	2.492431365528215	0.7971393669835157	0.3198239991714194
ra	kl_mean_3	LOC110469529	4.034584539498871	0.011912986266294383	0.5519231107724407	-2.5230737905614102	-0.8476582749440447	0.3359625382797195
ra	kl_mean_3	LOC116184594	4.409042053856673	0.01288566835234181	0.5519231107724407	2.495026146525964	0.6807549191144974	0.2728448036756529
ra	kl_mean_3	SETD7	7.651603782414037	0.011794333853655747	0.5519231107724407	2.526633256439395	0.33356158739610237	0.13201820507427622
ra	kl_mean_3	ID1	5.030414160838609	0.013069320582717309	0.5519231107724407	-2.4899425482257254	-0.8005145031747453	0.3214991862945485
ra	kl_mean_3	RTN4RL2	3.3751220426629804	0.01189404972438257	0.5519231107724407	2.523639749782651	0.7348422090909712	0.2911834817763747
ra	kl_mean_3	CRADD	3.820581066597433	0.01198535174613723	0.5519231107724407	-2.5209183351491156	-0.911560343269411	0.361598521681382
ra	kl_mean_3	VSNL1	9.945682242574193	0.0076841713190191376	0.49061299379904133	2.675454560142924	0.30215425216518804	0.11293566957423747
ra	kl_mean_3	NR2F1	7.381591338930207	0.011912242419460232	0.5519231107724407	2.5230960069240487	0.5690038138607076	0.225518098518332
ra	kl_mean_3	CENPH	3.6701518698724254	0.012475083019963282	0.5519231107724407	-2.506628054501731	-0.9054557014631651	0.36122459406653057
ra	kl_mean_3	KLHL36	5.635069527689319	0.014045205268134046	0.5790655481400198	2.463946897607505	0.5818892131974738	0.23616142610966526
ra	kl_mean_3	LOC110470524	4.248076104392408	0.012755428118540343	0.5519231107724407	-2.4986703706625577	-0.9333914955141733	0.3735552742263764
ra	kl_mean_3	HSPA9	7.222460046741696	0.013505584658233271	0.5618567662796231	2.478115891174685	0.38583631852427397	0.1556974473624712
ra	kl_mean_3	LOC110470530	7.918481285969379	0.012431669481944102	0.5519231107724407	-2.507874530563831	-0.47586243415616547	0.18974730528053177
ra	kl_mean_3	LOC110481429	8.841557229780285	0.010549538051793534	0.544901420495448	-2.5660316824580596	-0.4217808316253622	0.1643708589058919
ra	kl_mean_3	TNPO3	5.4319127370955735	0.014318834538852139	0.5861180449960333	2.4569453398286525	0.5819675299230408	0.23686629103585477
ra	kl_mean_3	RDH10	4.319578793665788	0.012794385479059301	0.5519231107724407	-2.497576865333237	-0.8904663233001682	0.35653209943605013
ra	kl_mean_3	SGSH	3.2252682301962436	0.01294017364059535	0.5519231107724407	2.493510738008393	0.9016963231670048	0.36161718071733834
ra	kl_mean_3	NFIA	10.380150941921295	0.007662630584785708	0.49061299379904133	2.6764078549775383	0.334678120529275	0.12504750346881782
ra	kl_mean_3	RMDN2	2.9401427280272134	0.012826038637847051	0.5519231107724407	-2.4966905570957336	-0.8553686877411975	0.3426010024791386
ra	kl_mean_3	IGSF21	6.936239412033922	0.014499776549097534	0.5872728880722587	-2.4523801673009658	-0.4502224224116839	0.1835859009197536
ra	kl_mean_3	DIPK1B	7.138298082385298	0.013703040707469243	0.5675034065967217	2.4728740102701945	0.3408763878217662	0.13784624142033058
ra	kl_mean_3	LHFPL6	7.532561740297777	0.012990561446013496	0.5519231107724407	2.4921148360667655	0.6288060049959098	0.25231823024188427
ra	kl_mean_3	MTURN	6.281104001515166	0.014619556252327272	0.58766998651884494	2.4493857527670815	0.4490997950490736	0.18335200755606734
ra	kl_mean_3	LTO1	7.236328371859573	0.011990576370780038	0.5519231107724407	2.5207631642942543	0.38097507124026564	0.15113481370905718
ra	kl_mean_3	CRMP1	8.583522201510126	0.01256635368594219	0.5519231107724407	2.5040200305547593	0.5654402286013067	0.22581298140655645
ra	kl_mean_3	HAPLN2	2.833935675363279	0.013286552606393274	0.557136906987905	-2.4840105908618306	-0.8336448844127803	0.3356044001903978
ra	kl_mean_3	NPY	8.947709380767892	0.013331533558553306	0.557136906987905	-2.482793050276207	-0.696674696748263	0.280601194960957
ra	kl_mean_3	SYT17	3.6383454228178973	0.015683879874419587	0.6131351464971339	2.4236902845709465	0.7222583010164214	0.2979994208064745
ra	kl_mean_3	CPE	9.481714184713864	0.010904147633259996	0.5519231107724407	-2.5544034424402877	-0.24827617516838824	0.09719536508735817
ra	kl_mean_3	RPLP1	7.246695732388045	0.014937831658934766	0.597123583792375	-2.441533174677298	-0.5081861563590018	0.2081422286740665
ra	kl_mean_3	NDUFS8	9.43780193552868	0.011081335561708119	0.5519231107724407	-2.548718915821739	-0.36128481637657645	0.1417515341271337
ra	kl_mean_3	LOC110481148	3.279820260486129	0.014637418633110234	0.58766998651884494	-2.4489410646220517	-0.92034884011445806	0.37581502201503436
ra	kl_mean_3	WDR75	3.964880580669325	0.015364853542437017	0.6097443368808566	-2.431226564627383	-0.8503027667778064	0.34974229845507065
ra	kl_mean_3	CELF2	9.786554518378178	0.011850954712481866	0.5519231107724407	2.524930728967886	0.42248131896340835	0.16732392461955012
ra	kl_mean_3	RIOX2	3.953898276136798	0.015651760014969422	0.6131351464971339	2.424442889433392	0.8830391918067824	0.36422354828624337
ra	kl_mean_3	LOC116183430	4.311908548523438	0.015907297643648892	0.6165534187021933	-2.418492647595254	-0.804577481600288	0.3326772493603784
ra	kl_mean_3	YEATS4	3.8840769196504317	0.015386196014396208	0.6097443368808566	2.4307181070094748	0.8899639099583373	0.3661320938005701
ra	kl_mean_3	KDM6B	3.7692587093857193	0.015695236516050023	0.6131351464971339	-2.4234245108529175	-0.861338137514038	0.3554218972601265
ra	kl_mean_3	MTA1	5.900482150205785	0.01714917749948813	0.6256727695646581	2.3907223654127736	0.7218086189785575	0.3019207204571965
ra	kl_mean_3	LOC110481779	3.9972165072662107	0.01653212527957547	0.6178713813838084	-2.4042908532158416	-1.1360465834786326	0.47250796714512383
ra	kl_mean_3	PNPT1	4.084887158222058	0.016364320067543753	0.6169599972967958	-2.408057834493758	-0.8065678405939408	0.3349453775737509
ra	kl_mean_3	DBN1	6.948306041875073	0.01694863756271977	0.6233030950065823	2.3950842742177114	0.5092596719982744	0.21262703675201997
ra	kl_mean_3	SMG1	4.413194047780173	0.016440635124833042	0.6169599972967958	-2.406340475231957	-0.8277774662826384	0.343998480183003
ra	kl_mean_3	ITM2B	8.401278239422929	0.012845605148346186	0.5519231107724407	2.4961436527248586	0.2894151218609609	0.11594489826137509
ra	kl_mean_3	PMS1	4.043395922456564	0.01639044756865791	0.6169599972967958	-2.407469080373705	-0.8323928308616645	0.345754318361777
ra	kl_mean_3	BACE1	6.848228356332802	0.017466046627767642	0.6347147537379277	2.3839208077704273	0.46473029028000074	0.19494367798007597
ra	kl_mean_3	LOC110479580	5.097069179861637	0.016932027639710193	0.6233030950065823	2.395447586924317	0.7867656579449249	0.3284420257155818
ra	kl_mean_3	TTC14	3.7610995233419353	0.01632406214280448	0.6169599972967958	-2.4089666250180426	-0.8685176755881383	0.3605353708798823
ra	kl_mean_3	PALMD	2.81860449801585	0.016087397068733796	0.6169599972967958	2.414349427654467	0.7863312941689607	0.32569075758552446
ra	kl_mean_3	DHRS3	5.814963607936311	0.018027374735656937	0.6349259731401428	2.3721338784862103	0.6132324675495952	0.25851511717413383
ra	kl_mean_3	LOC110477925	3.761895282977311	0.016645880416927505	0.6196041479887914	-2.401756322574903	-0.8526689883647767	0.3550189419094096
ra	kl_mean_3	COPS8	7.517521409022139	0.015738513658181814	0.6131351464971339	2.4224132702415964	0.3230742371792615	0.13336875303157503
ra	kl_mean_3	DUSP5	3.272339088892432	0.016426431154211975	0.6169599972967958	-2.4066595822994947	-0.804643916814848	0.3343405618031087
ra	kl_mean_3	DSTN	9.116070746472813	0.013086712872350673	0.5519231107724407	-2.489464409784461	-0.22973108841007933	0.09228133067785835
ra	kl_mean_3	GPR137C	5.097961381442999	0.01844744660055427	0.6349259731401428	2.363522171184874	0.6703621431550216	0.2836284555854019
ra	kl_mean_3	TJP1	5.449929741789847	0.01861848709329481	0.6349259731401428	2.360064981469506	0.7403374444461269	0.31369366956377287
ra	kl_mean_3	ARFRP1	4.921334357774643	0.018240441064991862	0.6349259731401428	-2.3677441383382094	-0.7375811131429096	0.3115121694105756
ra	kl_mean_3	MFSD6	5.954086986702724	0.01842188302689066	0.6349259731401428	-2.364041294068484	-0.4572384153761613	0.1934138868569677
ra	kl_mean_3	YWHAH	8.387309109807758	0.014407513396683003	0.5861180449960333	2.4547016344336	0.31561938793049904	0.12857749532697293
ra	kl_mean_3	PPM1H	3.9479176829745635	0.01806679625873173	0.6349259731401428	2.371318266286078	0.835131901755754	0.3521804363543847
ra	kl_mean_3	UPF2	6.781612817156165	0.018791272834810538	0.6349259731401428	2.356600692572421	0.49004542953739144	0.20794589048621007
ra	kl_mean_3	EIF3H	7.0343277579175085	0.018022390915510746	0.6349259731401428	2.37223710281429	0.40512665952360927	0.1707783168229641
ra	kl_mean_3	MAN1A2	7.0705314640823556	0.018558357646133512	0.6349259731401428	2.3612771714528487	0.6181212093896618	0.26177410126289563
ra	kl_mean_3	EIF4B	6.0408713242089105	0.019624228267821803	0.6349259731401428	2.3402821976272117	0.5218297902720263	0.22297729342260697
ra	kl_mean_3	CNOT11	3.737868806780835	0.01820939106582862	0.6349259731401428	-2.368381040249153	-0.8385289885449313	0.35405155432958463
ra	kl_mean_3	NDUFAF5	5.149704314658704	0.019679040867629703	0.6349259731401428	2.339229777100956	0.6196523270555679	0.26489587860133723
ra	kl_mean_3	LOC116184303	5.185564682039229	0.01975826428874919	0.6349259731401428	-2.337713187813897	-0.6601942342782793	0.2824102792933539
ra	kl_mean_3	LOC110476170	5.528958539673705	0.019867801294077843	0.6349259731401428	2.3356250460250227	0.5926779641304797	0.2537556125025943
ra	kl_mean_3	LOC110471894	3.095267716746732	0.018176464458619472	0.6349259731401428	2.3690574779340876	0.8420048302517633	0.35541764524262415
ra	kl_mean_3	RUNDC1	4.82846526580888	0.019278632219012378	0.6349259731401428	2.3469776859069142	0.7520261759222623	0.3204232321585392
ra	kl_mean_3	KHK	3.4740985142762586	0.018815976909115052	0.6349259731401428	2.356107670254044	0.8224845239821197	0.3490861365828143
ra	kl_mean_3	LOC110478553	3.787523623343815	0.019475834920253697	0.6349259731401428	-2.3431443748666543	-0.8861785620820576	0.37820058020645403
ra	kl_mean_3	SEMA4B	2.9558100711575	0.018326012772168557	0.6349259731401428	-2.365993792728464	-0.8863855288540371	0.3746356104475901
ra	kl_mean_3	ABCF3	4.586074247876796	0.01977951024685337	0.6349259731401428	2.3373073778394793	0.7976680038222813	0.3412764668375009
ra	kl_mean_3	DNAJC13	3.7274248443841635	0.018970834898928503	0.6349259731401428	2.3530300189133495	0.8063141795354761	0.3426705877334447
ra	kl_mean_3	GMFB	4.205706215430708	0.01923525822016491	0.6349259731401428	2.3478254156338827	0.8337429814923498	0.3551128529151091
ra	kl_mean_3	TMEM263	4.547838301582659	0.01947059095604655	0.6349259731401428	-2.3432458682738115	-0.8107776583766945	0.3460062255327762
ra	kl_mean_3	LOC110472499	5.347565796050651	0.020857974952333456	0.6358004333946468	-2.3171928320065134	-0.8254055384603581	0.35620925762385497
ra	kl_mean_3	LRRN2	4.8848326721443796	0.02078853382136321	0.6358004333946468	2.318460257763958	0.5004123936632895	0.21583824522655945
ra	kl_mean_3	RABGEF1	6.098854184987976	0.021097318559131297	0.6358004333946468	2.312852453932558	0.5612070000049973	0.24264712565247015
ra	kl_mean_3	NNT	4.125077343339937	0.020215293374374495	0.6358004333946468	-2.3290667234995412	-0.7018262363879954	0.3013336755477171
ra	kl_mean_3	RAB21	6.124613919814098	0.020912230055780957	0.6358004333946468	-2.316205142284533	-0.49481216149188095	0.2136305426745728
ra	kl_mean_3	TYRO3	7.0172276370038364	0.01988891453821635	0.6349259731401428	-2.3352237159635236	-0.40684249283708424	0.17421992165286798
ra	kl_mean_3	NTS	7.670312102464063	0.021108611300302706	0.6358004333946468	-2.3126487304033527	-0.7908790956425366	0.3419797763686308
ra	kl_mean_3	ANXA2	4.070675051959001	0.020079045511642968	0.6358004333946468	-2.3316263241504394	-0.8284991238250932	0.3553310044768724
ra	kl_mean_3	CDH11	4.8838409395084375	0.021346999092758032	0.6358004333946468	2.308370225635875	0.6303809973075949	0.27308487620695554
ra	kl_mean_3	BRS3	3.81396157083411	0.02019667265754386	0.6358004333946468	2.329415646739725	0.8136441246728507	0.34929108757882504
ra	kl_mean_3	FBRSL1	7.49456968100515	0.018291178948750122	0.6349259731401428	2.3667054412998287	0.3755682186715454	0.1586881967302521
ra	kl_mean_3	CBX1	8.163475945487125	0.016861868757041227	0.6233030950065823	2.3969856572594304	0.4367271400824158	0.1821984786432737
ra	kl_mean_3	TTL	5.5022190540307365	0.0217143067311202	0.6358004333946468	-2.3018588778396274	-0.6241266140270014	0.27114025974205913
ra	kl_mean_3	MRPL23	8.244863251697911	0.01710796704845938	0.6256727695646581	-2.3916150496394653	-0.35425982033878184	0.14812576981909625
ra	kl_mean_3	CREBRF	5.786378681169027	0.021475779984222162	0.6358004333946468	2.3060762392892284	0.5145142697964165	0.2231124283883166
ra	kl_mean_3	ARPP19	8.932915496795884	0.0178172160276422	0.6349259731401428	-2.376508580957146	-0.2993556655644812	0.12596447913683306
ra	kl_mean_3	HTR7	3.6826318214291724	0.020403378497748603	0.6358004333946468	-2.325557976223064	-0.8583909268084502	0.36911181556632783
ra	kl_mean_3	SELENOF	6.20910823265083	0.021486751260801507	0.6358004333946468	2.3058813625407293	0.5038010437880246	0.21848524038240746
ra	kl_mean_3	MAPKAPK2	3.6625248036836786	0.021149326560064335	0.6358004333946468	2.3119150077743975	0.8118267721930806	0.35114905585331135
ra	kl_mean_3	DTNA	6.453011885204123	0.021560223576794293	0.6358004333946468	2.3045785484734753	0.42316147140004207	0.18361772554046338
ra	kl_mean_3	RET	3.876380873243935	0.02213245994013196	0.6420219031241975	2.294562161143947	0.7843099996574043	0.34181248734023795
ra	kl_mean_3	HSPA13	3.725796779431883	0.02121732619163772	0.6358004333946468	2.310692344871001	0.9042821555399595	0.3913468435324924
ra	kl_mean_3	ANO3	5.823004092500047	0.022586804690368948	0.6509814492891915	-2.2867689532419218	-0.66107771057085	0.28908810819459874
ra	kl_mean_3	PSMD1	6.867391812338983	0.021606838089647678	0.6358004333946468	-2.303753986114583	-0.44966178180120475	0.19518654531319374
ra	kl_mean_3	TPT1	9.083920003278806	0.015960377817176637	0.6165534187021933	-2.4172672484911275	-0.24939029053589282	0.10317034274615838
ra	kl_mean_3	ANAPC15	8.034588485270879	0.018988852572833146	0.6349259731401428	-2.352673367222196	-0.3908715784859127	0.1661393306574534
ra	kl_mean_3	RCN2	7.198820377341618	0.020826921775227547	0.6358004333946468	2.3177591518811558	0.34698276140287115	0.14970613366848345
ra	kl_mean_3	SYT13	6.6012762359851616	0.02170823126961458	0.6358004333946468	2.3019657943326055	0.458652312375441	0.19924375657737137
ra	kl_mean_3	PPA2	5.365529392975264	0.023187114911990075	0.651933744650877	2.2766789159618366	0.5932670543475109	0.2605844197827392
ra	kl_mean_3	CZIB	6.926593238851013	0.021077630446177227	0.6358004333946468	-2.313207859746716	-0.3900596924834187	0.1686228459063459
ra	kl_mean_3	POLR2C	6.0565004791913335	0.02312768794441104	0.651933744650877	2.2776675535366104	0.5138185083304099	0.2255897738599238
ra	kl_mean_3	DPP10	6.29644483140537	0.020966545077959493	0.6358004333946468	2.3152186022416577	0.5955999499340151	0.2572543039164159
ra	kl_mean_3	CCT7	6.277932214416598	0.02339907460515694	0.6527080763519624	2.2731705888832603	0.5265062710269269	0.231617580133123
ra	kl_mean_3	LMO3	8.229201354558077	0.017730692945623353	0.6349259731401428	2.378322846339448	0.3370497528907444	0.14171740956426848
ra	kl_mean_3	SYNPR	8.15782763526898	0.02181181095012739	0.6366279043665753	2.3001465518633566	0.40788648441940195	0.17733065055744893
ra	kl_mean_3	NDUFB8	7.784892515941848	0.019554006737150027	0.6349259731401428	-2.3416342430709505	-0.29672932358448334	0.126718903459208
ra	kl_mean_3	C17H9orf116	7.4753710804788	0.020944203494391748	0.6358004333946468	-2.3156241284361867	-0.44262700738621713	0.19114803734798572
ra	kl_mean_3	TMEM272	5.263293791843179	0.022745569852224694	0.6514728013126287	-2.2840779106821576	-0.8819351775847347	0.38612307113523014
ra	kl_mean_3	DLGAP4	7.062806852311552	0.022136278365278508	0.6420219031241975	2.2944960861574404	0.3634092595811193	0.15838303746672133
ra	kl_mean_3	LOC110481923	3.9743090434999937	0.023350306399138137	0.6527080763519624	-2.273975335725194	-0.7449801183972223	0.32761134507188516
ra	kl_mean_3	LOC110469472	6.720249733866178	0.022876372470249994	0.651933744650877	-2.2818730966685887	-0.42052861849447654	0.18429097529938257
ra	kl_mean_3	WDR20	4.320829089518516	0.02356961946365581	0.6527080763519624	-2.2703677795636734	-0.8456841063819791	0.3724877149835633
ra	kl_mean_3	LOC110476058	2.889795654818525	0.02292607551810299	0.651933744650877	-2.2810381786975076	-0.79846107314661	0.3500428360223844
ra	kl_mean_3	COMMD9	6.355827468768663	0.02354691595907134	0.6527080763519624	-2.2707398786208617	-0.43706229898244064	0.19247572260363494
ra	kl_mean_3	SHB	3.723602269532206	0.023838012001754533	0.6581582052376311	2.2659924312300683	0.7632812802468325	0.33684193721357397
ra	kl_mean_3	LOC110468366	4.642607371986198	0.024455517889618972	0.6681802292585977	2.256086244339781	0.7034290635409117	0.3117917434697903
ra	kl_mean_3	BMP3	3.394153441614333	0.023472107787580243	0.6527080763519624	2.271968160143203	0.811533327398613	0.35719397024800814
ra	kl_mean_3	LOC110470199	5.682991605959918	0.025198242111082913	0.67154309960347	2.244455202491314	0.4735978251594325	0.21100792060084136
ra	kl_mean_3	CDH18	4.773822031928236	0.025278495256484235	0.67154309960347	2.243216324128765	0.6728665463635017	0.29995615631267036
ra	kl_mean_3	PELO	5.544836349397473	0.02541842491429275	0.67154309960347	2.241064352427745	0.6434133039976785	0.28710166368077245
ra	kl_mean_3	CCSAP	6.256727798539402	0.0246370565280253	0.6681802292585977	2.2532153135263138	0.4323836923706384	0.19189630470509797
ra	kl_mean_3	LDB1	6.985210295644346	0.024252947380292444	0.6676095754922418	2.2593117258964024	0.43733259909195765	0.19356895026003637
ra	kl_mean_3	ABL2	3.958942926426263	0.025019499715291504	0.67154309960347	2.2472268278680976	0.777311874583915	0.3458982711243868
ra	kl_mean_3	PIANP	5.554806987179839	0.024634738508511483	0.6681802292585977	-2.253251855688547	-0.753901099338703	0.3345835919031459
ra	kl_mean_3	AK5	8.565480696945565	0.022325396561267394	0.6454707420889699	2.291235908524654	0.39294336425051607	0.1714984313874234
ra	kl_mean_3	RAP2A	8.715716967459201	0.01903262056512576	0.6349259731401428	2.3518082338483697	0.43542319799714946	0.18514400610148682
ra	kl_mean_3	EXD2	4.280872389116442	0.025199808000851653	0.67154309960347	-2.244430996908921	-0.7818371542848773	0.34834537366559293
ra	kl_mean_3	LOC110483759	5.744364782936567	0.02639039047274609	0.6892990057000783	-2.2263938044006086	-0.34590979615400597	0.15536775006752773
ra	kl_mean_3	MAP7D3	5.680233388260585	0.026763447256366577	0.6905719290019787	-2.2208871437260154	-0.6237457845750481	0.280854336221957
ra	kl_mean_3	HDHD2	4.758178872661943	0.02686201999083645	0.6905719290019787	2.219443226333382	0.681089214568957	0.3068739071528972
ra	kl_mean_3	CHL1	8.716864680652522	0.017757129097387244	0.6349259731401428	2.377767694226112	0.3182585154669107	0.13384760682876284
ra	kl_mean_3	SFTPC	3.8046616115576866	0.026811541459753833	0.6905719290019787	-2.220182073933559	-0.7292894532884846	0.32848182221216743
ra	kl_mean_3	CLSTN3	8.20973385897094	0.020194225691575488	0.6358004333946468	2.3294615199936675	0.38227538710331793	0.16410461551833538
ra	kl_mean_3	ARID4B	6.914861336504462	0.02538909109612607	0.67154309960347	2.2415146227498264	0.4891362507945456	0.21821684580156211
ra	kl_mean_3	NUCB2	5.839422764359737	0.027232615394909582	0.6905719290019787	-2.2140553729962216	-0.568775500480672	0.25689307838356523
ra	kl_mean_3	MAP2K3	5.242922770429819	0.02715501769698435	0.6905719290019787	2.2151782415102796	0.6423932172914365	0.289996175140047
ra	kl_mean_3	ADRA1B	3.057468862344659	0.025913914040440782	0.6807215019651787	2.23352596859527	0.7253949486976108	0.324775694976062
ra	kl_mean_3	JAKMIP2	5.518755320369512	0.027340459229575835	0.6905719290019787	2.2124994199937316	0.5687123328439646	0.25704518957368855
ra	kl_mean_3	SNX10	6.655490463961592	0.024603336910986786	0.6681802292585977	2.253747177237629	0.43927098665067993	0.194906949229809
ra	kl_mean_3	ZNF593	8.193503415091497	0.02085167289270564	0.6358004333946468	-2.3173077036679013	-0.35467100085261466	0.15305304526077015
ra	kl_mean_3	CISD1	8.784605964797889	0.019138471386978235	0.6349259731401428	-2.349723137332689	-0.26987090101654954	0.11485221247082587
ra	kl_mean_3	LOC110478266	9.80873204356335	0.016366237254466315	0.6169599972967958	-2.408014604680713	-0.3719212720806726	0.15445141875706642
ra	kl_mean_3	USP53	6.097462090162749	0.02502282079283116	0.67154309960347	2.247175173891253	0.5000767579620743	0.22253572563999607
ra	kl_mean_3	EPHA4	5.694271097623995	0.026971734717527528	0.6905719290019787	-2.217841482877925	-0.7363003419623209	0.3319896158705083
ra	kl_mean_3	RNF41	7.106851484377795	0.025276752774353022	0.67154309960347	2.243243186778901	0.4580177144636792	0.20417657664720348
ra	kl_mean_3	RPRD2	4.893075575238529	0.027972982869705305	0.7006313230724657	2.203478915869169	0.7013639672614134	0.3182984698470592
ra	kl_mean_3	ABLIM3	4.185013430169246	0.026778724079378566	0.6905719290019787	2.2206630639029648	0.7980259940837786	0.3593638346382878
ra	kl_mean_3	MBIP	4.815810892011374	0.02805799022857681	0.7006313230724657	2.20228009035969	0.6339945969085469	0.2878810010060977
ra	kl_mean_3	LOC110475701	4.680021781352627	0.02732927682595133	0.6905719290019787	2.212660510852513	0.7759907634218894	0.3507048458703269
ra	kl_mean_3	RBFOX2	8.273909562752523	0.02269380133801908	0.6514728013126287	2.2849535749321928	0.4037747248095177	0.1767102532144444
ra	kl_mean_3	SNX14	5.058348882753345	0.02833695144146023	0.7006313230724657	-2.1983679378328946	-0.5716644446554217	0.260040384877045
ra	kl_mean_3	ZBTB26	3.3833245372338707	0.02722531080503459	0.6905719290019787	-2.2141609550882237	-0.8006118191707118	0.36158700085956996
ra	kl_mean_3	CALCB	3.981724826601278	0.028255782581626268	0.7006313230724657	-2.1995028047913063	-1.0006843379052655	0.4549593370489985
ra	kl_mean_3	HEG1	5.2450972249846	0.02880980753310238	0.7006313230724657	-2.1918119561133724	-0.6108249429818156	0.2786849215226292
ra	kl_mean_3	INAFM2	5.540859020920846	0.027572096745591388	0.6945146780245677	-2.209175261616821	-0.46005159993608735	0.20824585895434616
ra	kl_mean_3	LOC110470844	4.350889404410439	0.028503496993350984	0.7006313230724657	2.1960481371459752	0.6844654267844583	0.3116805206619934
ra	kl_mean_3	MLLT1	6.003726146176369	0.028430182667134485	0.7006313230724657	2.19706788042208	0.5144761270184034	0.2341648756521656
ra	kl_mean_3	ARMC8	4.903385261181901	0.029220325518541722	0.7006313230724657	2.1861951800531427	0.6368601897888344	0.29130984991621534
ra	kl_mean_3	CETN2	5.41258954276319	0.029439421408727243	0.7006313230724657	-2.1832252868730815	-0.5696206155158532	0.2609078499322856
ra	kl_mean_3	SSBP2	7.450756979890659	0.02529370046913379	0.67154309960347	2.2429819839773413	0.351469686791392	0.15669750773840482
ra	kl_mean_3	GLT1D1	4.41801062325126	0.0288043503582311	0.7006313230724657	-2.1918870861849116	-0.8093753583142821	0.3692596043909543
ra	kl_mean_3	WRNIP1	3.860072140685129	0.028846358640895093	0.7006313230724657	-2.1913090658304344	-0.7660099629815041	0.3495672860237136
ra	kl_mean_3	CHIC2	4.5164085571811	0.029658286452792497	0.7006313230724657	-2.1802774970826566	-0.7069302806397494	0.3242386721807957
ra	kl_mean_3	KAT5	4.60275775074445	0.02960376103415195	0.7006313230724657	-2.1810101150149386	-0.6032151513798099	0.2765760448459352
ra	kl_mean_3	MARCHF1	5.090492641146263	0.02932104607907659	0.7006313230724657	-2.1848275132934165	-0.7356819464714255	0.3367231243634679
ra	kl_mean_3	PSRC1	4.326142354471161	0.02963633089370281	0.7006313230724657	2.180572357983007	0.7641205295834904	0.3504220012631405
ra	kl_mean_3	LOC110469168	5.09986720766513	0.028698673130350294	0.7006313230724657	2.193344395411608	0.4830987683054099	0.22025668623497244
ra	kl_mean_3	IRS4	6.320564024448778	0.029020141296904715	0.7006313230724657	2.1889255668434435	0.5887268938829446	0.26895701836582897
ra	kl_mean_3	LOC110474254	9.256361467428835	0.019006315110760844	0.6349259731401428	-2.352327987216849	-0.23850478708809286	0.10139095754681693
ra	kl_mean_3	RPL21	11.186537752588547	0.014356648646780676	0.5861180449960333	-2.455987088608578	-0.2728028629456371	0.11107666820031681
ra	kl_mean_3	ACBD5	5.106568882943667	0.031105088398179978	0.7180199129378392	-2.161249619095832	-0.5632212919707649	0.2605998340008457
ra	kl_mean_3	MED30	5.170061997241845	0.03136016639908237	0.7180199129378392	-2.1579742452900694	-0.5745048760875089	0.2662241578375675
ra	kl_mean_3	PATJ	4.136428152463807	0.031402017285456385	0.7180199129378392	2.1574390420265686	0.8881710375803377	0.4116783928903239
ra	kl_mean_3	TMEM63A	3.2457605602429913	0.031472919829666	0.7180199129378392	2.1565337150305326	0.7199100042427037	0.3338273819811396
ra	kl_mean_3	LNPK	5.795752670007681	0.031407339033450554	0.7180199129378392	-2.1573710296955757	-0.48452927597194734	0.22459246430147844
ra	kl_mean_3	IDNK	5.890090621627044	0.030801448516957645	0.7169329561136927	2.1651788315477467	0.5815004344856602	0.26856924056937276
ra	kl_mean_3	C5H11orf49	4.959224640297207	0.032114702975285854	0.7247059917590247	2.14841785820122	0.5635862818482305	0.2623261949237834
ra	kl_mean_3	LOC110478274	6.193815103098606	0.031631463800398066	0.7198506885664846	2.1545156584533793	0.44082151232460853	0.2046035314689022
ra	kl_mean_3	TACC2	5.25449736942649	0.03241686488846389	0.7247059917590247	-2.1446449516827077	-0.5551775998945653	0.2588669045004246
ra	kl_mean_3	LOC110483166	4.9766148829308	0.03250227837111498	0.7247059917590247	-2.143583925076421	-0.6750214286156069	0.3149031958669599
ra	kl_mean_3	BCL6	5.754842897048795	0.030254724974903526	0.7109538237921311	2.172338502282057	0.4747760094525605	0.21855526150910867
ra	kl_mean_3	KIAA0895L	5.26367210305702	0.032669913827348754	0.7247059917590247	2.141508461286644	0.7100647332744789	0.33157222869334985
ra	kl_mean_3	NDUFAF3	6.777005534617103	0.029384711931748984	0.7006313230724657	-2.1839650951529417	-0.42726374193206196	0.19563670815084203
ra	kl_mean_3	ATN1	5.2343809046603775	0.032943363514593704	0.7247059917590247	2.138142473547326	0.6243228209174324	0.2919930868225249
ra	kl_mean_3	LIMCH1	4.447277914721424	0.03309677873682769	0.7262333740009399	-2.1362645213366447	-0.7194331968443148	0.33677158875164526
ra	kl_mean_3	BCAN	5.994812961082731	0.03052265244876838	0.7140592025800929	-2.1688160321858674	-0.4638270333025318	0.21386186122714063
ra	kl_mean_3	MYO1E	3.3867386441273886	0.032568203176109665	0.7247059917590247	-2.14276662782686	-0.7523464070809173	0.35110982097193105
ra	kl_mean_3	GAD1	7.294626268299654	0.029001893005834396	0.7006313230724657	-2.189175269689848	-0.36095418720242356	0.1648813560978888
ra	kl_mean_3	SRGAP1	4.126359949464824	0.032765716299407055	0.7247059917590247	-2.1403264517410907	-0.7589343755585221	0.35458814002001987
ra	kl_mean_3	KCTD3	5.116649079632534	0.0333709463201459	0.727043792576828	2.132926968119977	0.6570698244461275	0.3080601606464227
ra	kl_mean_3	ING4	5.840905604102959	0.03355194271106824	0.7292590101313509	2.13073649442843	0.5425289615451052	0.2546203920399076
ra	kl_mean_3	LOC110482372	3.077261706137917	0.03331245898387537	0.727043792576828	-2.133636978727694	-0.7489981730483417	0.35104292834996503
ra	kl_mean_3	DLG2	7.726808270519157	0.027853864491258314	0.6996951642968003	2.2051641047915145	0.35870307139484586	0.1626650237120376
ra	kl_mean_3	MBNL3	8.769349445908531	0.024508521923844163	0.6681802292585977	2.255246106933409	0.30245085509575326	0.13410991118260415
ra	kl_mean_3	NDUFS3	6.251828307440319	0.031221741643008925	0.7180199129378392	-2.159748855973382	-0.48312321633606675	0.22369416471728001
ra	kl_mean_3	NOG	3.8675707524956686	0.03450635763603036	0.7377940746643329	2.1193507210090936	0.7740047223924714	0.36520841723824826
ra	kl_mean_3	CDC42EP4	4.668310928780574	0.03515967533106594	0.7397209496426093	-2.111711486053182	-0.678660413309826	0.3213793256285459
ra	kl_mean_3	LOC110481152	5.984619959882538	0.034931177099683804	0.7397209496426093	-2.114369386756608	-0.5791103233717079	0.27389269207120387
ra	kl_mean_3	ARL2BP	5.729299245446587	0.03409335345640924	0.734084992220671	-2.124244132018293	-0.5026170447291619	0.23660983083503392
ra	kl_mean_3	LOC110480314	4.338605673253383	0.03528085627237959	0.7405757821193104	-2.1103078987091948	-0.5654615576294022	0.2679521590073544
ra	kl_mean_3	PSMF1	5.677185316930601	0.034299328828817977	0.7350769912637587	2.1217973562664545	0.46066390969821647	0.21711022889990184
ra	kl_mean_3	MSH3	3.5972953114329167	0.03467861445174155	0.7380444010863699	-2.1173245813833104	-0.8075290368390876	0.3813912349288956
ra	kl_mean_3	ZNF516	4.692932361634286	0.035152460199357645	0.7397209496426093	-2.111795186382069	-0.7832431304348797	0.37088972239620127
ra	kl_mean_3	MTCL1	6.193795450345298	0.03376907616844632	0.7300049220033916	2.1281220114872332	0.4618149946191105	0.21700588224092102
ra	kl_mean_3	R3HDM1	6.271999120000588	0.03560197059108476	0.7420573657110479	-2.1066084183304796	-0.608070730512731	0.28864915055956936
ra	kl_mean_3	GFOD2	4.446580051106856	0.03558484737034581	0.7420573657110479	2.1068049688198967	0.6950234233782511	0.3298945244882162
ra	kl_mean_3	LOC110482711	4.663402826587752	0.03511736036716157	0.7397209496426093	-2.112202577673194	-0.8319667063919292	0.39388584939065135
ra	kl_mean_3	RNF208	10.124974910676007	0.020559559486434214	0.6358004333946468	2.3226658377054963	0.33491134704309955	0.14419265208375825
ra	kl_mean_3	NDUFB2	6.966508850945669	0.03172388952098438	0.7201714574220504	-2.153343210488078	-0.3516796307224095	0.16331796483232114
ra	kl_mean_3	PPP2CB	7.95471312780414	0.028567459540981843	0.7006313230724657	2.1951603183193957	0.4073126764272013	0.18555030948219672
ra	kl_mean_3	PTMS	10.102597258794153	0.021489498031578683	0.6358004333946468	2.305832586760597	0.4322245989060361	0.18744838692441976
ra	kl_mean_3	AP2S1	9.430708334706154	0.023145631952565398	0.651933744650877	-2.277368800955025	-0.3276154542181066	0.14385700466288973
ra	kl_mean_3	ELOVL2	5.9758115711416835	0.03264332911892372	0.7247059917590247	-2.141836990577025	-0.3350340282206766	0.15642368195836243
ra	kl_mean_3	CFAP410	5.48394602081108	0.03690370719991179	0.7556629933095522	2.0918977316962746	0.5699665893093665	0.2724638880157841
ra	kl_mean_3	GRIA2	8.279421412259993	0.025766032309651597	0.6787762207877845	2.2357626631285723	0.259643895628297	0.11613213688118809
ra	kl_mean_3	LOC110478803	6.024739865983974	0.03549548467696633	0.7420573657110479	-2.1078320416714202	-0.4972986546117194	0.2359289757344152
ra	kl_mean_3	SOD1	10.278504955784848	0.01970427237300482	0.6349259731401428	-2.338746186199107	-0.34423955470871576	0.14718978773330182
ra	kl_mean_3	LOC110474992	4.983350376207737	0.03823975299532329	0.7580297141192247	2.0772531270952825	0.4510571432492354	0.21714115500212008
ra	kl_mean_3	PLPP3	5.309625529898721	0.03736260505192814	0.7580297141192247	2.0868174026578408	0.5285570006711962	0.25328378036238736
ra	kl_mean_3	LDLRAD4	6.221668933047546	0.03222452884896509	0.7247059917590247	-2.1470430167351857	-0.44446769534997876	0.20701387530923374
ra	kl_mean_3	TBL1XR1	7.030785028366242	0.034178120967425694	0.7341907574170837	2.123235651265708	0.3757813098505999	0.176985211051156
ra	kl_mean_3	DBI	10.366908992904825	0.018331331784457325	0.6349259731401428	-2.3658852308078115	-0.2673720183046643	0.1130114068184839
ra	kl_mean_3	ANGPT4	3.8516903758793	0.03867779434001739	0.7580297141192247	2.072546649039053	0.7604472696437623	0.36691442867949314
ra	kl_mean_3	LOC110477522	3.7654246971302006	0.038358991388726754	0.7580297141192247	-2.0759674526606773	-0.7656927725816328	0.36883659789573175
ra	kl_mean_3	NUP85	4.335833523737235	0.03907938318475706	0.7580297141192247	2.068271567471477	0.6804825104782546	0.329010233076
ra	kl_mean_3	MTHFR	3.726507977183461	0.03885557253980117	0.7580297141192247	-2.0706494836461316	-0.7573487257779018	0.36575419053750896
ra	kl_mean_3	LOC110479878	6.044258413096428	0.03714955504448733	0.7574268965225005	-2.0891693555204376	-0.4397406777725222	0.2104858931663668
ra	kl_mean_3	RNASEH2B	3.2649403613447876	0.03897915411966323	0.7580297141192247	-2.0693350310918883	-0.7490381466091187	0.3619704568640523
ra	kl_mean_3	AGR2	3.706581711821692	0.03951731053629874	0.7580297141192247	-2.0636520817847868	-0.6949044443848031	0.3367352716664344
ra	kl_mean_3	PIK3R1	8.091822112679344	0.03125372575190044	0.7180199129378392	2.1593382180172607	0.3005903001630545	0.13920482565212103
ra	kl_mean_3	PCYT2	6.956025928733046	0.03366019947012935	0.7298864951140783	-2.129431177358023	-0.3261555501315279	0.15316557473164635
ra	kl_mean_3	LOC110483165	5.200046086488966	0.03944873834554461	0.7580297141192247	-2.064372529885618	-0.5367936216087505	0.2600274968968382
ra	kl_mean_3	HIBADH	4.347582824036493	0.03989496832534138	0.7580297141192247	2.0597032112334093	0.6662894798572252	0.32348810072409995
ra	kl_mean_3	LOC110469744	4.467695149103623	0.03991445181852407	0.7580297141192247	-2.059500351768893	-0.6858004215124868	0.33299359280199037
ra	kl_mean_3	ELAC2	5.189824541423815	0.03973517315299031	0.7580297141192247	-2.0613701648282357	-0.5590035321163604	0.2711805679805886
ra	kl_mean_3	CORT	5.119815435095637	0.039967740437815716	0.7580297141192247	-2.0589459479279992	-1.0216668552239294	0.49620868204533203
ra	kl_mean_3	ATP6V1C2	4.218780372168081	0.040072751568007464	0.7580297141192247	2.0578552716548915	0.5932840314481393	0.2883021170730975
ra	kl_mean_3	METTL5	5.1937771660358285	0.040013559760677046	0.7580297141192247	-2.058469755661932	-0.4658668444348412	0.22631707031567957
ra	kl_mean_3	ABCC1	3.353672117276765	0.039524780638251475	0.7580297141192247	-2.0635736620591825	-0.7537866508765252	0.365282163043476
ra	kl_mean_3	EZH1	4.745746037642737	0.04014123757405776	0.7580297141192247	2.0571452650251953	0.6224794925095289	0.30259384356209046
ra	kl_mean_3	ARRB1	5.758915751009371	0.03900030228024998	0.7580297141192247	2.069110448394939	0.3573619606784673	0.1727128491162383
ra	kl_mean_3	NRBP1	6.802427549293418	0.03334617588625686	0.727043792576828	2.133227539888327	0.5211895388212162	0.24431971230246732
ra	kl_mean_3	DEGS1	6.691663612132556	0.03382446125445343	0.7300049220033916	2.1274574330261564	0.35126592333008716	0.16511067054838155
ra	kl_mean_3	MVB12B	6.002018996792718	0.03978063797428575	0.7580297141192247	-2.060895304544737	-0.5146698224533648	0.24973118300497954
ra	kl_mean_3	IRF5	5.281797766482321	0.040413812649707476	0.7580297141192247	2.0543296006466734	0.5146225588791739	0.25050632513749405
ra	kl_mean_3	EEF2KMT	4.257228588706661	0.041134760870057796	0.7580297141192247	2.046959370220122	0.6993341035821636	0.3416453270916462
ra	kl_mean_3	NFIB	6.502513059809079	0.035884310586311426	0.7447411998432217	2.1033791543578824	0.3612744872510905	0.17175908894151803
ra	kl_mean_3	ZBTB46	5.556005494959189	0.03986402524523722	0.7580297141192247	2.060025559639832	0.4999130166579671	0.24267321068840053
ra	kl_mean_3	LOC110469590	4.459652300228601	0.04138067452583666	0.7580297141192247	-2.0444704975378003	-0.6835624714408269	0.3343469481531066
ra	kl_mean_3	LOC110477001	3.5320283538004094	0.04093805274264583	0.7580297141192247	2.0489593525934273	0.7295892886763462	0.3560779708747681
ra	kl_mean_3	LOC110480960	5.019777905776861	0.04163639391235681	0.7580297141192247	-2.0418956679139346	-0.59026330091484	0.2890761316506792
ra	kl_mean_3	SOBP	6.660473002568588	0.038876037663796215	0.7580297141192247	2.0704315643485924	0.476930434149552	0.23035315069667894
ra	kl_mean_3	VGLL3	6.687238397710771	0.04139936179499455	0.7580297141192247	-2.0442818791549064	-0.8201048547926305	0.401170143489046
ra	kl_mean_3	SCAF4	3.9765269431642767	0.04146413091693253	0.7580297141192247	2.0436286965131987	0.729489481554638	0.3569579360474236
ra	kl_mean_3	SS18	4.000765645560636	0.041782571319143466	0.7591876693838044	-2.040429837525707	-0.693572923986225	0.33991510574422623
ra	kl_mean_3	KANK3	4.8089539116978015	0.04107818311398241	0.7580297141192247	-2.0475337770220823	-0.5747799334256695	0.280718169280521
ra	kl_mean_3	SEPTIN6	7.150330308904778	0.03637767542648625	0.7499021252715573	2.097788079264225	0.35451029772496034	0.1689924264653562
ra	kl_mean_3	MPRIP	8.945378508223762	0.028467122952896183	0.7006313230724657	2.196553787236067	0.49939381678740974	0.22735332942417905
ra	kl_mean_3	FAM162A	6.503733348392356	0.03675923176823132	0.7543847698149972	-2.0935083436245723	-0.3204011989076807	0.1530451024393615
ra	kl_mean_3	LOC110468601	5.484890076828983	0.04160611847283162	0.7580297141192247	2.0421998084123625	0.5954544993775042	0.29157504418748315
ra	kl_mean_3	SMIM26	7.679954062128592	0.032948347243340476	0.7247059917590247	-2.1380813499865656	-0.3837625794483295	0.17948923199332
ra	kl_mean_3	GABARAP	9.032015187295412	0.02721567134950995	0.6905719290019787	-2.214300323347823	-0.4635433037668848	0.20934075602989977
ra	kl_mean_3	PDZD8	4.727608394730701	0.04286262010868898	0.7662552650210184	2.0297322017530974	0.6265745380619293	0.308698131468157
ra	kl_mean_3	DNAJC16	4.989535227216083	0.04270485753865139	0.7662552650210184	2.031280443491005	0.5953393000732382	0.29308572431784674
ra	kl_mean_3	GPN3	5.810520720251725	0.04135754601250953	0.7580297141192247	-2.0447040434355612	-0.4780296577881377	0.23378916832625843
ra	kl_mean_3	RBFOX1	8.579225754734471	0.029315324894555	0.7006313230724657	2.1849050915883175	0.3288061404950989	0.15048989622522832
ra	kl_mean_3	LOC110481339	4.478863303517203	0.04352765307928723	0.7710852454931922	-2.0232583617784003	-0.7428559051215385	0.3671582033984944
ra	kl_mean_3	SRP72	6.408728975601962	0.04125950639402958	0.7580297141192247	2.045695256052143	0.4112314052268232	0.2010228082654073
ra	kl_mean_3	LRATD1	6.091840624790509	0.04424297650369099	0.7725213341683443	-2.0163878190072375	-0.6122358496886703	0.3036300080359059
ra	kl_mean_3	CORO2B	7.22824691773169	0.03723699774071897	0.7574268965225005	2.0882026476350894	0.31070485687371985	0.14879056744114189
ra	kl_mean_3	PHKA2	4.176719642119688	0.04443232579213603	0.7725213341683443	-2.0145849025790463	-0.7273842690934604	0.3610591284399442
ra	kl_mean_3	INPP1	3.2548405272019387	0.04420759633812768	0.7725213341683443	2.0167254201070937	0.7342885339304026	0.364099409175598
ra	kl_mean_3	MEF2D	8.74580713929499	0.0313196414902163	0.7180199129378392	2.1584930773635436	0.3784196208497026	0.17531657841215648
ra	kl_mean_3	PTGR2	5.893413151262077	0.040072362024124904	0.7580297141192247	-2.057859313076678	-0.4098135026191265	0.1991455392576958
ra	kl_mean_3	TST	4.5160492213252175	0.04470425616621331	0.7725213341683443	-2.0120070164118413	-0.6374969708544657	0.31684629608864906
ra	kl_mean_3	PDCD6	5.308434556521723	0.04136601838982067	0.7580297141192247	-2.0446184786349644	-0.482976538422737	0.23621841603680685
ra	kl_mean_3	EIPR1	5.028609292356772	0.044808505684029575	0.7725213341683443	-2.0110222526022046	-0.6121379024868318	0.3043914117284097
ra	kl_mean_3	TFRC	4.17063636100183	0.04503132164822494	0.7725213341683443	-2.008923963338652	-0.7067751037952683	0.35181774755709083
ra	kl_mean_3	VAMP4	5.8051087412704065	0.04377696870701241	0.7713500553084783	2.020852952315855	0.5333237623686881	0.26391022748959053
ra	kl_mean_3	YIPF4	6.047226812651124	0.04273919481428702	0.7662552650210184	2.0309430538607254	0.49392825849810224	0.24320143174825523
ra	kl_mean_3	MTIF2	5.831256176645393	0.043794292894390435	0.7713500553084783	-2.0206862391309017	-0.5043183137492206	0.249577744423166
ra	kl_mean_3	DUSP19	4.085704407144718	0.04556676072641922	0.7725213341683443	2.0039173205319227	0.7189800325244134	0.3587872738849157
ra	kl_mean_3	GNS	5.421328702686488	0.044063858272138115	0.7725213341683443	-2.0180993392468527	-0.473446922903081	0.23460040529014278
ra	kl_mean_3	DIP2B	7.061467971493028	0.04065930432568236	0.7580297141192247	2.051807489836398	0.5942283945029524	0.28961215779085275
ra	kl_mean_3	GIN1	3.6135705772034306	0.04592845674990236	0.7725213341683443	-2.0005633292591933	-0.6677725953722251	0.33379228020714574
ra	kl_mean_3	DUSP28	3.3194418141387145	0.04575353659360253	0.7725213341683443	-2.0021825591616023	-0.7476383476905807	0.37341167730661295
ra	kl_mean_3	GPM6B	9.490026545103243	0.026503872632338877	0.6903019971153643	-2.224711605757382	-0.19524849123680105	0.08776350639404812
ra	kl_mean_3	RIT2	3.7142373253273697	0.0455536150633099	0.7725213341683443	2.004039642709138	0.5820221887202887	0.2904244887758251
ra	kl_mean_3	TMEM25	4.035186492581894	0.046277102332072675	0.7725213341683443	-1.9973514041376452	-0.621364532847528	0.3110942478926494
ra	kl_mean_3	INTS4	4.000617532015344	0.0466407445481918	0.7725213341683443	1.9940230147711409	0.6591701624069192	0.33057299616101665
ra	kl_mean_3	GPR158	6.35286063170942	0.04403433812126957	0.7725213341683443	-2.018381976814998	-0.4537238103972615	0.22479580951928466
ra	kl_mean_3	APRT	4.2317502180670985	0.04676602391302449	0.7725213341683443	1.9928814140340656	0.674480533109981	0.338444891080936
ra	kl_mean_3	LOC110482499	5.028079630600992	0.04575731411417568	0.7725213341683443	-2.0021475355815563	-0.6473029158034806	0.32330430415332057
ra	kl_mean_3	LOC110473268	6.839371872502393	0.03811045465418429	0.7580297141192247	-2.0786511399488243	-0.3189830578760099	0.15345675459705238
ra	kl_mean_3	ZDBF2	3.9935978434753947	0.04695662658176948	0.7725213341683443	1.9911494981044728	0.7043071957973326	0.35371889276411256
ra	kl_mean_3	RC3H2	5.71121783413133	0.04602619586839162	0.7725213341683443	1.9996608286419781	0.5005307507947324	0.25030782401966434
ra	kl_mean_3	ERBB4	6.326016658682808	0.043076554902374185	0.7662552650210184	-2.027640398381769	-0.5046746007029016	0.24889748749614343
ra	kl_mean_3	SMIM32	5.489524953779068	0.04727953008125842	0.7725213341683443	1.988228914186633	0.9018295939199065	0.4535843873334058
ra	kl_mean_3	AVL9	4.415318943242474	0.04744046617141811	0.7725213341683443	-1.9867795626671068	-0.6648781869157291	0.3346512111404944
ra	kl_mean_3	LOC110478540	4.174997553630929	0.047547356911917964	0.7725213341683443	1.9858192198811202	0.7415514664397164	0.37342345114582426
ra	kl_mean_3	LOC116183179	4.832893426972839	0.04756213110399972	0.7725213341683443	-1.9856866267163324	-0.5387898519705848	0.27133679842602587
ra	kl_mean_3	THADA	3.4547335470868674	0.047441035005184394	0.7725213341683443	-1.9867744472448938	-0.7148990939177959	0.35982901577436893
ra	kl_mean_3	FAM151B	3.5433783716086835	0.047543289025862176	0.7725213341683443	-1.9858557338222322	-0.7584939401778272	0.3819481582974472
ra	kl_mean_3	LOC116183114	6.93124981121698	0.03971184346458171	0.7580297141192247	-2.061614012789521	-0.3783178583805841	0.18350566887576167
ra	kl_mean_3	LOC110469914	5.908517472041236	0.045525289416667246	0.7725213341683443	-2.0043033181020746	-0.47072014760030734	0.23485474645925555
ra	kl_mean_3	SPOUT1	4.894034562484016	0.04817860796183309	0.7725213341683443	1.9801846657901776	0.6626330443397974	0.3346319440744577
ra	kl_mean_3	OCLN	2.8366927357940352	0.04801488560966517	0.7725213341683443	-1.9816400505632512	-0.6510494905154351	0.3285407409536279
ra	kl_mean_3	BTBD17	3.8579386787270984	0.04821650163563351	0.7725213341683443	-1.9798484096547788	-0.7335178405832841	0.3704919210007526
ra	kl_mean_3	GSTZ1	4.497253300347415	0.04801480241498612	0.7725213341683443	-1.9816407911717395	-0.6064595259318328	0.3060390806616545
ra	kl_mean_3	SLC25A1	3.5681323221236654	0.04817831873474121	0.7725213341683443	-1.9801872331539105	-0.7126206283962151	0.3598753776738578
ra	kl_mean_3	SCG2	7.656439613989641	0.03982564957707728	0.7580297141192247	-2.0604256326116666	-0.3971154136557575	0.19273465024427933
ra	kl_mean_3	CDK9	4.846865359467243	0.04826757634582019	0.7725213341683443	1.9793955413383473	0.5938827646046544	0.30003238473655797
ra	kl_mean_3	RNLS	3.6700837854031882	0.04837739778232879	0.7725213341683443	-1.9784231440186686	-0.7567429890174898	0.3824980471469602
ra	kl_mean_3	FAM120A	6.878602209288163	0.041400999717217515	0.7580297141192247	-2.0442653503708774	-0.3328942815350362	0.16284298976874081
ra	kl_mean_3	BDNF	4.251924151249936	0.048695742756538984	0.7725213341683443	-1.9756148735187327	-0.7003088182516541	0.3544763848656122
ra	kl_mean_3	PSEN1	4.613727101196451	0.048818829396233235	0.7725213341683443	-1.9745332110028144	-0.6088821434539897	0.3083676385188549
ra	kl_mean_3	KIAA0319	4.140029247379782	0.04875851749906203	0.7725213341683443	1.9750629335202725	0.6063357567214754	0.3069956640018387
ra	kl_mean_3	LOC110472111	3.327212440463012	0.04887766280623445	0.7725213341683443	-1.9740170046494279	-0.7362309194592694	0.37296077882065615
ra	kl_mean_3	CITED4	3.6478178609009158	0.04905743588346924	0.7725213341683443	-1.9724429035184532	-0.695480593271073	0.35259859336382887
ra	kl_mean_3	HSPA2	6.4946544712474665	0.042550278753919375	0.7662552650210184	2.032802151037487	0.4355806219880014	0.21427595487622486
ra	kl_mean_3	ZFP36L2	6.133205917650668	0.043088315424827765	0.7662552650210184	2.0275256623133737	0.437815759517263	0.2159359891986385
ra	kl_mean_3	NPTX2	3.977068593382064	0.04912270549060679	0.7725213341683443	-1.9718726010164747	-0.8020680607102949	0.40675450345871195
ra	kl_mean_3	PACSIN1	6.576157749608879	0.04143284379755268	0.7580297141192247	2.04394411211472	0.42937114695346174	0.21006990573202255
ra	kl_mean_3	MOSPD1	7.1493542945826185	0.04160077494813342	0.7580297141192247	-2.042253507808362	-0.3257439308901113	0.15950220168292542
ra	kl_mean_3	EXOSC1	5.8477742999124365	0.04624796970580636	0.7725213341683443	-1.9976190069921083	-0.4615369559479756	0.23104353449406229
ra	kl_mean_3	SH3BP4	4.820686267461845	0.049154337664616216	0.7725213341683443	-1.971596439755851	-0.5728567555210858	0.2905547727566522
ra	kl_mean_3	PSD3	7.580984655852698	0.036056189070489866	0.7466229781848736	2.1014239178608602	0.29671175605113487	0.14119557388171916
ra	kl_mean_3	SLC7A5	6.4137597239542625	0.04373474490158744	0.7713500553084783	2.0212595122883688	0.3955669264726086	0.1957031860915116
ra	kl_mean_3	LZIC	5.0612949933811295	0.04932944279872897	0.7726322619086303	-1.9700704028581209	-0.5300051846553282	0.26902855039414436
ra	kl_mean_3	LOC110473721	7.209832183880426	0.040157434479598	0.7580297141192247	-2.056977499473687	-0.33059673641224985	0.16071966586743838
ra	kl_mean_3	MIEF1	5.861960847149726	0.047475304046223826	0.7725213341683443	-1.9864663671321976	-0.46456767774863167	0.23386636966792154
ra	kl_mean_3	NBL1	4.106483088716528	0.049111648898482116	0.7725213341683443	1.971969164688285	0.5903126267555089	0.2993518546466832
ra	kl_mean_3	LOC110483167	4.84127915014509	0.05004835166366162	0.7743144987899968	-1.9638524934126582	-0.5939739599246245	0.3024534489820334
ra	kl_mean_3	RWDD3	4.290867521105031	0.0504320431122807	0.7743144987899968	-1.9605645847768773	-0.6761458256909529	0.3448730181810878
ra	kl_mean_3	PRSS12	4.036958071856591	0.05044750758921123	0.7743144987899968	-1.9604325086623209	-0.7671988079306191	0.3913416067835503
ra	kl_mean_3	PDE10A	7.108485270985131	0.04556963017342315	0.7725213341683443	-2.0038906239033567	-0.49232774174040567	0.24568593508432401
ra	kl_mean_3	GAD2	7.299984940618536	0.04131155813608192	0.7580297141192247	-2.04516874713809	-0.30561891948340336	0.1494345735094337
ra	kl_mean_3	ATF4	8.449514179386947	0.03746874445982473	0.7580297141192247	2.085649951943282	0.2996064182611523	0.14365134378470235
ra	kl_mean_3	LOC110482500	8.461365002712112	0.03459825303675299	0.7380425485380674	2.118268742716098	0.3470717119994439	0.16384687410079032
ra	kl_mean_3	RALB	5.370236612810639	0.04962170562095024	0.7726322619086303	-1.9675334604103087	-0.4972325970688349	0.25271875018844264
ra	kl_mean_3	LOC110474874	4.620943919381493	0.051381904900781594	0.7758685253820591	1.9525145834190996	0.7117228070588681	0.3645160005988542
ra	kl_mean_3	ARHGAP31	3.759456440914196	0.048796339129260916	0.7725213341683443	1.9747306797354287	0.5004972435741172	0.2534508876122657
ra	kl_mean_3	C10H15orf40	4.200956510646709	0.05146095648755944	0.7758685253820591	-1.9518502747293425	-0.6361661691963706	0.325929799756073
ra	kl_mean_3	HDGFL3	7.89334736933264	0.039053674690020905	0.7580297141192247	2.068544121428909	0.3204742464736835	0.1549274405867187
ra	kl_mean_3	TCIRG1	4.001395790763877	0.051603447757742	0.7758685253820591	1.9506550118680768	0.7762766883906429	0.39795693429522877
ra	kl_mean_3	CDH2	6.370423472669598	0.04671208477349102	0.7725213341683443	1.993372614483534	0.5073533622600127	0.254520082484159
ra	kl_mean_3	EML5	4.049929846476493	0.05168895841458378	0.7758685253820591	1.9499390499291815	0.6971233267300094	0.3575103164149299
ra	kl_mean_3	FILIP1L	5.890902686696595	0.047233054975809007	0.7725213341683443	-1.9886482318535665	-0.47083169695042776	0.23675966890915542
ra	kl_mean_3	SLC46A3	3.621524917483141	0.05194229371650103	0.7758685253820591	-1.9478237466981982	-0.6790594692658645	0.34862469995909745
ra	kl_mean_3	RBM45	4.532829098223151	0.0520493348780046	0.7758685253820591	1.9469325727585498	0.5884197313817848	0.3022291267889523
ra	kl_mean_3	PAXBP1	5.236866449631703	0.05170726651706115	0.7758685253820591	1.9497858893946256	0.5582334670283554	0.2863050092139487
ra	kl_mean_3	ECD	4.71784512549853	0.05217693793879636	0.7758685253820591	1.9458722163937003	0.5877693390360742	0.30205957723441446
ra	kl_mean_3	JPT1	6.80639459243904	0.04491315190679464	0.7725213341683443	2.010035688209205	0.3906239771095432	0.19433683660490658
ra	kl_mean_3	LOC110477730	4.335269736996974	0.05193008680383077	0.7758685253820591	1.9479254734909153	0.5605757776218991	0.2877809162879729
ra	kl_mean_3	LOC110483160	4.275440133929153	0.053029599183121265	0.7812385072092309	-1.9388420436454157	-0.6144042368411765	0.31689236307562846
ra	kl_mean_3	MRPL27	7.972901161132961	0.03663418926022384	0.7535005280950737	-2.09490668803029	-0.3441177106434248	0.16426398016179766
ra	kl_mean_3	LOC116183750	6.244370827195634	0.04941366056635906	0.7726322619086303	1.969338069593063	0.3711226074138023	0.18845043070258108
ra	kl_mean_3	LOC110472320	5.891772147700292	0.047509310366829115	0.7725213341683443	-1.9861608341675523	-0.39409933177440964	0.19842266799082572
ra	kl_mean_3	LEKR1	3.468871035397267	0.0539893746033456	0.7863489940930722	-1.9310411196530575	-0.6790987456224885	0.35167492743215095
ra	kl_mean_3	C10H15orf61	5.264761868377051	0.05167942756272087	0.7758685253820591	-1.9500188004230679	-0.48522046851885187	0.24882861047984792
ra	kl_mean_3	ATP5F1D	10.11453586109986	0.026107198168978732	0.6838449571669244	-2.2306191928148515	-0.36789064821670153	0.1649275902411899
ra	kl_mean_3	PRIMA1	3.3705564977014513	0.054246587863320476	0.7863489940930722	-1.9289702611292219	-0.6621815030343645	0.34328238043790393
ra	kl_mean_3	NDRG4	9.169405320375054	0.030642231507028668	0.7150372499381259	2.1672525030034775	0.20053818781755223	0.092531067579637
ra	kl_mean_3	RUSC2	6.943293483111226	0.04490283381757752	0.7725213341683443	2.0101328767568267	0.3396260615758352	0.1689570204551811
ra	kl_mean_3	HOMER2	5.039737337518655	0.04945913541169364	0.7726322619086303	1.9689430699777104	0.4748892536049625	0.24118993628918814
ra	kl_mean_3	ELMOD1	6.648827272496413	0.042023879334866246	0.7605660366235438	2.038019557157493	0.32100709852287723	0.15750933174095672
ra	kl_mean_3	PDE9A	4.00205578182539	0.0550951979981148	0.7863489940930722	-1.9221957408781736	-0.6645570313241719	0.3457280739892612
ra	kl_mean_3	SNCG	4.075443913743745	0.05522662992358312	0.7863489940930722	-1.9211543244172713	-0.6912742001472361	0.35982231690674554
ra	kl_mean_3	MON1A	5.964504115465729	0.051485129186778014	0.7758685253820591	1.9516473108468353	0.4454642144067427	0.22825036671889876
ra	kl_mean_3	LOC110473846	6.408811829314134	0.04653694233922502	0.7725213341683443	1.9949708681873197	0.3338873868886443	0.16736454261711736
ra	kl_mean_3	THAP5	4.3570651687515705	0.055453099740317445	0.7863489940930722	-1.9193647136114318	-0.704678980584678	0.3671417816464754
ra	kl_mean_3	ABI1	7.255987343557965	0.04276166761348098	0.7662552650210184	2.0307223660586793	0.3197585819057697	0.1574605112201389
ra	kl_mean_3	ELF1	3.091467602852765	0.056060930803388115	0.7863489940930722	-1.914591518525339	-0.6578008171638348	0.3435724073772601
ra	kl_mean_3	TADA1	4.20326612013375	0.05622752618665949	0.7863489940930722	1.9132908218110745	0.6605894088647414	0.3452634598641118
ra	kl_mean_3	PDE7B	7.528288742792139	0.048121632748017826	0.7725213341683443	-1.9806906648729676	-0.4217863129399715	0.21294910932849925
ra	kl_mean_3	RER1	5.096277527291199	0.05402896036910392	0.7863489940930722	1.9307218725315947	0.5007806761006094	0.25937483965206104
ra	kl_mean_3	LBH	5.0545958587331565	0.05189399503855102	0.7758685253820591	-1.948226363026955	-0.49131688951282154	0.2521867575744451
ra	kl_mean_3	ERI2	4.020696806023443	0.05646700736618301	0.7863489940930722	-1.9114266931003865	-0.6597606778838725	0.34516661311960783
ra	kl_mean_3	PM20D2	4.391107804247074	0.05601120124036326	0.7863489940930722	-1.91498040853884	-0.6268404869362428	0.3273351957759881
ra	kl_mean_3	CPSF7	3.596093546405399	0.05652453518722465	0.7863489940930722	1.9109798780342035	0.6627179338500978	0.34679482576856113
ra	kl_mean_3	POMT1	3.849537766569884	0.05671293942406536	0.7863489940930722	-1.9095192057230126	-0.6822253167274956	0.3572759649040454
ra	kl_mean_3	SEC24B	4.009667811992698	0.056771611342626704	0.7863489940930722	-1.9090651572111605	-0.6807512420586792	0.3565887939902209
ra	kl_mean_3	CHEK1	3.4380857502605724	0.05696486586429802	0.7863489940930722	-1.9075723682203436	-0.682026676989532	0.35753646275859197
ra	kl_mean_3	CAVIN4	4.144318323805623	0.057168464173416006	0.7863489940930722	-1.906004241911709	-0.65203140663777	0.34209336595378564
ra	kl_mean_3	STXBP4	2.915960840507286	0.057182287372285534	0.7863489940930722	-1.9058979437678736	-0.6638993362308383	0.34833939477280695
ra	kl_mean_3	ZNF362	5.579097465033165	0.054870683072748894	0.7863489940930722	1.9239795250955103	0.44561507662270217	0.23161113245245213
ra	kl_mean_3	STXBP5	7.4375927036772165	0.043221612798957296	0.7671419074780181	2.0262270600228955	0.287210431179049	0.14174641966128101
ra	kl_mean_3	LOC110479709	3.1102937783496367	0.05751835802810021	0.7869401543308829	-1.9033201854700685	-0.6761987809958688	0.3552732672925791
ra	kl_mean_3	LOC110478940	3.007938645519438	0.05782848246765888	0.7895247518928861	1.900952558394409	0.7143903569993111	0.37580651544649946
ra	kl_mean_3	CSGALNACT2	4.735940939962318	0.057403627889113885	0.7865409162630597	-1.9041987833130727	-0.556226950116618	0.2921055065211476
ra	kl_mean_3	RGS14	5.633558638611595	0.05662391896944652	0.7863489940930722	-1.9102088636830903	-0.577058581986577	0.30209187746828137
ra	kl_mean_3	DYNLL2	8.37017270160358	0.03723440760483575	0.7574268965225005	2.088231254579004	0.22725182571917318	0.10882502846409513
ra	kl_mean_3	IFFO1	4.926548987792237	0.056260305296543335	0.7863489940930722	1.9130352771820094	0.5327922306739458	0.2785062236064845
ra	kl_mean_3	PCDH15	4.016069746506224	0.058396304570676766	0.7918194372880349	1.8966448415724344	0.6567769987940504	0.34628359743384646
ra	kl_mean_3	RHOT1	5.637291440910635	0.0541126215898053	0.7863489940930722	-1.9300478138033537	-0.44086019736917587	0.2284193138720312
ra	kl_mean_3	RTN4R	5.58831671339857	0.05226999230376059	0.7758685253820591	1.9451003232509214	0.45786162923816215	0.2353922950734594
ra	kl_mean_3	PCNT	5.72181217913658	0.057304092456206046	0.7863489940930722	-1.9049622077839765	-0.5389983056216344	0.2829443562812964
ra	kl_mean_3	RARRES2	5.05075510155882	0.056630595418625286	0.7863489940930722	1.9101571086215368	0.6352508521504577	0.33256471380455505
ra	kl_mean_3	LOC110480540	5.391511537832851	0.058018295868459045	0.7902521662438703	-1.8995086547853706	-0.5760496917430722	0.30326247279360846
ra	kl_mean_3	TESC	7.003475058379655	0.04499361604367508	0.7725213341683443	-2.0092784242955988	-0.38957358284777643	0.19388730707360824
ra	kl_mean_3	NRIP2	5.206706611358893	0.052128118010051454	0.7758685253820591	1.9462776432800923	0.5193081729329737	0.266821218815305
ra	kl_mean_3	RALGDS	7.127723342457925	0.04850941698943221	0.7725213341683443	1.977256657608361	0.3431179634395188	0.1735323343680357
ra	kl_mean_3	LRRC10B	5.822318340247405	0.05686848714061985	0.7863489940930722	1.9083163138618768	0.4871838705287077	0.2552951347687163
ra	kl_mean_3	TLNRD1	4.5558439741716485	0.059302465363889674	0.7924809106912816	-1.889842070943882	-0.6363760442771751	0.33673503943074834
ra	kl_mean_3	UACA	3.8369990388287833	0.05911203506042576	0.7924809106912816	1.8912644605231679	0.6486297853833086	0.3429609126181552
ra	kl_mean_3	PEPD	5.334637601144514	0.056583067386757	0.7863489940930722	1.910525651383439	0.4598937635779429	0.24071582773302586
ra	kl_mean_3	NMRK1	3.4671980933274367	0.059524250506413766	0.7925378677456184	1.8881902642468535	0.695335907317897	0.3682552126680131
ra	kl_mean_3	RNASEH2C	4.564072952591057	0.059286474854156106	0.7924809106912816	-1.8899613632715795	-0.5204866333675137	0.2753953829334033
ra	kl_mean_3	PAPOLA	5.996576625441416	0.05639156250455703	0.7863489940930722	1.9120132449577218	0.44700028175713685	0.23378513874626475
ra	kl_mean_3	INPP5K	4.834040411743144	0.05832574662411514	0.7918194372880349	-1.8971782175634517	-0.5581292606224421	0.2941891570625601
ra	kl_mean_3	IPO7	5.615919972508678	0.05570930462230395	0.7863489940930722	1.9173474776863428	0.4886342626647951	0.25484909144086315
ra	kl_mean_3	TBC1D2B	3.6936156487783744	0.05997223810265629	0.7953555530483369	1.8848693067023223	0.7088145044377369	0.3760549879597992
ra	kl_mean_3	APOO	4.591390768592176	0.05847785489651683	0.7918194372880349	-1.8960290380748481	-0.5838165595156384	0.3079154104667206
ra	kl_mean_3	AZIN2	6.778456263138189	0.05130451303723908	0.7758685253820591	1.953165776197761	0.3467132932479893	0.1775135001202704
ra	kl_mean_3	UBL5	10.176611739569967	0.030312584177345593	0.7109538237921311	-2.171575552962308	-0.3384270582449897	0.1558440173925018
ra	kl_mean_3	PTRHD1	6.4644697389935155	0.05027414679294027	0.7743144987899968	-1.9619150674101953	-0.4282014338761373	0.2182568659515827
ra	kl_mean_3	LOC110467900	5.712562805207743	0.05139925249836115	0.7758685253820591	1.952368729741465	0.5378850537599886	0.2755038254639614
ra	kl_mean_3	MVK	3.7696952529007857	0.06063832377582938	0.7966421582766043	-1.8799695076195324	-0.6928510402271516	0.36854376489566476
ra	kl_mean_3	NDUFS7	8.760545559900489	0.03567428275443584	0.7420573657110479	-2.105779267158244	-0.3261095490049711	0.15486407055619697
ra	kl_mean_3	VLDLR	3.4095970135543547	0.06092966771856509	0.7991260556412089	-1.8778403995985409	-0.6413900665511675	0.34155728393546586
ra	kl_mean_3	LOC110467800	4.572719567119066	0.060653633977988154	0.7966421582766043	-1.8798574110702875	-0.5752784015759477	0.30602236009401146
ra	kl_mean_3	NIP7	6.432120401668914	0.05294072087990552	0.7812385072092309	-1.9395704019392956	-0.44958784065908364	0.23179763942033732
ra	kl_mean_3	OAZ2	6.390700450050024	0.050791359854444	0.7758685253820591	1.9575045499147044	0.4629270243961597	0.23648835167015633
ra	kl_mean_3	KCNH2	2.8247773470877613	0.06127731344391648	0.8013991746847342	1.875310882565003	0.5286840850596027	0.2819181022063297
ra	kl_mean_3	RAB8B	5.39012838080571	0.06036508575443259	0.7958001531974596	-1.88197403785998	-0.5745958978086084	0.30531552840228854
ra	kl_mean_3	SPRYD3	4.933592436371021	0.061070630194695275	0.7998338661111516	1.8768132964903785	0.6228946616646367	0.33188951870143035
ra	kl_mean_3	DGKB	6.4600350543037575	0.056907556233885305	0.7863489940930722	-1.908014613555159	-0.4642005707745589	0.24328984038000886
ra	kl_mean_3	ETV5	7.717936505506682	0.04293556857431122	0.7662552650210184	2.0290179367771355	0.3351561407764615	0.1651814578380805
ra	kl_mean_3	LOC110483671	3.268963194261948	0.061707735834196024	0.8035990414441901	-1.8721955292324408	-0.7035162833502318	0.375770731403604
ra	kl_mean_3	CLOCK	5.088493052444446	0.06041641363191502	0.7958001531974596	1.8815969115957494	0.48313625585962056	0.2567692649165124
ra	kl_mean_3	FAHD1	5.355605562859319	0.056631874813126704	0.7863489940930722	1.9101471914847619	0.4611593907951476	0.2414261020569244
ra	kl_mean_3	FAF2	5.4936778421697525	0.059152632453185666	0.7924809106912816	1.8909609051055989	0.45353915726640925	0.2398458667452365
ra	kl_mean_3	ZMAT5	6.65258143878304	0.05190196664717576	0.7758685253820591	-1.9481598902839403	-0.3938971064580968	0.20218931126884412
ra	kl_mean_3	CD47	5.764251522761797	0.05589911612350844	0.7863489940930722	1.9158579834750593	0.3965392741601369	0.20697738432620053
ra	kl_mean_3	PLK3	4.048609711991244	0.06283260581422784	0.8055680221310985	-1.8641381548116065	-0.6755995507445938	0.36241924934628633
ra	kl_mean_3	CEND1	9.137768929361519	0.032936936919563495	0.7247059917590247	2.1382213050393846	0.3666856096319429	0.1714909531430325
ra	kl_mean_3	LSM14B	3.811937520247799	0.06300947220418178	0.8055680221310985	-1.8628821745902262	-0.6915181477230309	0.37120874157011163
ra	kl_mean_3	GRPEL2	3.981996218894851	0.06309369892842843	0.8055680221310985	1.8622850827776987	0.6756956197516637	0.36283146227205304
ra	kl_mean_3	MNS1	3.7870126705448284	0.06355643282962445	0.8055680221310985	-1.8590164487427236	-0.6445562613730151	0.34671896626247534
ra	kl_mean_3	MMACHC	4.576774968834753	0.06216365848286414	0.8041420653356673	1.8689152165415086	0.595803668429656	0.3187965206534147
ra	kl_mean_3	IL17D	3.635986430193559	0.0636540180269698	0.8055680221310985	-1.8583296505271212	-0.659775600884711	0.35503690139021543
ra	kl_mean_3	NDUFA8	9.963216003614262	0.029720058298701498	0.7006313230724657	-2.1794489161069106	-0.27139873808487275	0.12452631308728485
ra	kl_mean_3	EIF4E3	3.329424475980013	0.06369175954075253	0.8055680221310985	1.8580642620977024	0.6516943561277432	0.3507383298960815
ra	kl_mean_3	SH3RF1	4.597664128857508	0.06350366855299468	0.8055680221310985	-1.8593881641921164	-0.6610596412638058	0.35552535720857886
ra	kl_mean_3	MKX	3.9521787896048446	0.06376173699538186	0.8055680221310985	-1.8575725434403836	-0.6996533171780003	0.37664925639037616
ra	kl_mean_3	ASXL3	4.849830384667562	0.06150382976083407	0.8020797316611468	1.8736691241643477	0.52496999802186906	0.28018287287303434
ra	kl_mean_3	CHPT1	3.1991037116049124	0.06387416664493918	0.8055680221310985	-1.8567834561475571	-0.7058462487674161	0.38014462398965015
ra	kl_mean_3	KLHDC10	6.230934937813236	0.05708146966659569	0.7863489940930722	-1.906673707893024	-0.43135354850696295	0.22623354311820432
ra	kl_mean_3	EEF1A1	8.614458122020848	0.039410921305100675	0.7580297141192247	-2.0647703076924935	-0.2213231515466614	0.10719020450948052
ra	kl_mean_3	DOK4	4.929989098077329	0.06475252281879265	0.8067712773987661	1.850657984098028	0.6674064397145955	0.36063197276285247
ra	kl_mean_3	WDR43	5.189274170477308	0.06252839971299684	0.8051626147917269	-1.8663052845655543	-0.5492121058149652	0.2942777424234818
ra	kl_mean_3	EIF2B1	4.843945467488104	0.06385571064474019	0.8055680221310985	-1.856912910597488	-0.5748782915457111	0.3095881816884648
ra	kl_mean_3	LOC116184230	4.126962212523918	0.06471989608338159	0.8067712773987661	-1.8508842826833591	-0.5154670504293094	0.2784977187671614
ra	kl_mean_3	THOC2	7.648483242623699	0.04698037722592349	0.7725213341683443	1.9909341030409369	0.3532152355134682	0.17741181638004494
ra	kl_mean_3	LSM8	7.9277633929759475	0.04477663631217005	0.7725213341683443	-2.0113230918557257	-0.3850201956492865	0.19142632887193267
ra	kl_mean_3	TMEM8B	4.734690169752326	0.0649103269818439	0.8067712773987661	1.8495647863223557	0.6413179865842977	0.34673994191870616
ra	kl_mean_3	ZBTB7A	4.836690757286286	0.06403880523945156	0.8065380484541337	1.8556300133022994	0.5972462094987546	0.32185629959492235
ra	kl_mean_3	MID1IP1	6.062872587405657	0.0531079037421981	0.7812385072092309	-1.9382011842389426	-0.4049827500040218	0.20894773633266714
ra	kl_mean_3	B3GAT2	4.591244121303621	0.06489406535873929	0.8067712773987661	-1.849677338013188	-0.6086561950841063	0.32906074079811576
ra	kl_mean_3	C17H9orf16	6.179445540421271	0.056705063147630165	0.7863489940930722	1.909580188255444	0.3916580612928142	0.2051016572656347
ra	kl_mean_3	KIAA1522	3.4004750716712113	0.06591399515541027	0.8091152611592599	1.842662804620456	0.6827514696201056	0.37052436718650533
ra	kl_mean_3	ZNF706	7.286600730372265	0.04983171808057736	0.773906783839237	-1.965718227927777	-0.3047318923080755	0.15502318082959332
ra	kl_mean_3	PPP2R5C	7.0019074310531035	0.052320914263310495	0.7758685253820591	1.9446784093532663	0.3870733129861535	0.19904232551997164
ra	kl_mean_3	IPP	3.2080389894704266	0.06658597920281523	0.81052276283959	-1.8380901247522596	-0.6331876270361535	0.3444812735292267
ra	kl_mean_3	NCAN	5.394397971512748	0.06603646744036239	0.809519042195589	1.8418265509196696	0.6366542715387655	0.34566461821329936
ra	kl_mean_3	GRK3	7.747042509301385	0.044569583935626544	0.7725213341683443	2.013282039276337	0.2392081764366633	0.11881503523601956
ra	kl_mean_3	N4BP1	4.246250734291298	0.0669247764379489	0.8106803617529674	-1.835799131998315	-0.6355436303565817	0.3461945369070831
ra	kl_mean_3	PDIA6	5.571667512487848	0.06345687224485129	0.8055680221310985	1.8597180504632727	0.5252108788713238	0.28241425023566824
ra	kl_mean_3	ZFYVE9	4.759469391430838	0.06636683452045358	0.81052276283959	1.839577142831353	0.5968063673399362	0.32442584409445974
ra	kl_mean_3	CD81	7.570130178602057	0.05031637311627436	0.7743144987899968	1.9615535581461725	0.26621048046188084	0.1357141024043572
ra	kl_mean_3	NOTCH1	4.667980554865697	0.06422217618301612	0.8067712773987661	1.8543482199932055	0.4912583375550888	0.2649223766380237
ra	kl_mean_3	DOCK4	7.394091744241328	0.04777253071952234	0.7725213341683443	1.9838021221444004	0.42884328378452435	0.21617240903087864
ra	kl_mean_3	MRPS5	8.156042944382495	0.046693571873439525	0.7725213341683443	1.9935413137958626	0.28222632719307145	0.1415703428065355
ra	kl_mean_3	CELF1	5.741586498156522	0.06227421693702362	0.8041420653356673	1.8681227690126088	0.4650404750018917	0.248934643223522
ra	kl_mean_3	LOC110480038	4.278049797958877	0.06775730123248179	0.8175336319310204	-1.830209884390036	-0.48577427230813774	0.26541998076359113
ra	kl_mean_3	YWHAZ	9.39315792087984	0.03924721300458657	0.7580297141192247	2.0664960271785326	0.25436684453925285	0.12309089453539854
ra	kl_mean_3	ITPKB	4.920030555652223	0.06749814078428239	0.8154768809076114	-1.8319436836563463	-0.6340152253308003	0.34608881866137925
ra	kl_mean_3	ITPK1	6.854792434248649	0.054358641470347704	0.7863489940930722	-1.928070670843084	-0.3157277329499398	0.1637531952145105
ra	kl_mean_3	PTPRT	7.330117928439072	0.06382080157161694	0.8055680221310985	1.8571578552808699	0.5244542092990051	0.28239613978300654
ra	kl_mean_3	TWF1	3.72370853456731	0.06974236589511358	0.8203399646462973	-1.8171079465106759	-0.6501890835156322	0.35781533219540745
ra	kl_mean_3	CRTAP	3.2741031180071034	0.06996749982382156	0.8203399646462973	-1.8156414694224512	-0.6501341034437134	0.3580740550338491
ra	kl_mean_3	RTN1	10.706880197070848	0.029262442172578486	0.7006313230724657	2.18562279139495	0.30198129653743366	0.13816716119834083
ra	kl_mean_3	KHDC4	4.80217817051094	0.06902590341992948	0.8203399646462973	1.821800922622969	0.5633706336510985	0.30923830735576535
ra	kl_mean_3	IER5L	6.135825608654344	0.05834885313854301	0.7918194372880349	1.8970034869405221	0.4383836564148399	0.23109269931910506
ra	kl_mean_3	REX1BD	4.021673525498683	0.07023657100664224	0.8203399646462973	-1.813893879282817	-0.703297454720608	0.38772800479302566
ra	kl_mean_3	NEXN	5.180735977347473	0.06718544855475427	0.8127671237005405	1.8340429402547531	0.40506479954958363	0.22085895082332105
ra	kl_mean_3	MFAP4	4.180798348398612	0.06988751232200517	0.8203399646462973	1.816162046513082	0.7101273086283247	0.39100437650468745
ra	kl_mean_3	PEX10	4.870668235628488	0.06932614480500161	0.8203399646462973	1.8198294200241198	0.5702843762999408	0.31337243481445765
ra	kl_mean_3	PUM1	6.228553618836255	0.06429896679400886	0.8067712773987661	1.8538123408104317	0.44293429485961405	0.23893157096255835
ra	kl_mean_3	SPC25	5.219680191187571	0.06893020019363595	0.8203399646462973	-1.8224308321225207	-0.6183162298887219	0.3392810410086131
ra	kl_mean_3	SCYL3	3.559978083656911	0.070931022194428	0.8203399646462973	-1.8094088062556142	-0.6886856799683517	0.38061364440549844
ra	kl_mean_3	SLC13A3	4.1107310423435	0.06956508943804417	0.8203399646462973	-1.8182654344124995	-0.5796863407974517	0.3188128255788762
ra	kl_mean_3	LOC110467891	5.263216691044679	0.07098669463003987	0.8203399646462973	-1.8090508147864743	-0.6334159999261147	0.3501372071745138
ra	kl_mean_3	CCSER1	3.789434215656296	0.07115787381494006	0.8203399646462973	1.8079515221983604	0.6785180739230111	0.3752966081181059
ra	kl_mean_3	KLHDC4	6.952105677156455	0.05890940613615722	0.7924809106912816	1.8927821600196821	0.3037983949407373	0.16050362337395352
ra	kl_mean_3	NSMF	6.677615703044525	0.05878405773096089	0.7924809106912816	1.8937232020749897	0.3797100712047127	0.2005098056509298
ra	kl_mean_3	LRP12	5.313935478996167	0.06813538801528521	0.8188715783170356	-1.827690245221927	-0.4866540686509676	0.2662672572243639
ra	kl_mean_3	RCC1L	4.181225692580818	0.07195346340576017	0.8203399646462973	1.8028706836940016	0.6473090346548839	0.3590435190440706
ra	kl_mean_3	PSMA4	7.104324219101933	0.05270792549316698	0.7790943199102528	-1.9414830298179087	-0.3113287523776096	0.16035615433981368
ra	kl_mean_3	LYST	5.15834790211227	0.07083612294281887	0.8203399646462973	-1.81001957150776	-0.5439717941583206	0.30053365318320174
ra	kl_mean_3	MRPS7	5.405037986457894	0.06682360824803232	0.81052276283959	1.8364822402882213	0.4897988247413889	0.26670490680297504
ra	kl_mean_3	CRYAB	5.857531450088861	0.053777843151914265	0.7863489940930722	-1.9327503843482252	-0.4042549373316222	0.20916044855318847
ra	kl_mean_3	IRAK4	3.267468197179449	0.07278744490762525	0.8239820576950839	-1.7975939605236049	-0.6513923731895664	0.36236902631772766
ra	kl_mean_3	MFAP3L	5.124923905642488	0.06681519273223653	0.81052276283959	-1.836539102027681	-0.4428917772261284	0.24115564799962153
ra	kl_mean_3	CALB2	6.360885931255987	0.05530648361234248	0.7863489940930722	1.9205226054199134	0.399291653815446	0.20790781253425689
ra	kl_mean_3	PTPDC1	3.9387468085283333	0.07297609236476096	0.8239820576950839	-1.7964072475730102	-0.6686180023937758	0.37219734183164477
ra	kl_mean_3	LOC110483758	5.694636219612824	0.06579257842904984	0.8091152611592599	-1.8434931193065056	-0.28429840402955053	0.1542172308928928
ra	kl_mean_3	SLC16A7	6.250080132115328	0.061865179359703294	0.8041420653356673	-1.8710604739603474	-0.3843826089943161	0.20543569507441917
ra	kl_mean_3	FAIM2	9.033440653876156	0.04188733404744119	0.7595900379332826	2.039381978513058	0.2274209474869114	0.11151464016207854
ra	kl_mean_3	ACSBG2	5.050671540865946	0.0679534128359357	0.8179164379296057	-1.8289015177912997	-0.49728929261109733	0.271905998094231
ra	kl_mean_3	POMP	7.539363297881864	0.05025502955356862	0.7743144987899968	-1.962078818412672	-0.27677148943878477	0.14106033195072853
ra	kl_mean_3	GPATCH11	5.963955897315749	0.06576944021238748	0.8091152611592599	-1.843651494861845	-0.37604205989784084	0.203965912725832
ra	kl_mean_3	RNF14	4.935459222553731	0.07239073168589943	0.8226951633129288	1.8000977987083664	0.5009833895242669	0.2783089840361675
ra	kl_mean_3	PLCG1	6.683706003803655	0.05461751487544083	0.7863489940930722	1.9259982967172733	0.36845931420640987	0.19130822432938932
ra	kl_mean_3	GJB1	2.7860813403518976	0.07438100513440506	0.8329585398364434	-1.7876477179341768	-0.5600679107942	0.3132988145121903
ra	kl_mean_3	CWC25	5.085804898921239	0.07192047992411174	0.8203399646462973	1.8030804053148313	0.5660828796377233	0.31395320916866215
ra	kl_mean_3	ARL6IP5	8.147974930032719	0.04667343651202967	0.7725213341683443	1.993724861921889	0.26985452762786966	0.13535193986984656
ra	kl_mean_3	NDUFB1	10.078743297484406	0.03234226244913963	0.7247059917590247	-2.145573647538446	-0.3235374331521861	0.15079297488733193
ra	kl_mean_3	TPP2	4.380085258209082	0.07470977345974228	0.8347610696692958	-1.7856174724239922	-0.6063249263613696	0.33956036817800506
ra	kl_mean_3	TTBK2	5.291665652469364	0.07025811922589516	0.8203399646462973	-1.813754164154066	-0.4543776076308022	0.2505177474493759
ra	kl_mean_3	MORN5	3.921520374607116	0.07144727819114673	0.8203399646462973	-1.8060979354078834	-0.47467847159078386	0.2628198960227392
ra	kl_mean_3	TMEM237	3.053454311673882	0.07582291338761904	0.8362302104842129	-1.778797371146785	-0.608952955660047	0.3423396984601214
ra	kl_mean_3	LOC116183814	5.471116778034514	0.054262955765821304	0.7863489940930722	1.9288387592081686	0.4982008027604023	0.2582905390002246
ra	kl_mean_3	CFAP300	2.9493650311249935	0.07587864582320174	0.8362302104842129	-1.7784580633821074	-0.6006941842751877	0.3377612307218777
ra	kl_mean_3	MAGI2	5.510892470796288	0.0703335670888869	0.8203399646462973	-1.813265250204054	-0.4416498576581283	0.2435660516895847
ra	kl_mean_3	LOC116184432	3.612505363602043	0.07589144725961236	0.8362302104842129	-1.7783801550367293	-0.6540373181437125	0.3677713768292722
ra	kl_mean_3	HIF1A	5.431771299753996	0.0692062295189087	0.8203399646462973	-1.8206159857243698	-0.4565482219567441	0.2507657987936962
ra	kl_mean_3	ACBD7	8.413248970683298	0.03948762879017457	0.7580297141192247	-2.063963799897679	-0.28681741840750313	0.13896436479250365
ra	kl_mean_3	ERO1A	3.7772826383977978	0.07629843240602341	0.8365275702044769	1.7759088671844798	0.5558184597635569	0.3129769044088111
ra	kl_mean_3	SOX9	7.497365003375482	0.04825683897923318	0.7725213341683443	1.9794907137049367	0.3203084036629916	0.16181354196074135
ra	kl_mean_3	NUP93	4.65613091310094	0.07550142131597487	0.8359092037782263	1.7807586586647908	0.5714632446004503	0.3209099907052718
ra	kl_mean_3	RGMB	5.1920649499308205	0.07110169438456343	0.8203399646462973	1.8083120600104687	0.4432609021413964	0.24512411985950602
ra	kl_mean_3	AGAP1	7.568589283450214	0.05677515983396714	0.7863489940930722	1.9090377088094457	0.3309541513974264	0.17336176748641755
ra	kl_mean_3	RPL13A	9.336381749136745	0.03952719799259203	0.7580297141192247	-2.0635482878295233	-0.30830672172553125	0.14940610963352535
ra	kl_mean_3	PYGL	4.814408009843858	0.07357014207261009	0.8268996164004611	1.7926866637625882	0.4082219382982341	0.227715164367562
ra	kl_mean_3	CEP83	3.717329033279696	0.0774886309848601	0.8388185316278863	-1.768743096381565	-0.6665008880365014	0.37682176083118374
ra	kl_mean_3	CRTC1	6.983940156175829	0.06493482110888481	0.8067712773987661	1.84939529896145	0.458881898533303	0.24812537308329574
ra	kl_mean_3	SOX8	5.802616942753512	0.07039023325435102	0.8203399646462973	1.8128983282345108	0.49632239601694783	0.2737728797512273
ra	kl_mean_3	NDUFS4	9.050761683888696	0.04037162187767924	0.7580297141192247	-2.0547643673741214	-0.2719963718307657	0.1323735101452837
ra	kl_mean_3	IRF2BPL	6.767638277276145	0.06041369219948201	0.7958001531974596	1.8816169003521315	0.3425064484518156	0.18202772752929564
ra	kl_mean_3	OTULINL	4.913849547945663	0.0747235545288047	0.8347610696692958	-1.7855325300245108	-0.44578890769933605	0.2496672002347762
ra	kl_mean_3	LOC110477970	4.2083443234695705	0.07807352514053992	0.8415099532732989	1.7652545557483372	0.465584103462229	0.2637489884652108
ra	kl_mean_3	LOC110480094	4.2083443234695705	0.07807352514053992	0.8415099532732989	1.7652545557483372	0.465584103462229	0.2637489884652108
ra	kl_mean_3	ARFGEF3	5.716536434962938	0.0767810393692519	0.8371215315241542	-1.7729923219159085	-0.5350147412767481	0.3017580700510915
ra	kl_mean_3	FAM168A	8.402773463595567	0.04966561526952366	0.7726322619086303	-1.9671533960459067	-0.29489991317660186	0.1499120067450601
ra	kl_mean_3	CNNM1	5.006662612246102	0.07188422387073802	0.8203399646462973	1.8033110263658108	0.4665425288035143	0.2587143992258127
ra	kl_mean_3	SMIM11A	6.462491275313794	0.062121514625678866	0.8041420653356673	-1.8692175979991241	-0.44789785357504863	0.23961782408559293
ra	kl_mean_3	LOC116184730	3.327512980282698	0.07943403085078243	0.8458520248124783	1.757221733651895	0.6683308624311651	0.38033382448680847
ra	kl_mean_3	SH3BGRL3	6.4829225829648776	0.06664513900680455	0.81052276283959	1.837689385605123	0.3565056027937334	0.19399665992865356
ra	kl_mean_3	ZFAND2B	5.074442164597303	0.07500299668569083	0.8358421155902623	1.7838128935012518	0.500479689661207	0.28056736863184684
ra	kl_mean_3	C5H15orf62	5.392644006224486	0.07076382033637328	0.8203399646462973	1.810485357989764	0.4312120445627947	0.23817483121850946
ra	kl_mean_3	NOC3L	4.771410583869946	0.07833919121972607	0.8433846886114303	-1.7636770609056622	-0.5785006913626008	0.3280082868830511
ra	kl_mean_3	ZHX2	4.8139047466610325	0.0766776837249591	0.8371215315241542	1.7736156687260953	0.5357056384652936	0.30204155720504305
ra	kl_mean_3	RMI2	3.791465660686987	0.07949296370182801	0.8458520248124783	-1.7568763201480841	-0.6263432939839029	0.35650961129188047
ra	kl_mean_3	ACAA2	5.142989554356832	0.07200085255677977	0.8203399646462973	-1.8025695034812386	-0.4598813570784271	0.255125450746989
ra	kl_mean_3	LOC110469787	4.086914321034866	0.07941152445963694	0.8458520248124783	-1.7573537018216552	-0.5988017070368078	0.3407405728374976
ra	kl_mean_3	KIAA1211L	4.168700986603312	0.07877543462067636	0.8456809125683952	-1.761096142648741	-0.6279204874514274	0.35655094133987275
ra	kl_mean_3	SLC29A4	5.4850973243348236	0.07708214990066302	0.8371215315241542	1.7711801996647707	0.4489037675622561	0.25344895321617733
ra	kl_mean_3	TPBG	4.008174572820366	0.08015216190307638	0.8458520248124783	-1.7530268251442778	-0.6723206281884869	0.3835198746220861
ra	kl_mean_3	ME1	5.223105800393974	0.07200504149114226	0.8203399646462973	-1.8025428886770978	-0.42902692258597747	0.2380120469149248
ra	kl_mean_3	FPGT	3.4985028560153193	0.08093189746486029	0.8458520248124783	1.7485065901480679	0.626869788873876	0.35851725833117454
ra	kl_mean_3	GMPR	6.364754303930898	0.0633663240633085	0.8055680221310985	-1.86035693426314	-0.34917777151243007	0.18769396618543752
ra	kl_mean_3	SEPTIN12	6.3328246257299154	0.0808721792306743	0.8458520248124783	-1.7488515280203683	-0.6570619400307193	0.37571053317172537
ra	kl_mean_3	FAM171A1	5.964639922188552	0.07104140791403245	0.8203399646462973	1.808699215787332	0.5303694609300759	0.29323253767166835
ra	kl_mean_3	VWA1	4.4822965041518685	0.07686781105050453	0.8371215315241542	1.7724695238286785	0.5173082220412284	0.29185732961083616
ra	kl_mean_3	RRP1B	4.6952927930123955	0.08096253128036623	0.8458520248124783	-1.748329726887053	-0.5782445813494979	0.33074114822670064
ra	kl_mean_3	ERICH3	3.503843508058087	0.08242939540956182	0.8505677456739746	1.739923883634014	0.6621612974993983	0.38056911783773256
ra	kl_mean_3	PGK1	8.412821459227034	0.04612672466657873	0.7725213341683443	1.9987342556448229	0.22360473220053115	0.11187316751540477
ra	kl_mean_3	LOC110471594	5.612010679167419	0.07527488271793965	0.8358421155902623	-1.78214478405647	-0.3711549879077494	0.20826309468691787
ra	kl_mean_3	SMKR1	4.4862310086467705	0.07964137221183351	0.8458520248124783	1.7560074014417035	0.5794964298775782	0.3300079654572097
ra	kl_mean_3	S100B	7.304983551345817	0.05460656593430953	0.7863489940930722	1.9260857803362266	0.528543484036094	0.2744132631225952
ra	kl_mean_3	RRAGC	4.768870646168	0.07755011440980024	0.8388185316278863	1.7683753753949059	0.4931695586248794	0.2788828466437715
ra	kl_mean_3	WWP1	6.5186470334512245	0.066757549753855	0.81052276283959	1.8369287416554432	0.5009125967661396	0.27269027121581013
ra	kl_mean_3	LOC110482748	6.171765545394519	0.058599859170650206	0.7923045664925853	1.8951090924551284	0.3329572315191589	0.1756929101573832
ra	kl_mean_3	ST8SIA6	5.389029531200088	0.08272981409692588	0.8524242394673224	-1.7382173670524659	-0.5796604401337458	0.3334798346404104
ra	kl_mean_3	SPPL2A	4.598129637903338	0.07952483790024881	0.8458520248124783	-1.7566895880918585	-0.5355262885223059	0.3048496969256829
ra	kl_mean_3	UBE2H	5.753512777716816	0.07290912142137931	0.8239820576950839	1.796828249061703	0.4169970705553118	0.23207397299829083
ra	kl_mean_3	FAM168B	6.979590468402109	0.06361282434480818	0.8055680221310985	1.858619462507432	0.31096251318538765	0.1673083272064059
ra	kl_mean_3	LSM6	8.24602317553417	0.050944980664337745	0.7758685253820591	-1.9562018213644092	-0.325381348231826	0.16633322016072935
ra	kl_mean_3	SYT7	6.340202927131164	0.07170175170742511	0.8203399646462973	1.8044731657759328	0.37568698965637937	0.20819760403299323
ra	kl_mean_3	NINJ1	3.917957793534989	0.08368719301241262	0.8541412346967414	-1.7328123953302725	-0.6287035540583519	0.36282263201292575
ra	kl_mean_3	OPRL1	4.058321181412905	0.08341565951508305	0.8541412346967414	1.7343402389710707	0.58685859125603	0.3383756993403986
ra	kl_mean_3	WIPI2	6.462009907217548	0.07018141631774012	0.8203399646462973	1.8142516539897984	0.345873167599229	0.19064233279799112
ra	kl_mean_3	PDE4B	7.376855046177186	0.05898691956156546	0.7924809106912816	1.8922010686357842	0.3000671481717031	0.15858100555246055
ra	kl_mean_3	RASSF8	4.704630518417769	0.08060547141525297	0.8458520248124783	1.7503945923384205	0.5343930165995473	0.3052985989208472
ra	kl_mean_3	MCF2L	6.287447063305678	0.06981549025263381	0.8203399646462973	-1.8166312024589106	-0.3661585364160673	0.20155909241262152
ra	kl_mean_3	RPP38	5.488425878399278	0.07933770926690148	0.8458520248124783	1.7577867377089456	0.5209421369704907	0.29636253693065945
ra	kl_mean_3	KCNJ6	5.71880767135573	0.07601170775313752	0.8362302104842129	1.7776487853356213	0.5814555982814955	0.32709250729283756
ra	kl_mean_3	PLAC9	5.4435587940332075	0.07083173081958598	0.8203399646462973	1.81004785520561	0.4605394793552773	0.25443497420843764
ra	kl_mean_3	DTNBP1	6.8073210181315105	0.06334084840277016	0.8055680221310985	1.8605368200655676	0.3165086237357046	0.17011682882177545
ra	kl_mean_3	ATP6V1G1	10.476712160796891	0.03239819237015315	0.7247059917590247	-2.144877225978868	-0.2149974414731868	0.10023764477944296
ra	kl_mean_3	TMEM51	3.634452401879122	0.08404541437717736	0.8541412346967414	1.7308029286532776	0.5887032613792059	0.34013303977782766
ra	kl_mean_3	SETD6	6.9206312244368275	0.06635941900591294	0.81052276283959	1.8396275321024493	0.4213523238808757	0.2290421927961287
ra	kl_mean_3	OSBPL8	6.000494318063297	0.07030596706108047	0.8203399646462973	-1.8134440526274391	-0.38972691945581533	0.21490981146683455
ra	kl_mean_3	PSMG4	5.857526615099406	0.07624032482574829	0.8365275702044769	-1.776261046177763	-0.43134384348809446	0.24283809207902138
ra	kl_mean_3	ALPL	4.333247114329063	0.08414387337269011	0.8541412346967414	-1.730251834555478	-0.5878346953045531	0.33973938565744954
ra	kl_mean_3	TPPP3	3.6701306695304297	0.08510499335657833	0.8557862226844292	1.7248995595257772	0.6243316424848343	0.3619524621227687
ra	kl_mean_3	THUMPD3	5.275068643390571	0.07698364077228965	0.8371215315241542	-1.7717724026554351	-0.447435567536147	0.25253557785726605
ra	kl_mean_3	FNDC3A	4.798848874590068	0.0807844532959358	0.8458520248124783	-1.7493586171424744	-0.5000653511912426	0.2858563969051038
ra	kl_mean_3	CHAC1	5.004012233687214	0.08229496176350662	0.850444749523212	1.7406891665026702	0.6529002971710245	0.37508149630344867
ra	kl_mean_3	FAM3C	6.976899694390576	0.06560814662453927	0.8091152611592599	-1.8447567921429027	-0.30900821435072195	0.16750620768376326
ra	kl_mean_3	UTP23	4.617100587549923	0.08483156205598819	0.8557862226844292	-1.7264172297240836	-0.5694162236946265	0.3298253828164301
ra	kl_mean_3	LOC110468103	4.754128191962934	0.0848443985005865	0.8557862226844292	-1.72634589283521	-0.5869690916519327	0.34000665456905765
ra	kl_mean_3	LOC110477961	4.705088922066472	0.08288745595864544	0.8524242394673224	1.7373239025571405	0.5011716622848135	0.28847335925508566
ra	kl_mean_3	TXNIP	4.898446586943269	0.08415222560959765	0.8541412346967414	1.7302051095509299	0.5704995817764194	0.3297294515125383
ra	kl_mean_3	STON2	5.646107566868731	0.07308027305456141	0.8239820576950839	1.7957529630073468	0.4277100636575316	0.23817867628142222
ra	kl_mean_3	TECPR2	5.620586666280048	0.07894260745398665	0.8458520248124783	1.7601101989271728	0.4138860844312689	0.23514782465526413
ra	kl_mean_3	ANXA4	5.899040444985773	0.0731089295526196	0.8239820576950839	-1.795573126192811	-0.4134186152028078	0.23024326281792126
ra	kl_mean_3	EXOSC7	4.319677455171949	0.08690240760432813	0.8628301679418929	-1.7150202756001307	-0.5979211303941604	0.348637936764294
ra	kl_mean_3	ARHGDIB	7.057570199514856	0.06242017276889433	0.8048963091686038	-1.8670783897752585	-0.3638577844660949	0.19488082903144344
ra	kl_mean_3	SLAIN1	4.256192519988476	0.08782638343623916	0.8652606013356265	-1.7100059857089314	-0.6194120488506993	0.36222800038556857
ra	kl_mean_3	ABTB1	4.742462044561127	0.08490513327855317	0.8557862226844292	-1.72600848576059	-0.5579858751538486	0.32328107292471636
ra	kl_mean_3	CCDC93	4.100774178411357	0.08700252724926621	0.8628923792122477	1.7144748618183903	0.5685072713640773	0.33159265500172597
ra	kl_mean_3	C11H16orf87	5.284883566094037	0.08625951971168147	0.8601627160837304	-1.718534657114208	-0.5506246064833988	0.3204035508995884
ra	kl_mean_3	SEC16A	6.596520484550142	0.07388709655838181	0.8294480656382934	1.790711619952964	0.46486663406132045	0.2595988258977908
ra	kl_mean_3	TMEM251	4.2858190824158875	0.08689147331417935	0.8628301679418929	-1.7150798722600977	-0.5889200202853873	0.34337760579588655
ra	kl_mean_3	ABCD3	5.445628705100116	0.08083235072712698	0.8458520248124783	-1.749081696316405	-0.45841866194710224	0.26209105207180405
ra	kl_mean_3	GGH	6.481616231688721	0.07162711356661815	0.8203399646462973	-1.8049492257910333	-0.3454091581851761	0.1913677976364115
ra	kl_mean_3	LOC110481165	3.9177612066702467	0.0883470028147851	0.8652606013356265	-1.7071994224484284	-0.6092559621535504	0.3568745128086845
ra	kl_mean_3	LONP1	5.008431301603281	0.08470571317914799	0.8557862226844292	-1.727117082749976	-0.502734173062106	0.29108285598196687
ra	kl_mean_3	PWWP3A	5.902457651328257	0.07651943512529531	0.8365275702044769	1.7745714119794178	0.41718885172653947	0.2350927378353248
ra	kl_mean_3	STK17B	3.5050069285315972	0.0899668091251374	0.8652606013356265	-1.6985519861442915	-0.6171164473717011	0.36331914030641704
ra	kl_mean_3	LOC110472947	3.504876421674191	0.09013524432044627	0.8652606013356265	-1.6976600183456636	-0.6294186012430362	0.37075656753487796
ra	kl_mean_3	JUN	6.297457354408688	0.07790776747506889	0.8415099532732989	-1.7662410271866527	-0.39545748347922755	0.22389780182443722
ra	kl_mean_3	PLCXD3	4.254418259303059	0.09025105297627024	0.8652606013356265	-1.697047520430701	-0.6691052416906497	0.3942760786809521
ra	kl_mean_3	NUP160	4.257659145619954	0.08975022315952322	0.8652606013356265	1.6997009248415211	0.5913008049946892	0.34788520518680166
ra	kl_mean_3	LARP4	6.086763613919169	0.0751998848710079	0.8358421155902623	1.7826044269751606	0.40220447109373414	0.22562743871124613
ra	kl_mean_3	LOC110472657	3.822771626800345	0.08998432618753935	0.8652606013356265	1.6984591597792331	0.592983137087083	0.3491300533621069
ra	kl_mean_3	NEUROD1	6.105916205449966	0.07129195835373392	0.8203399646462973	1.8070919642627299	0.45485423108633494	0.251705082022159
ra	kl_mean_3	NELFCD	4.278670171617894	0.08972078910249856	0.8652606013356265	-1.6998572384387403	-0.5428919153936617	0.31937500580477507
ra	kl_mean_3	PPP2R3C	4.413340577800428	0.08872341361770862	0.8652606013356265	-1.705178577008244	-0.5522528236917381	0.323868028333239
ra	kl_mean_3	MSANTD3	3.821178571891475	0.09163364112583468	0.8669504434025961	-1.6897837050396158	-0.559601224972406	0.33116736970740673
ra	kl_mean_3	ADGRL3	6.681085189577464	0.07221732235912368	0.8217401754576522	1.8011958034161752	0.3202071100572824	0.17777473689977114
ra	kl_mean_3	SHE	6.859976847211937	0.06541633520237895	0.8085971018374308	-1.846074146912698	-0.39910718663505756	0.21619239254420455
ra	kl_mean_3	DDX42	5.938518909757292	0.08232497575328025	0.850444749523212	-1.7405182194709965	-0.5811733826691338	0.3339082442042879
ra	kl_mean_3	ZNRF3	5.222683245213202	0.08180851947192476	0.8498842124574872	1.7434668307458743	0.5667482921801325	0.3250697301408776
ra	kl_mean_3	TWF2	6.423698250937123	0.07114846794941325	0.8203399646462973	1.808011869086509	0.42446705077355257	0.2347700576700378
ra	kl_mean_3	TMTC2	3.841771401191945	0.09025604398261876	0.8652606013356265	-1.6970211378623112	-0.5722816634944496	0.33722718634803595
ra	kl_mean_3	NDUFB4	9.71245595690015	0.0423923532973347	0.7657274974768079	-2.0343616528709556	-0.33765945459666596	0.1659780866003595
ra	kl_mean_3	PER3	5.583229198298793	0.08350863506667829	0.8541412346967414	-1.733816637253321	-0.45011982385753613	0.25961212632646513
ra	kl_mean_3	PRUNE1	5.112987781523043	0.08749208335327083	0.8652606013356265	1.7118152371294197	0.5442199667230304	0.3179198051979282
ra	kl_mean_3	LOC110483161	3.4932620182886973	0.09304736142653935	0.8713913046978365	-1.682447084689116	-0.6046850361620422	0.3594080560778982
ra	kl_mean_3	THNSL1	4.676939417062227	0.08918769616599337	0.8652606013356265	-1.702695492744509	-0.521040090357073	0.30600896788493204
ra	kl_mean_3	LOC110476940	3.794300288787627	0.09288600519446874	0.8713913046978365	1.683279900497839	0.6422761216877919	0.3815622829559335
ra	kl_mean_3	LOC110481140	6.223617294873016	0.07721112233331334	0.8371215315241542	1.7704057959439405	0.3734708104824742	0.21095209433798084
ra	kl_mean_3	LOC110476762	6.043092151600708	0.07987352814379955	0.8458520248124783	1.754650792399947	0.4133330347475049	0.23556427098645827
ra	kl_mean_3	LOC110483887	3.5133931734165245	0.09318094897438811	0.8713913046978365	-1.68175847173854	-0.6323614415928449	0.3760120446660411
ra	kl_mean_3	TMEM61	4.681298558995354	0.09351036317614035	0.8713913046978365	1.6800638058222475	0.6046436749200591	0.3598932807341432
ra	kl_mean_3	MIS18A	5.279051708947956	0.08799487533582351	0.8652606013356265	-1.7090962080263583	-0.5358731570409613	0.3135418325336878
ra	kl_mean_3	ZMAT4	5.6802458563467395	0.09170660754503891	0.8669504434025961	-1.6894028162013024	-0.5852733760338181	0.3464380255680119
ra	kl_mean_3	ARMT1	5.151471545695844	0.08730002662074336	0.8649099620162871	-1.712857190026007	-0.4632892293848989	0.2704774408997078
ra	kl_mean_3	YOD1	4.614500199759909	0.09054343846664241	0.8652606013356265	1.695503945885388	0.5769624487030286	0.34028965258570376
ra	kl_mean_3	LOC110477084	10.14070746879575	0.040791604596387795	0.7580297141192247	2.0504536378286526	0.19881303586668203	0.09696051263915287
ra	kl_mean_3	WDTC1	6.556922912708506	0.07096828980346681	0.8203399646462973	1.8091691381264474	0.3498372172711021	0.19336899458355183
ra	kl_mean_3	SUPT4H1	10.178104527926761	0.03772793474131909	0.7580297141192247	-2.082810876366666	-0.2797254247417447	0.1343018840144086
ra	kl_mean_3	LUZP1	7.297939025830262	0.05787901705196924	0.7895247518928861	1.9005677583218183	0.25785100803666	0.13567051577489653
ra	kl_mean_3	EFCAB2	4.717262506226403	0.08930623840222758	0.8652606013356265	1.7020631767481087	0.5106648634701811	0.30002697340872875
ra	kl_mean_3	LOC116184593	4.8559899019751995	0.08362761541058579	0.8541412346967414	1.7331472768740648	0.42393724308526803	0.24460543471521287
ra	kl_mean_3	TUT7	5.743321519485326	0.08416923631012048	0.8541412346967414	-1.7301099580520596	-0.43838472409553086	0.25338546955079705
ra	kl_mean_3	CTDSPL	8.533642241424475	0.05598234914489289	0.7863489940930722	1.9152061669149847	0.35420150465404854	0.18494171059640882
ra	kl_mean_3	PFDN5	7.30074343893525	0.0654332424509895	0.8085971018374308	-1.845957900219925	-0.37160235359027854	0.20130597428359895
ra	kl_mean_3	LHX9	3.3736301847341617	0.08343129563709557	0.8541412346967414	1.7342521493444691	0.3843411817897522	0.22161782064680127
ra	kl_mean_3	SEMA5B	4.033888292236944	0.095557773219706	0.8713913046978365	1.6696372406158655	0.5509358616353877	0.32997339076610943
ra	kl_mean_3	MTFR1L	5.312696736115659	0.0907234304641662	0.8652606013356265	1.6945557225446177	0.4729727626246913	0.27911313645942254
ra	kl_mean_3	SGPL1	4.885227363638557	0.08451368634111979	0.8557862226844292	1.7281865824059488	0.4544565218843599	0.26296727825051974
ra	kl_mean_3	LOC110479668	3.247231317526999	0.09647869927940315	0.8713913046978365	-1.6650057843937887	-0.5883764222843575	0.35337800492902144
ra	kl_mean_3	CTC1	3.5367699671164217	0.09699769685098834	0.8713913046978365	1.6624112848483967	0.6134133500898064	0.368990126378832
ra	kl_mean_3	RGS8	6.924138856077174	0.0788284252850897	0.8456809125683952	1.7607834322986435	0.3683361877238386	0.209188808213051
ra	kl_mean_3	TBC1D25	5.586589331229465	0.08963187067309687	0.8652606013356265	1.7003297035260625	0.4514269256441703	0.26549375965615535
ra	kl_mean_3	TRIM14	3.417363720576656	0.0969792524198122	0.8713913046978365	1.6625032986335317	0.5947140704185414	0.3577220393531593
ra	kl_mean_3	LOC110481313	8.191724654994157	0.06207334184429813	0.8041420653356673	-1.8695634454106456	-0.301905554158164	0.1614845192332326
ra	kl_mean_3	WNK2	4.6166219713464045	0.09309314099714801	0.8713913046978365	-1.6822110120257499	-0.5111279651021874	0.3038429551633226
ra	kl_mean_3	HS6ST3	5.332926181083435	0.08145580090183058	0.8476326683007399	1.7454893250120602	0.514665993986412	0.29485485050609284
ra	kl_mean_3	CDYL	4.584009526524474	0.09581077316953762	0.8713913046978365	-1.6683613146837206	-0.581667272389386	0.34864586422015875
ra	kl_mean_3	SENP8	4.211296840869	0.09789337886551626	0.8713913046978365	-1.6579597787572455	-0.6072617724222157	0.3662705092142826
ra	kl_mean_3	TSPAN18	3.71758581353505	0.09708785623000413	0.8713913046978365	-1.6619617082885019	-0.6015582892179538	0.36195676844892066
ra	kl_mean_3	LOC110478081	3.358481226569001	0.09807059434631296	0.8713913046978365	-1.6570828949128587	-0.6101977850361697	0.3682361256093096
ra	kl_mean_3	SPTY2D1	4.321323361309215	0.09631540074060924	0.8713913046978365	-1.6658244386633645	-0.5528064061079322	0.3318515404609484
ra	kl_mean_3	UBR1	5.190771254876609	0.0913096165197339	0.8665479478240191	-1.6914780904276108	-0.48563393371909486	0.28710625131202566
ra	kl_mean_3	LOC110467866	4.57210986617738	0.09510522721587786	0.8713913046978365	-1.671926295399117	-0.5652295132275834	0.33807083170054075
ra	kl_mean_3	CXXC5	7.149165295509058	0.061463935405507736	0.8020797316611468	1.8739579082114035	0.35909151080661494	0.1916219725283741
ra	kl_mean_3	FANCF	3.269145811670401	0.09901942375788046	0.8713913046978365	1.6524094393703006	0.6239333304456804	0.37759003040036415
ra	kl_mean_3	SRBD1	3.584715261139187	0.09848025129424873	0.8713913046978365	-1.6550607097648342	-0.646930058530267	0.39087995667674846
ra	kl_mean_3	MESD	5.764898167110833	0.08828448131916494	0.8652606013356265	-1.707535756723897	-0.4365902595871754	0.25568440243080115
ra	kl_mean_3	SFXN5	5.54997389430319	0.08588672772173786	0.8581372063880609	-1.7205822724675734	-0.38836456661663843	0.2257169406143336
ra	kl_mean_3	MDGA2	6.811681187599171	0.0743691442961566	0.8329585398364434	1.787721099551497	0.33273028679275957	0.18611979624575378
ra	kl_mean_3	FOXO1	6.725600734686226	0.07882573833524818	0.8456809125683952	1.7607992844924913	0.3902710141579872	0.22164423713431572
ra	kl_mean_3	LOC110480329	4.455145993396745	0.09763113715917948	0.8713913046978365	1.6592597191173466	0.596716516934641	0.35962815830427564
ra	kl_mean_3	ECHDC3	3.7596233745827785	0.09699670050589884	0.8713913046978365	-1.6624162549594517	-0.5497738453277312	0.33070769350793
ra	kl_mean_3	ADPRS	3.872851527805319	0.09839718881062552	0.8713913046978365	1.655470184997636	0.5646140394473801	0.3410596243677963
ra	kl_mean_3	NOL10	4.091298721220871	0.09945920913894905	0.8713913046978365	-1.6502554268815677	-0.5846918896027832	0.3543038732541276
ra	kl_mean_3	RGS4	9.13766285547255	0.048220805001263974	0.7725213341683443	1.9798102370651907	0.20934330501424422	0.10573907594526244
ra	kl_mean_3	PKIG	3.387215871779385	0.10060214874519705	0.872479888898472	-1.6446928673552228	-0.5948969977427184	0.3617070454615353
ra	kl_mean_3	C2H1orf35	4.773950262295351	0.09846180575138064	0.8713913046978365	-1.6551516173312317	-0.5578579002290569	0.3370433828464292
ra	kl_mean_3	MRPS22	6.124264299852398	0.0771658343311954	0.8371215315241542	-1.770677603307922	-0.3426814473141559	0.19353124853105366
ra	kl_mean_3	EXOSC2	4.420384016559755	0.09793127302917948	0.8713913046978365	1.6577721669821437	0.5580724273729628	0.3366400030644102
ra	kl_mean_3	TBC1D10A	5.825234910599766	0.09031066322825436	0.8652606013356265	1.696732496241102	0.46203409719071165	0.2723081559493263
ra	kl_mean_3	BICRAL	4.897291745289099	0.09585102985618711	0.8713913046978365	1.66815854219076	0.5693541038073049	0.34130694979362286
ra	kl_mean_3	ADCY9	5.02499842569758	0.09151584469906374	0.8669504434025961	-1.6903991251579837	-0.47571310286440804	0.2814205803732584
ra	kl_mean_3	FHIT	3.5708342905544037	0.10065945758997796	0.872479888898472	-1.6444152842690516	-0.5713467021958346	0.3474467232587176
ra	kl_mean_3	LOC110478099	6.3895522950851795	0.08089344477637549	0.8458520248124783	1.7487286725560323	0.3735319099480138	0.21360198171969139
ra	kl_mean_3	LOC110479546	4.458606971426538	0.09980150574796845	0.8713913046978365	-1.6485841690308878	-0.5640441036612117	0.3421384932943899
ra	kl_mean_3	LOC110475696	5.0906106844501195	0.09940074502276867	0.8713913046978365	-1.6505413368921513	-0.6038160698748847	0.3658291109581213
ra	kl_mean_3	SNTG2	2.6644020811333147	0.10202586444664159	0.872479888898472	-1.6378339988320476	-0.5306958622124894	0.32402298559617937
ra	kl_mean_3	SEH1L	4.279029128934663	0.09783056374681473	0.8713913046978365	1.6582709009144736	0.5888943681286953	0.35512555144273616
ra	kl_mean_3	PCSK1	5.243763241682414	0.09836564032441983	0.8713913046978365	-1.655625782902139	-0.5209554576021754	0.31465773424293675
ra	kl_mean_3	OXSR1	6.1126605376209024	0.08207119701501363	0.850444749523212	1.7419652364568845	0.49683034379810526	0.28521254810379926
ra	kl_mean_3	LOC110474501	10.676571461666333	0.03633053036380211	0.7499021252715573	-2.0983195420698566	-0.2603148806997854	0.12405874104522782
ra	kl_mean_3	PHYH	4.646998818698246	0.09585404624413038	0.8713913046978365	-1.668143351430556	-0.48362174449982054	0.2899161778183387
ra	kl_mean_3	SLC4A11	3.832799171505483	0.07651782251329593	0.8365275702044769	1.7745811596724657	0.3999763418985461	0.22539196909560885
ra	kl_mean_3	SRP9	6.121530303488477	0.08068074563478314	0.8458520248124783	1.749958665343366	0.3287450665062965	0.18785876090495668
ra	kl_mean_3	LOC110481122	7.366821517077134	0.06543357012911122	0.8085971018374308	1.8459556474967926	0.30324926836960947	0.1642776568228118
ra	kl_mean_3	GABARAPL1	8.977392343082645	0.049098379221399174	0.7725213341683443	-1.9720850806785812	-0.18512990241886745	0.0938752106755787
ra	kl_mean_3	ANKRD12	6.634142896994312	0.08335262906137744	0.8541412346967414	1.7346954713205986	0.39156754283690237	0.22572696436384174
ra	kl_mean_3	LOC110474963	5.161862407530374	0.0960026432101848	0.8713913046978365	-1.6673954803358289	-0.48369793211844786	0.29009190550344216
ra	kl_mean_3	VIRMA	5.013321777086012	0.0969813425585863	0.8713913046978365	1.6624928708474915	0.4777523995148776	0.2873710966780465
ra	kl_mean_3	HINT3	5.5898711047216585	0.08105238567106737	0.8458520248124783	1.74781126976354	0.3760534629196899	0.21515679033844762
ra	kl_mean_3	LOC110471139	3.1461309557133865	0.10395525396186008	0.872479888898472	-1.628659863513838	-0.5969059144289207	0.366501273716597
ra	kl_mean_3	ELOA	4.123020736092595	0.10284906239052712	0.872479888898472	-1.63390296347689	-0.5974164497319197	0.36563765602128395
ra	kl_mean_3	FEZF2	4.719972117570338	0.09817201743582218	0.8713913046978365	-1.6565816120146204	-0.5036846273444805	0.3040505965365231
ra	kl_mean_3	LOC110473067	8.535293410206794	0.059565332457278915	0.7925378677456184	1.8878848572172937	0.3473448143297265	0.1839862282923897
ra	kl_mean_3	WAC	6.792874100944341	0.07641006721374836	0.8365275702044769	1.7752328848694194	0.4393696311251176	0.24749971390792272
ra	kl_mean_3	CDKL5	8.028872076143562	0.07555368156838221	0.8359092037782263	1.7804393763184083	0.4343551801073947	0.24395954497791109
ra	kl_mean_3	FNIP1	4.915021622180273	0.1005879809434823	0.872479888898472	-1.644761510486403	-0.5296814244569585	0.32204147597077254
ra	kl_mean_3	CEMIP	3.9114065196309125	0.10443009878225079	0.872479888898472	-1.626422835458493	-0.4838762762311838	0.29750951946931914
ra	kl_mean_3	IFNAR1	3.6622663597167198	0.10469355240157464	0.872479888898472	-1.6251851785092164	-0.614734532266371	0.37825506926556357
ra	kl_mean_3	CHRM4	5.906911150645397	0.0960259580464666	0.8713913046978365	1.6672782238345139	0.4739134506247454	0.28424377158528985
ra	kl_mean_3	LOC110468521	4.817248276679672	0.09817141612637674	0.8713913046978365	-1.6565845827596724	-0.3562519596683281	0.2150520796679484
ra	kl_mean_3	TRIM9	8.113694269831985	0.07109700840643568	0.8203399646462973	1.808342143381603	0.3719589860764799	0.2056906030962238
ra	kl_mean_3	PWP1	5.360232429670612	0.09523830065788698	0.8713913046978365	-1.6712522809731862	-0.4502761537849553	0.26942440642340076
ra	kl_mean_3	PPP3R1	9.06491668541841	0.054982358860452905	0.7863489940930722	1.9230914932755303	0.298192807974812	0.15505908534123422
ra	kl_mean_3	BCL9L	4.190092071976222	0.10320675727412687	0.872479888898472	1.6322026729369075	0.572599782652686	0.3508141434558352
ra	kl_mean_3	FAM117B	3.9714124331064062	0.10268199071006423	0.872479888898472	1.634698749185793	0.565124330944896	0.3457054892997085
ra	kl_mean_3	SCUBE1	4.537132105686556	0.10407432695823156	0.872479888898472	-1.628098138688084	-0.6340667954856499	0.38945244172846905
ra	kl_mean_3	LOXL1	3.7001585533998678	0.10465799459945586	0.872479888898472	1.625352077699788	0.567994442460715	0.349459326538374
ra	kl_mean_3	CDC23	4.817461509715321	0.10103559764171734	0.872479888898472	1.6425965270242602	0.5296048761872099	0.3224193327296545
ra	kl_mean_3	PHEX	3.503325897812392	0.10589216900012023	0.872479888898472	-1.6195853942502627	-0.563493216321149	0.3479243628163249
ra	kl_mean_3	LOC116183809	4.370932242146681	0.1040625435944847	0.872479888898472	-1.6281537036727347	-0.6085595801719135	0.3737728070753671
ra	kl_mean_3	PAN3	4.360844546863254	0.10554564156246556	0.872479888898472	1.6211991217171229	0.570341913472696	0.35180250583198436
ra	kl_mean_3	TAB2	3.7349169717297124	0.10635220132296082	0.8746647077476304	-1.617449566915322	-0.6027901810606928	0.3726794290163179
ra	kl_mean_3	CALU	4.792321077016748	0.1011902235804088	0.872479888898472	1.6418504298490726	0.49088856145387544	0.29898494560128747
ra	kl_mean_3	SSTR4	4.823251271788623	0.10128725544164596	0.872479888898472	-1.6413826990534595	-0.49040155206538344	0.29877343799723527
ra	kl_mean_3	PANK3	6.369493063868682	0.08500101596706061	0.8557862226844292	-1.7254762155623762	-0.3586684277603317	0.20786634120217798
ra	kl_mean_3	STC1	3.472111062003671	0.10191999133466362	0.872479888898472	-1.638341412020258	-0.5203450331070287	0.31760476130880755
ra	kl_mean_3	FAM126A	4.100318341338656	0.0993647148896303	0.8713913046978365	1.6507176038759708	0.47929965957037196	0.2903583619905376
ra	kl_mean_3	ABRAXAS2	4.947483458657638	0.09976224883619296	0.8713913046978365	-1.648775607326489	-0.46963528556025635	0.28483881219093
ra	kl_mean_3	LOC110470343	5.785860638808528	0.09115482892026225	0.8665479478240191	1.6922892149196065	0.3777152129526462	0.22319779008376525
ra	kl_mean_3	PIN1	5.659374019707371	0.09936607381875837	0.8713913046978365	1.6507109547811922	0.5591365608995446	0.3387246927028846
ra	kl_mean_3	FAM43A	5.030706050120433	0.10532756142679138	0.872479888898472	1.6222168510491162	0.5746524425076327	0.3542389799094954
ra	kl_mean_3	IL1RAPL1	4.78706265937572	0.10220923138551362	0.872479888898472	-1.6369561778599686	-0.46262552721273725	0.2826132632441869
ra	kl_mean_3	CDK6	5.390045693038588	0.0933000930690103	0.8713913046978365	1.6811449813268087	0.42692276242805843	0.25394761735012206
ra	kl_mean_3	RBM19	4.219972980684112	0.1070165503929271	0.8761444027716577	-1.6143780661431417	-0.5749555947655824	0.3561468077543882
ra	kl_mean_3	PHC3	4.940740096617417	0.1030061965118688	0.872479888898472	1.633155451967876	0.5179076920825709	0.3171208787617347
ra	kl_mean_3	RABIF	6.125701978207327	0.0902807879193196	0.8652606013356265	-1.696890358255317	-0.3693494028958505	0.21766250311870625
ra	kl_mean_3	PRICKLE1	4.2611127422767625	0.10551125468625314	0.872479888898472	-1.6213594861096343	-0.5203314948805424	0.3209229657816664
ra	kl_mean_3	HEY1	4.40955112058885	0.10803100123706602	0.8797493581696945	-1.6097170269391448	-0.6172692863681929	0.3834644698651925
ra	kl_mean_3	FNIP2	5.005641744979035	0.10664570620589127	0.8754469846937183	-1.6160907241133533	-0.5158573110008294	0.3192007127470196
ra	kl_mean_3	LIPG	4.275978079607153	0.10165701187946961	0.872479888898472	-1.6396036044503526	-0.5457638073079635	0.3328632639173302
ra	kl_mean_3	NSF	8.996117343018014	0.04966296032090026	0.7726322619086303	1.9671763681915915	0.18478832705407683	0.09393582092690102
ra	kl_mean_3	LOC110478878	7.591641175187054	0.0622623852250637	0.8041420653356673	1.8682075191369256	0.2886745744262599	0.15451954425256875
ra	kl_mean_3	FUBP1	5.306882282490842	0.10454223739095216	0.872479888898472	1.6258957252211157	0.38113560202967495	0.23441577225245605
ra	kl_mean_3	TXN	10.642059883805976	0.03497271120923546	0.7397209496426093	-2.1138851556886946	-0.29109616934785215	0.1377067096405312
ra	kl_mean_3	LOC110473996	4.151045951855532	0.10559875661491085	0.872479888898472	-1.6209514994885292	-0.51537040192876	0.31794313530748985
ra	kl_mean_3	LOC110475047	6.446724210330072	0.0853339794508909	0.8557862226844292	1.723631619777666	0.34685912148807235	0.20123738594028245
ra	kl_mean_3	STMP1	9.483434447817071	0.052552640459859114	0.7780498814620688	-1.9427627790234119	-0.3400040122436145	0.17501056532209647
ra	kl_mean_3	P2RY1	7.4589307297645755	0.06491294195459626	0.8067712773987661	-1.8495466894694346	-0.27919854264394767	0.1509551201024502
ra	kl_mean_3	COPG2	4.771169917414039	0.10648473993092894	0.8749067908176593	1.616835582839875	0.47465767295643785	0.2935720106572185
ra	kl_mean_3	RRP7A	5.030422063986866	0.10543299331506219	0.872479888898472	1.6217246157952265	0.48523379124111166	0.2992085009471063
ra	kl_mean_3	SHOC2	7.526000850690162	0.07145036772114492	0.8203399646462973	1.8060781807964421	0.34438669104460257	0.19068205059248064
ra	kl_mean_3	ATG5	4.318385977685748	0.10850203128564678	0.8808664678022838	-1.6075646161683321	-0.5358583437640827	0.3333354929404415
ra	kl_mean_3	QKI	8.913524347828107	0.051713678939458496	0.7758685253820591	-1.9497322555971968	-0.17504697475723463	0.08978000659050404
ra	kl_mean_3	PLAGL1	2.914707465555718	0.11307034260419198	0.8860791816403906	1.5870644243679521	0.569365376511501	0.3587537895559914
ra	kl_mean_3	DUSP12	4.107792720221584	0.10755191736340942	0.8773377022960277	1.6119138951887302	0.520977597787952	0.3232043593289787
ra	kl_mean_3	VAMP8	3.5934158024266796	0.11100181973024438	0.8860791816403906	1.5962640504395822	0.6018188699632128	0.37701711680939176
ra	kl_mean_3	LOC110474273	3.748452524458154	0.11113835452542638	0.8860791816403906	1.5956526586651842	0.5724677935972105	0.35876717309899925
ra	kl_mean_3	LOC110474319	3.7209320854087067	0.11332228638233084	0.8860791816403906	-1.585953031520263	-0.5916504030425638	0.3730566992109593
ra	kl_mean_3	JUP	4.299523720423611	0.10972773023065285	0.8841689322880126	1.601998218304003	0.5404872632316181	0.3373831862333898
ra	kl_mean_3	LOC110477637	4.7088785843554914	0.10841094570564752	0.8808664678022838	1.6079802601761357	0.48496484395160694	0.30159875463799823
ra	kl_mean_3	AQP4	7.609308682077676	0.06472091415657179	0.8067712773987661	-1.8508772199152412	-0.24612623141075	0.13297815152861467
ra	kl_mean_3	DRG1	5.838002877613877	0.09394704566954207	0.8713913046978365	1.6778246867669238	0.34312945598637073	0.20450852743593992
ra	kl_mean_3	NEURL1B	4.321981146405591	0.11212074413852575	0.8860791816403906	1.5912710329303958	0.5250308393914709	0.3299443203114201
ra	kl_mean_3	LOC110467598	7.305664836956598	0.0718584607144164	0.8203399646462973	1.8034749612443763	0.27625984710256407	0.15318196983003746
ra	kl_mean_3	TMEM19	5.141041926227691	0.103902542978281	0.872479888898472	-1.6289086903715968	-0.42516492207399903	0.26101212706834276
ra	kl_mean_3	LOC110470965	3.0340879823507265	0.1130007051738451	0.8860791816403906	1.587371959211864	0.596325799803426	0.3756685988704903
ra	kl_mean_3	LOC110483169	5.595023131140496	0.10218326358801681	0.872479888898472	-1.6370804154325078	-0.4071077669632465	0.24867915047147568
ra	kl_mean_3	AFG3L2	5.770123652231293	0.095840158166312	0.8713913046978365	-1.6682132960357796	-0.3771833000907852	0.22610016416191867
ra	kl_mean_3	PLEKHA6	5.139908318608845	0.10289520009399426	0.872479888898472	1.6336833848376038	0.5126577912028826	0.3138048632684376
ra	kl_mean_3	UTRN	3.948818532698509	0.11292464122879524	0.8860791816403906	-1.587708046187831	-0.5737776469013786	0.36138737740798654
ra	kl_mean_3	PRPSAP2	4.883173883783425	0.10496964982519227	0.872479888898472	-1.6238907813759638	-0.4773128165902504	0.2939316006128264
ra	kl_mean_3	KCND3	5.377200245867221	0.11081109012768976	0.8860791816403906	-1.5971191196216907	-0.3698721922674462	0.2315871043827074
ra	kl_mean_3	TRAPPC12	6.066503117739377	0.096994121873678	0.8713913046978365	-1.662429118251513	-0.4122816805379184	0.24799955439395963
ra	kl_mean_3	LOC110475464	3.886037683898648	0.11461775418737942	0.8860791816403906	-1.5802689859972394	-0.6097505106306982	0.3858523555380105
ra	kl_mean_3	TCF3	3.8604065697800616	0.1149933520198657	0.8860791816403906	1.57863048292969	0.6023886326575882	0.3815893834380099
ra	kl_mean_3	LOC110483545	3.2805983800807277	0.11573852490436276	0.8860791816403906	1.575392204460468	0.5508471563026415	0.3496571550519337
ra	kl_mean_3	LOC110468975	5.672753982376271	0.10455908269098985	0.872479888898472	-1.6258165823825628	-0.4411519979943869	0.27134180003742986
ra	kl_mean_3	YBX1	6.616035411291999	0.089056421765814	0.8652606013356265	-1.703396515949638	-0.3182951922582428	0.1868591307296377
ra	kl_mean_3	INHBB	3.5498748825310944	0.11700062041011164	0.8860791816403906	-1.5699448387021673	-0.6048926789385605	0.3852954983046472
ra	kl_mean_3	PLOD1	3.7130268666315778	0.11296277438507293	0.8860791816403906	1.587539533268142	0.5280685134852715	0.3326332997819454
ra	kl_mean_3	RBM15	3.7655340530024386	0.11639438809832141	0.8860791816403906	1.5725556068779467	0.5522800852757099	0.35119908183862075
ra	kl_mean_3	DEF8	4.052457953406051	0.1161423059847056	0.8860791816403906	1.5736443641138191	0.6013244229976299	0.38212218510772555
ra	kl_mean_3	PDE4D	4.22871531369129	0.11536355922120169	0.8860791816403906	-1.5770196215458272	-0.561956892525273	0.35634109103501915
ra	kl_mean_3	HS6ST2	8.196622844027718	0.057287070838142454	0.7863489940930722	1.9050928721912233	0.2665155542896691	0.13989635790465427
ra	kl_mean_3	SMAD2	6.158279757948169	0.09414974842174871	0.8713913046978365	1.6767881578149915	0.3434564395291998	0.2048299529838969
ra	kl_mean_3	LOC110467633	3.077494523199443	0.11775770243595222	0.8860791816403906	-1.5666993426540066	-0.5838254951834858	0.3726467990945083
ra	kl_mean_3	GPCPD1	6.124104498561173	0.08950817418353284	0.8652606013356265	-1.7009875904385836	-0.3530546026229462	0.20755859984370278
ra	kl_mean_3	MFSD2A	3.0235522932488377	0.11775829250240454	0.8860791816403906	-1.5666968195410582	-0.5508219378831087	0.3515817042664734
ra	kl_mean_3	THOP1	3.9877950211523823	0.11681071818176997	0.8860791816403906	-1.5707615134289827	-0.567966319651938	0.3615866029287054
ra	kl_mean_3	MRPL54	6.597472042836176	0.08824319474174322	0.8652606013356265	-1.707757963365469	-0.36604158804680414	0.21434043693489682
ra	kl_mean_3	NDE1	4.548088145200869	0.10718947508813233	0.8761899450994891	1.613581065094736	0.55323456661448	0.3428613402711185
ra	kl_mean_3	ARL8A	5.904504451492888	0.09447620268664628	0.8713913046978365	1.6751225853868121	0.3400400150834836	0.2029941080431215
ra	kl_mean_3	ACTR3B	5.788791693427231	0.09339413175898928	0.8713913046978365	1.680661207263851	0.31852039143410255	0.18952088026870087
ra	kl_mean_3	ANAPC7	4.338547106933428	0.1154092594619975	0.8860791816403906	-1.5768210514902683	-0.551377202304864	0.349676459344421
ra	kl_mean_3	DDX6	6.621598220366659	0.08867957248695388	0.8652606013356265	-1.7054135909968426	-0.3138756804648086	0.1840466630041004
ra	kl_mean_3	NRSN1	7.270264438760791	0.07350525578253778	0.8268996164004611	-1.7930918508534417	-0.2810621882168456	0.156747234160409
ra	kl_mean_3	TEDC2	4.301983426390676	0.11644259769846894	0.8860791816403906	1.5723475984735977	0.5429497802680022	0.3453115461206457
ra	kl_mean_3	DHX35	3.9185890638418237	0.11760412188275673	0.8860791816403906	-1.5673563887025093	-0.5565349803813007	0.35507877110324093
ra	kl_mean_3	NUP62CL	6.392156550987812	0.10197487160712623	0.872479888898472	-1.6380783373776864	-0.4114705599257719	0.2511910148231821
ra	kl_mean_3	RHBDL3	3.7560740729758497	0.11505107834936944	0.8860791816403906	1.578379032761223	0.5475537079510827	0.346908883472172
ra	kl_mean_3	LHFPL3	3.2096134769385083	0.12058373961244322	0.8860791816403906	-1.554727629165618	-0.5761891196653096	0.37060454117904584
ra	kl_mean_3	DOK5	5.520784956737278	0.11227430898745801	0.8860791816403906	1.5905888545777689	0.46689107412770564	0.29353347521829876
ra	kl_mean_3	RPAP2	4.0209830525544605	0.11817144628361725	0.8860791816403906	-1.5649326183341312	-0.5302216622563324	0.33881437197005493
ra	kl_mean_3	SPATA5	3.1986795459310966	0.12068495527479632	0.8860791816403906	1.5543029628520089	0.5741028266838792	0.36936352847867654
ra	kl_mean_3	FOXP2	4.089629520220084	0.12102702625939916	0.8860791816403906	1.5528698151690021	0.5703782621693736	0.36730591102854176
ra	kl_mean_3	MAGOH	8.335926068711833	0.06676931385721298	0.81052276283959	-1.8368491992534393	-0.3331490748712085	0.18136985605928463
ra	kl_mean_3	ZFYVE16	3.6553335852841666	0.12069625111656794	0.8860791816403906	-1.5542555867012111	-0.5836741204040723	0.375532908099675
ra	kl_mean_3	VPS37C	5.002390474331449	0.111513557520256	0.8860791816403906	-1.593975585989294	-0.4634778202366365	0.2907684561234864
ra	kl_mean_3	B3GAT1	5.6585467204618	0.11651897307731414	0.8860791816403906	-1.5720182029196765	-0.4759197039471202	0.3027443976559588
ra	kl_mean_3	MIS12	3.0124917623838434	0.12175571810237175	0.8860791816403906	1.5498274348338068	0.5250397908048208	0.33877306531299245
ra	kl_mean_3	NET1	3.564273539239279	0.12136575367739466	0.8860791816403906	1.551453803727231	0.5805747833477869	0.37421338743893445
ra	kl_mean_3	TPPP	7.32846543015292	0.08149959525536807	0.8476326683007399	1.7452378204843007	0.28099380654921086	0.16100602637137187
ra	kl_mean_3	CRY2	5.198003010998207	0.10963109438792476	0.8841689322880126	-1.6024352858858602	-0.4364688299033257	0.2723784440767831
ra	kl_mean_3	TRRAP	5.365659232350644	0.11253907438252927	0.8860791816403906	1.5894144225864306	0.5479708203995965	0.3447627079587536
ra	kl_mean_3	SUGP2	3.9929954451953855	0.1215198142295789	0.8860791816403906	-1.5508107964253297	-0.5675736539944897	0.3659851061797904
ra	kl_mean_3	CHURC1	8.712608512585781	0.06453531307196729	0.8067712773987661	-1.8521663284819594	-0.2802769241476194	0.15132384162135976
ra	kl_mean_3	NRXN1	9.900858178161643	0.05477714127255795	0.7863489940930722	1.9247245214855286	0.30628424695997897	0.15913147234368094
ra	kl_mean_3	ANO5	5.3384125491548104	0.10424727937178559	0.872479888898472	-1.6272831497773408	-0.4234575059832198	0.260223616302523
ra	kl_mean_3	GRIA3	8.507904429253465	0.0601231356720246	0.7953555530483369	1.8837553388608268	0.26191487373187977	0.13903868954142895
ra	kl_mean_3	LOC110468125	4.046058695430468	0.12080999230090575	0.8860791816403906	-1.5537787359751547	-0.5249157915616317	0.3378317513350403
ra	kl_mean_3	CARS1	6.184324161695836	0.09956034103186212	0.8713913046978365	-1.649761173771826	-0.37464130694316145	0.22708820700794177
ra	kl_mean_3	PSD2	5.353159154963415	0.10697985852267392	0.8761444027716577	-1.6145473086508413	-0.4214500770650212	0.26103296868841586
ra	kl_mean_3	SLC41A2	3.206786058508168	0.12362028962668724	0.8876184233528821	1.5421070821475085	0.5619802823679726	0.3644236440347383
ra	kl_mean_3	TRIB2	6.330629262281658	0.09888315039289998	0.8713913046978365	-1.6530784424233833	-0.35776185744697964	0.21642158548901477
ra	kl_mean_3	LOC116184708	4.9788750560143	0.11583615607982853	0.8860791816403906	1.5749691500533514	0.4453106553601061	0.2827424621904635
ra	kl_mean_3	DYNC1I2	6.49509643317766	0.0967471314468915	0.8713913046978365	-1.6636624824211868	-0.37800205864916	0.22721078502596284
ra	kl_mean_3	NTN4	4.185895969438601	0.11971177104685936	0.8860791816403906	1.5583977484421871	0.5440862015920988	0.3491317939441203
ra	kl_mean_3	PDZD11	5.859005388075966	0.0982418072498211	0.8713913046978365	1.6562369172159461	0.3693714366344011	0.2230184780902581
ra	kl_mean_3	LOC110469188	6.931385858374965	0.08958225014998877	0.8652606013356265	1.7005935250359407	0.4738747989452067	0.2786525950904063
ra	kl_mean_3	LOC110471090	6.21796462963889	0.09441353284516711	0.8713913046978365	-1.675441968268793	-0.3446464779954589	0.2057048137283898
ra	kl_mean_3	IFT81	3.373485113037816	0.12260615734490277	0.8860791816403906	-1.5462947426686027	-0.5394467579040582	0.34886412209685097
ra	kl_mean_3	ADO	4.500159428566714	0.12178265328224001	0.8860791816403906	-1.5497152510045762	-0.4175857998999882	0.2694596956629906
ra	kl_mean_3	C1D	4.056840746867735	0.12206013114220388	0.8860791816403906	-1.5485606988571972	-0.5751789987220086	0.37142812622487303
ra	kl_mean_3	GGCT	3.1993581789898227	0.12377994954494415	0.8876184233528821	-1.5414502505212115	-0.5570994704851979	0.3614125530790407
ra	kl_mean_3	SPPL3	5.395880560472779	0.10575057933066413	0.872479888898472	1.6202442483357211	0.4763590678322501	0.29400448007857805
ra	kl_mean_3	GFAP	4.775208509282191	0.10329246512013163	0.872479888898472	1.6317959615001416	0.5115824817804934	0.31350885395634
ra	kl_mean_3	LOC110482111	5.859882586846871	0.0982710477975317	0.8713913046978365	-1.656092555227734	-0.3832840909485425	0.23143881043281184
ra	kl_mean_3	CNPY2	3.239018310817459	0.12445689321190335	0.8876358486050071	-1.5386726858593247	-0.5579936451854386	0.3626460977136329
ra	kl_mean_3	XPR1	4.762987217852841	0.1136211614709891	0.8860791816403906	-1.584637140107748	-0.4675772304678388	0.29506895845950304
ra	kl_mean_3	LOC110481110	5.680535792115896	0.10763943095387418	0.8773377022960277	1.6115120171039055	0.321297002979399	0.19937611359350027
ra	kl_mean_3	CHRM2	5.053458733092676	0.1137703358377794	0.8860791816403906	1.5839813756031411	0.46863574493508464	0.2958593782434088
ra	kl_mean_3	LOC110484448	6.2986180949868436	0.09998976524774524	0.8715264097442462	1.6476669481140285	0.3096150099380952	0.18791116147137035
ra	kl_mean_3	SF3A1	6.287376312320109	0.10074572733631144	0.872479888898472	1.6439976632126683	0.3465589935648311	0.2108026071567476
ra	kl_mean_3	GPR179	5.086056214550284	0.11170496921452996	0.8860791816403906	-1.5931217382902436	-0.4721378274232211	0.29636016889074956
ra	kl_mean_3	XPO6	4.445294065253699	0.11841738825130549	0.8860791816403906	1.5638847279382633	0.5020044144093683	0.3209983481782461
ra	kl_mean_3	ERCC6	3.590712218453576	0.12436446658959317	0.8876358486050071	-1.5390512233760947	-0.549358844648539	0.3569464331690365
ra	kl_mean_3	SLC16A6	5.864431327948401	0.08938027691150506	0.8652606013356265	1.7016685918403238	0.3609065131135958	0.21208977755373737
ra	kl_mean_3	LOC110476633	6.594995289219947	0.09950136585394831	0.8713913046978365	-1.6500493491912764	-0.3391744694632647	0.20555413668657918
ra	kl_mean_3	LOC110483486	4.514938117134282	0.12016500039655355	0.8860791816403906	-1.556487494481765	-0.5069756563681193	0.32571778325589285
ra	kl_mean_3	IFT46	4.2683247841369685	0.12028381942598108	0.8860791816403906	1.5559876366609762	0.5274854346150492	0.33900361557305836
ra	kl_mean_3	NEXMIF	7.393290894552575	0.09065659372884986	0.8652606013356265	1.6949076506728902	0.36689112200954255	0.21646673307768963
ra	kl_mean_3	PRPF3	4.790329889037137	0.11682863377285445	0.8860791816403906	1.5706844227672814	0.46231551920556707	0.29434016948550684
ra	kl_mean_3	ARHGEF9	8.750921245481253	0.07079349325967947	0.8203399646462973	1.8102941523203537	0.31178171396522963	0.17222710108498213
ra	kl_mean_3	CAMK2A	10.461135264604017	0.05482190161836169	0.7863489940930722	1.9243679033636705	0.2631531622410869	0.1367478442043812
ra	kl_mean_3	NSMCE1	4.942279486484626	0.11418988420264052	0.8860791816403906	-1.5821406905872104	-0.4509014524085508	0.2849945362578337
ra	kl_mean_3	PDLIM5	4.313932410033517	0.12417575781663186	0.8876358486050071	-1.5398247727317145	-0.5650556595088172	0.3669610136914374
ra	kl_mean_3	ANP32A	5.764686313673886	0.10513074748291204	0.872479888898472	1.6231367764137867	0.3965595234180976	0.24431676318385784
ra	kl_mean_3	PIGA	3.143398800085715	0.12683239266860877	0.8939373396881192	1.529018279517912	0.5517188896734968	0.3608321084607632
ra	kl_mean_3	BBX	6.261881234964531	0.09562042505389971	0.8713913046978365	1.6693210233239146	0.33916414725415495	0.20317490914888195
ra	kl_mean_3	PAIP2	6.259384242294775	0.09286872176444666	0.8713913046978365	1.6833691753351132	0.3265377571192345	0.19397869576305488
ra	kl_mean_3	DNAJB12	4.501320945200559	0.12089899744533023	0.8860791816403906	-1.5534058347290893	-0.49009970378324585	0.3155001048832279
ra	kl_mean_3	ZHX3	6.542559800416705	0.08197896072410783	0.850444749523212	1.7424920586842036	0.3160363707620565	0.1813703363450063
ra	kl_mean_3	LOC110475231	4.6879159115669955	0.12108740312330904	0.8860791816403906	-1.5526171890766378	-0.4970579634658427	0.3201419944097422
ra	kl_mean_3	ERG28	7.647605404754737	0.08069247269346894	0.8458520248124783	-1.7498907815877232	-0.2718216453821331	0.15533634912660205
ra	kl_mean_3	LOC110483785	7.2047747543993514	0.0837694609922617	0.8541412346967414	1.732350290800777	0.18643233074551638	0.10761814844002378
ra	kl_mean_3	ZC3HC1	4.672416901858188	0.12181483902672358	0.8860791816403906	1.549581224313784	0.5083322527808168	0.32804492259250656
ra	kl_mean_3	SYDE2	4.2946205177816585	0.12224701146529707	0.8860791816403906	1.5477842710395815	0.5403672300305137	0.349123091726195
ra	kl_mean_3	AKAP10	5.096171934814878	0.11659869467668676	0.8860791816403906	1.571674556978492	0.46371063764556	0.2950424027586429
ra	kl_mean_3	MED16	4.694777738154906	0.12502919042159133	0.8904092771000083	1.5363336984033182	0.5264163569730573	0.3426445423413882
ra	kl_mean_3	KLHL13	6.209419939272727	0.09224294776576779	0.8707203919491469	1.6866105581345427	0.324453815312075	0.19237032149907424
ra	kl_mean_3	RNF169	5.520567154358594	0.11226377198587734	0.8860791816403906	1.5906356393258767	0.4330461990801316	0.2722472629015529
ra	kl_mean_3	NTNG1	4.350788074331015	0.11858217146796017	0.8860791816403906	-1.5631835895181092	-0.48990655439577846	0.3134030818138287
ra	kl_mean_3	ZNF687	6.391717032321948	0.09888190481198157	0.8713913046978365	1.6530845607216107	0.3988034820576796	0.24124808345169735
ra	kl_mean_3	ECE2	4.164774690205904	0.12715379261933732	0.8939373396881192	1.527722929970845	0.6316994237442211	0.4134908309298443
ra	kl_mean_3	LOC110474204	3.580996601547474	0.12668944713078306	0.8939373396881192	1.529595221148453	0.5565953236306971	0.3638840628782779
ra	kl_mean_3	CSNK1D	5.69153664129142	0.11305915716943112	0.8860791816403906	1.5871138117195183	0.3988256962304195	0.2512899158746038
ra	kl_mean_3	ZNF335	5.2259292502685275	0.11907337564635273	0.8860791816403906	1.561098092795934	0.4354058370518804	0.2789099794953093
ra	kl_mean_3	LOC110467888	4.470223110227228	0.124470011893809	0.8876358486050071	1.5386189755098483	0.5194852059207723	0.3376308327073841
ra	kl_mean_3	PAK6	4.597451840285966	0.1263648622523379	0.8939373396881192	-1.5309071656751352	-0.5460501511182754	0.3566840389550763
ra	kl_mean_3	CCNH	6.300906852388336	0.1008984497977823	0.872479888898472	1.6432590530243962	0.30283284891499085	0.18428795408589477
ra	kl_mean_3	CPSF4	3.9194813592131013	0.12845263987342004	0.8939373396881192	1.5225140126104693	0.5632399038807978	0.3699407028215648
ra	kl_mean_3	PDE3A	6.426083207806942	0.10488269397220525	0.872479888898472	1.6242981542517483	0.3725783120632738	0.2293780308054997
ra	kl_mean_3	NPY1R	4.810448252818932	0.11397692119116887	0.8860791816403906	-1.5830743549611006	-0.4457288047218807	0.28155898257402645
ra	kl_mean_3	LRRIQ1	3.9818630055924413	0.12955553147535978	0.8951928002714933	-1.5181230905300505	-0.5526091084134693	0.3640081043893
ra	kl_mean_3	CDKN2C	4.86613876629605	0.10636014175134335	0.8746647077476304	1.6174127658190003	0.38701725484222704	0.2392816867908516
ra	kl_mean_3	CAAP1	4.295083398052286	0.1287331996679432	0.8939373396881192	-1.5213942480939386	-0.5153326150161781	0.33872391437118066
ra	kl_mean_3	NEO1	6.887871672309337	0.09864196275011679	0.8713913046978365	1.654264309310208	0.38466550774202346	0.2325296541653737
ra	kl_mean_3	KLF15	4.834933768364985	0.10590467217867029	0.872479888898472	1.6195272473357358	0.4851826034513827	0.29958285928782646
ra	kl_mean_3	PKNOX1	4.914752416075332	0.11287622168410955	0.8860791816403906	1.5879220801442782	0.4418944808561722	0.2782847385156467
ra	kl_mean_3	HACD1	4.059061535309581	0.12928227238661272	0.8951928002714933	-1.5192082905304987	-0.5221032565639198	0.3436679880028856
ra	kl_mean_3	LOC110471777	5.664666967176594	0.10015273860324259	0.8719737487861859	-1.646874038504231	-0.3398091156151816	0.206335826341529
ra	kl_mean_3	RPL13	8.230569070866336	0.07313132032621149	0.8239820576950839	-1.7954326508204508	-0.23626203191544498	0.1315905844797249
ra	kl_mean_3	CACNA1G	4.346639029632525	0.13120749738939685	0.8979132826545045	-1.5116002708441625	-0.542699571138892	0.35902320316191666
ra	kl_mean_3	DECR1	3.8693836074787376	0.12835857051408883	0.8939373396881192	-1.5228898869839032	-0.49834846688914447	0.32723867375344384
ra	kl_mean_3	CSE1L	4.539417337612997	0.1258734286921118	0.8936527439345759	1.5328985153482217	0.49945438862604297	0.3258235190557179
ra	kl_mean_3	GSR	4.0067010508136045	0.12996797282809888	0.8970912478840399	-1.5164885227351932	-0.5617639006914296	0.37043729132760733
ra	kl_mean_3	LOC110472047	2.841699378513785	0.13231770653057562	0.8984704533545881	-1.5072523818556869	-0.4971787690948387	0.3298576768428962
ra	kl_mean_3	ST6GALNAC3	3.512909090242549	0.1317271378601883	0.8979132826545045	1.5095616690209783	0.5622422889829292	0.3724540047095722
ra	kl_mean_3	D2HGDH	3.7946120969103707	0.13098387015849813	0.8979132826545045	1.512479515136732	0.5423616175997171	0.35859105010799847
ra	kl_mean_3	MCF2L2	5.01365587507041	0.12045897164482294	0.8860791816403906	1.5552514980526682	0.436076243286281	0.2803895343179495
ra	kl_mean_3	GDA	6.47262532424485	0.12715516330699114	0.8939373396881192	1.5277174111142422	0.5535338019724684	0.3623273505593865
ra	kl_mean_3	RMDN1	4.579282430389403	0.12843645281025107	0.8939373396881192	-1.5225786762200362	-0.4980679866572706	0.3271213464605832
ra	kl_mean_3	JMJD1C	5.728434206093144	0.11058663099895823	0.8860791816403906	-1.598126897169855	-0.382859830845058	0.23956785379375678
ra	kl_mean_3	KDM1B	4.858789830158164	0.13121341567395156	0.8979132826545045	-1.511577017514889	-0.5369189335920481	0.3552044833777446
ra	kl_mean_3	ARPC5	7.643521568425269	0.08810324894780346	0.8652606013356265	1.708511785194701	0.3056144953069088	0.17887760444806133
ra	kl_mean_3	TSPAN9	4.212665849875956	0.13114296330614605	0.8979132826545045	-1.5118538824438317	-0.5352133579860665	0.35401129976987095
ra	kl_mean_3	ACAD9	4.296156838653226	0.1286230970420399	0.8939373396881192	-1.5218334605142891	-0.5033562230003233	0.330756443500867
ra	kl_mean_3	SLC33A1	4.52942097254344	0.12290661582167196	0.8864647847424786	-1.5450512393325224	-0.49577011977924307	0.3208761671835691
ra	kl_mean_3	PTAR1	5.972168622652393	0.10417023761126958	0.872479888898472	1.6276460539686362	0.424997040660487	0.261111461932544
ra	kl_mean_3	LOC110470226	4.58078171266574	0.12405804590041912	0.8876184233528821	-1.5403077597577324	-0.5036594576764489	0.3269862496542036
ra	kl_mean_3	HPCA	3.3626521424305547	0.13352796036526415	0.8990242861428291	-1.5025448505463264	-0.5943294039240226	0.3955485280242543
ra	kl_mean_3	ITCH	4.252162164317821	0.1308501130512575	0.8979132826545045	1.513005971437561	0.5561689599533789	0.3675920455389498
ra	kl_mean_3	SYT11	9.371746102821216	0.060062572934457	0.7953555530483369	1.88420215026458	0.2650893352453513	0.14069049608510817
ra	kl_mean_3	HEYL	5.421411324790768	0.11921529261987031	0.8860791816403906	-1.5604968176320333	-0.4467134164099497	0.28626358693112386
ra	kl_mean_3	SCAMP5	8.22913812868565	0.0726749241114533	0.8239820576950839	-1.7983029903874357	-0.2214272343829791	0.12313121624475176
ra	kl_mean_3	DHRSX	6.27318101182649	0.07078952411417494	0.8203399646462973	1.8103197247861935	0.2823955466229545	0.1559920840261002
ra	kl_mean_3	USP4	5.774765824695064	0.11337755013315673	0.8860791816403906	-1.5857095091018305	-0.3926099829652896	0.24759262696713583
ra	kl_mean_3	TOM1	4.584635392559161	0.12159531411325662	0.8860791816403906	-1.5504959136013627	-0.4612498644042162	0.2974853789410276
ra	kl_mean_3	PLPBP	6.061021109194948	0.10248167016998186	0.872479888898472	1.635654266522347	0.3299830699026267	0.20174377718845288
ra	kl_mean_3	RRM1	3.8132665271017654	0.13470842609919526	0.8994257585737118	-1.4979849723177683	-0.5638054135272688	0.37637588089746765
ra	kl_mean_3	EIF4ENIF1	4.477695293894165	0.12958368081704616	0.8951928002714933	1.5180114016995416	0.4843453937883473	0.31906571534711914
ra	kl_mean_3	CHRAC1	5.722345256561057	0.11776852118908822	0.8860791816403906	1.5666530834517227	0.3991427616640886	0.25477418445740313
ra	kl_mean_3	HNRNPUL2	7.375318382625847	0.08832025185445319	0.8652606013356265	1.7073433056347842	0.28612320809230496	0.1675838755732406
ra	kl_mean_3	NAV1	4.928553833293536	0.13367045890333343	0.8990242861428291	-1.5019927549290086	-0.5004353184935866	0.3331809137236748
ra	kl_mean_3	FASTKD5	3.657072089336426	0.13597176266840988	0.9024753152842461	1.4931391624865422	0.4784600868488576	0.32043904471172824
ra	kl_mean_3	E2F6	6.000031379511222	0.11028700689688699	0.8860791816403906	1.599474678168075	0.33087659158693977	0.20686578918892443
ra	kl_mean_3	AP1G1	5.426061235989803	0.115539531211217	0.8860791816403906	1.5762553536312673	0.39890384079240476	0.2530705699894613
ra	kl_mean_3	RTCA	5.000341954047738	0.12255678526151136	0.8860791816403906	1.5464993065276524	0.4703763307739397	0.3041555394098905
ra	kl_mean_3	SERINC3	6.687198701068812	0.08897754761999535	0.8652606013356265	1.703818116177706	0.2956154793109975	0.17350178197081995
ra	kl_mean_3	PYCR3	6.153620382371789	0.10266228507479826	0.872479888898472	1.63479267794618	0.3604783185444995	0.2205039962604769
ra	kl_mean_3	CD63	3.4411034810095877	0.1369349335830211	0.9024753152842461	-1.4894680725275349	-0.6013784789979879	0.4037538568903232
ra	kl_mean_3	MRPL20	7.6784997629471174	0.07545382943154356	0.8359092037782263	-1.7810495771642914	-0.2659370541982697	0.14931479595401434
ra	kl_mean_3	MRPS18A	5.884684985349673	0.1045699104407068	0.872479888898472	1.6257657166483255	0.3550421934521468	0.21838459860262088
ra	kl_mean_3	LOC110474872	4.743654149775536	0.1294259252208474	0.8951928002714933	1.5186375763451283	0.5090608806742724	0.33520893240335725
ra	kl_mean_3	THY1	9.759851901062998	0.05024346749947172	0.7743144987899968	-1.9621778799780591	-0.21272185352153514	0.1084110954935002
ra	kl_mean_3	SLC37A3	5.214553688522283	0.11724654301022017	0.8860791816403906	1.5688887977286674	0.4158066863214793	0.265032605831246
ra	kl_mean_3	PTPRJ	4.560571092413779	0.12517972461060922	0.8904345244923786	1.5357198536003525	0.5192932194274644	0.33814319598071857
ra	kl_mean_3	NEK9	3.4983567544815677	0.13778540305451153	0.905620060419171	-1.486243109168926	-0.5240345552888144	0.3525900655524941
ra	kl_mean_3	KCNH5	6.556161077659302	0.13365097690338518	0.8990242861428291	-1.502068208936888	-0.6453176567433893	0.4296194093609922
ra	kl_mean_3	BMERB1	7.772630691883686	0.08224650951738419	0.850444749523212	-1.7409652370638136	-0.3246377496520994	0.18646997811375604
ra	kl_mean_3	PACSIN2	7.457278494624058	0.0867915292592151	0.8628301679418929	-1.7156248925684838	-0.25361428821106685	0.14782618817763693
ra	kl_mean_3	ANXA6	5.818666237638904	0.09553593098535247	0.8713913046978365	-1.66974752220563	-0.30569051966015576	0.18307589356764437
ra	kl_mean_3	UPP1	4.511402407005811	0.12854456663929684	0.8939373396881192	1.522146906630337	0.5014308319668823	0.32942341490344595
ra	kl_mean_3	SLC25A38	3.468572160989569	0.13915516090871408	0.9085761501699414	1.4810812095391401	0.5408149229137453	0.36514873015101423
ra	kl_mean_3	ACP6	4.639398973280526	0.12858190780994702	0.8939373396881192	1.5219978445425775	0.4778954007331533	0.31399216657680645
ra	kl_mean_3	RPAP1	4.5407676410615565	0.13412582669022122	0.8994257585737118	-1.5002315353881677	-0.4972882165517043	0.3314743123454185
ra	kl_mean_3	ZBTB41	4.3789307380356846	0.1346894981742668	0.8994257585737118	1.4980578418435764	0.5009695842665681	0.3344127110940207
ra	kl_mean_3	COG2	4.104809299096697	0.13805603240343156	0.905620060419171	1.4852201161214704	0.5371405531845248	0.3616572031001189
ra	kl_mean_3	CUL3	5.706444909714798	0.11489511597705225	0.8860791816403906	-1.5790586183725537	-0.35570522169338054	0.22526410201287256
ra	kl_mean_3	PEX5	4.851528948577518	0.12384699419458596	0.8876184233528821	-1.5411746303925884	-0.4243615682668046	0.27534943795350797
ra	kl_mean_3	CREBZF	3.7064844591574038	0.13934004478351286	0.9085761501699414	-1.48038748866028	-0.5486631866045815	0.3706213344866285
ra	kl_mean_3	FAM149B1	4.610313979429659	0.13243222742477648	0.8985844272644982	1.506805500642234	0.40582656268670025	0.269329095569221
ra	kl_mean_3	LOC110472097	7.067620037377187	0.08139216481583432	0.8476326683007399	1.745854973856829	0.24405361048131927	0.13979031141525572
ra	kl_mean_3	PDLIM1	3.1228909446585824	0.14104885630066996	0.9106949284232739	1.4740090753682078	0.5142312635635315	0.3488657377737491
ra	kl_mean_3	RHOQ	4.491215417765866	0.12818726962456686	0.8939373396881192	-1.523574908406704	-0.434580246323077	0.28523720358294974
ra	kl_mean_3	KIDINS220	6.965018792738409	0.09905572988346789	0.8713913046978365	-1.6522313270320976	-0.2818353712105397	0.17057863908003756
ra	kl_mean_3	TADA2A	4.736105754097443	0.13458790087605518	0.8994257585737118	-1.498449111120075	-0.5283736654968114	0.35261368676167965
ra	kl_mean_3	USP44	3.342128649403328	0.1412390332427153	0.9106949284232739	1.473302900535137	0.5053489248539187	0.3430040928246082
ra	kl_mean_3	DRAP1	4.297242471901824	0.13924795743020224	0.9085761501699414	-1.480732929747902	-0.5470592447905037	0.36945166396997853
ra	kl_mean_3	C8H1orf21	5.470235733933998	0.12212583306187136	0.8860791816403906	1.5482876223196924	0.41091389413780527	0.265398940231894
ra	kl_mean_3	LPAR1	3.740802404185548	0.13633529092658608	0.9024753152842461	1.4917512307460699	0.48570628474087835	0.3255946934918646
ra	kl_mean_3	SGMS2	3.750169108599578	0.14228572460282163	0.9106949284232739	-1.469429330490662	-0.55733886930167	0.3792893320807521
ra	kl_mean_3	LOC110470156	4.390087053229117	0.13867094785140335	0.9061412185826598	-1.482901451410882	-0.5102378337842212	0.34408074339583644
ra	kl_mean_3	GDI2	7.225044282008756	0.09060840604915973	0.8652606013356265	1.6951615122481485	0.1817591399433342	0.10722231399784585
ra	kl_mean_3	ZNF385D	7.69911192053948	0.08075445479915973	0.8458520248124783	-1.7495321226864753	-0.26260802385327114	0.15010185891872976
ra	kl_mean_3	ADAMTSL2	3.1900615704556503	0.14311369153791215	0.9106949284232739	-1.4663807234030182	-0.5395777487210918	0.3679656586516617
ra	kl_mean_3	CLEC16A	4.585021225265482	0.13651183942909936	0.9024753152842461	1.4910782110164607	0.49915443106105417	0.334760730438669
ra	kl_mean_3	NSFL1C	5.726466287862427	0.1162511727759091	0.8860791816403906	1.5731739339648425	0.3417114238987328	0.21721147072245442
ra	kl_mean_3	ZZZ3	4.339869964433081	0.13991711991599187	0.909758133315155	1.4782267482371971	0.4891323638385762	0.33089129554844837
ra	kl_mean_3	TUT4	5.206858746465099	0.13446253670018618	0.8994257585737118	-1.4989322265550458	-0.5032830056463209	0.33576101489458415
ra	kl_mean_3	GAREM2	4.291071512583041	0.13412674101347008	0.8994257585737118	-1.5002280037414883	-0.4768292253871913	0.31783783811394317
ra	kl_mean_3	C29H12orf10	3.898837360282091	0.1429573891103255	0.9106949284232739	1.4669551938724508	0.5229142460165366	0.35646231609579965
ra	kl_mean_3	GNPNAT1	4.134849492866524	0.14059861692016887	0.9106949284232739	-1.4756838578404914	-0.5052850483041574	0.34240738327489
ra	kl_mean_3	C26H6orf89	4.191285349912612	0.13657265764824114	0.9024753152842461	1.490846522152258	0.51864783464596	0.3478881473977717
ra	kl_mean_3	SHROOM4	2.9602820936512244	0.14464624557676206	0.9106949284232739	-1.4607734144004343	-0.5279750612368944	0.3614352890270793
ra	kl_mean_3	LOC110476623	3.9209862449882196	0.14246033250181578	0.9106949284232739	-1.4687852832773924	-0.4506559626332406	0.30682222089512207
ra	kl_mean_3	AUTS2	8.491436102298653	0.08280849155301465	0.8524242394673224	1.737771275202597	0.43234888379248826	0.2487950456783118
ra	kl_mean_3	ELK3	3.678062272904382	0.14432152239827722	0.9106949284232739	1.4619576847521347	0.5440164596325646	0.37211505182846594
ra	kl_mean_3	LOC110474989	4.899903056070132	0.13343107416977767	0.8990242861428291	1.5029204870556137	0.4664846208718533	0.31038542949517434
ra	kl_mean_3	PRLR	3.134277897052382	0.14527139576337625	0.9106949284232739	-1.4584992216693604	-0.5507385291371772	0.37760632364741076
ra	kl_mean_3	LOC110479446	5.023642091143739	0.12714270197192987	0.8939373396881192	1.5277675864123186	0.31678771032333375	0.2073533390423942
ra	kl_mean_3	HAUS1	4.4463089525860395	0.1405430242729669	0.9106949284232739	-1.4758909358290497	-0.4788204982789066	0.3244281041742015
ra	kl_mean_3	SLIT3	3.492516781896262	0.1456750742842557	0.9106949284232739	-1.4570346967534613	-0.5147278863527097	0.3532708503782492
ra	kl_mean_3	PIGX	3.661329798433137	0.14449230037084812	0.9106949284232739	1.4613345999249667	0.5222646573198324	0.3573888261775561
ra	kl_mean_3	LOC110482502	5.828713648091211	0.13146579445929554	0.8979132826545045	1.5105861625719759	0.49384804049695075	0.3269247744571605
ra	kl_mean_3	FAM185A	3.3381852476310674	0.145361723143819	0.9106949284232739	-1.4581712474594504	-0.5302885145238915	0.3636668295632664
ra	kl_mean_3	MAEA	7.092599115265228	0.08547056810169092	0.856009153733057	1.7228766151049442	0.27248614611987293	0.15815766708475243
ra	kl_mean_3	FAM20C	5.459894994396367	0.13839419022068036	0.905620060419171	1.483944037669625	0.46568790527717957	0.31381770030121386
ra	kl_mean_3	PA2G4	6.817700496371413	0.1047991391847483	0.872479888898472	1.6246898470942728	0.3614065984064651	0.22244651744013422
ra	kl_mean_3	QSOX2	5.105795740976758	0.13854724179642652	0.9059767717470452	-1.48336727127066	-0.47058351776572005	0.3172400570511548
ra	kl_mean_3	SDHD	6.849533869979951	0.09115625396272148	0.8665479478240191	-1.6922817422897174	-0.2710991527780902	0.160197410397682
ra	kl_mean_3	SLC35A1	7.702542406969465	0.079090988678572	0.8458520248124783	1.7592365090628452	0.41937017716488195	0.23838192022758936
ra	kl_mean_3	ACADM	5.700940808709923	0.11518145225427577	0.8860791816403906	-1.5778115028911879	-0.38438263167970976	0.24361758738313516
ra	kl_mean_3	GPD1L	5.027695981097263	0.12863621979347867	0.8939373396881192	1.5217810969297203	0.44171597141488966	0.2902624906473584
ra	kl_mean_3	SBSPON	2.6851667061976667	0.14492283713542242	0.9106949284232739	1.4597662907810809	0.4492530395459004	0.3077568254473923
ra	kl_mean_3	TMEM9B	7.268691247034464	0.08964280761941475	0.8652606013356265	-1.7002715700256081	-0.2619676759392164	0.15407402003155934
ra	kl_mean_3	GSG1L	4.402482961510529	0.14670880724833965	0.9106949284232739	-1.4532985170163577	-0.5329887361789442	0.36674415471996596
ra	kl_mean_3	RPS7	7.504384699492799	0.08572968385781134	0.8576699819246109	-1.7214470153323151	-0.25265441624566504	0.14676862778543992
ra	kl_mean_3	CHORDC1	6.0655505425874185	0.11853550132614094	0.8860791816403906	-1.5633820891589718	-0.34141394666326647	0.21838164133435328
ra	kl_mean_3	MRPL28	6.699735326906872	0.10265968536667001	0.872479888898472	1.6348050707727484	0.2933215179409367	0.17942293132372528
ra	kl_mean_3	ANAPC16	6.448408609148791	0.1057677012667211	0.872479888898472	1.6201645381721728	0.2945387949664639	0.18179560657385754
ra	kl_mean_3	PLXDC2	4.808709426199824	0.1285116502307205	0.8939373396881192	1.5222783335123509	0.4276360204271846	0.2809184174884107
ra	kl_mean_3	NUDT9	6.235724057611298	0.10876493173095382	0.8810438610875678	1.6063664928343007	0.32175615636331395	0.20030059005750417
ra	kl_mean_3	HAX1	6.768574125035831	0.1016074319289617	0.872479888898472	1.6398418596517872	0.30460954375862964	0.1857554385294885
ra	kl_mean_3	TGFBR3	4.0400803090608255	0.14190321332258718	0.9106949284232739	1.4708423661585868	0.5330415833954851	0.3624056497554085
ra	kl_mean_3	USB1	3.547987088704039	0.14791455396399805	0.9106949284232739	-1.4489660580669388	-0.5590726154199761	0.38584245111016136
ra	kl_mean_3	KIAA0319L	5.888838490694903	0.11713234767362524	0.8860791816403906	1.5693789583251032	0.42530023414713697	0.27099906742794133
ra	kl_mean_3	SLC39A3	4.98704809334391	0.14103607430587237	0.9106949284232739	-1.4740565644438948	-0.4947035488306024	0.33560689648109615
ra	kl_mean_3	ZNRF1	7.494967284152785	0.09562401135472132	0.8713913046978365	1.669302927525727	0.26340964676022044	0.15779619289990182
ra	kl_mean_3	EPB41L3	7.504782395659535	0.08496431509145533	0.8557862226844292	-1.725679894297896	-0.23037415812339151	0.1334976196249425
ra	kl_mean_3	NELL1	6.214012472918527	0.12768088510988423	0.8939373396881192	-1.5256040898786365	-0.3995365631946723	0.2618874489425732
ra	kl_mean_3	SH3KBP1	4.617022709942734	0.1473040962820937	0.9106949284232739	-1.4511561418172094	-0.5059853198672674	0.3486773788750586
ra	kl_mean_3	DAZAP1	4.159044252329669	0.14640517667387723	0.9106949284232739	1.4543938161195067	0.5166435746042488	0.35522949071848675
ra	kl_mean_3	SPTLC2	4.894023799772905	0.13167796064662127	0.8979132826545045	-1.5097543281235468	-0.4132883943794521	0.2737454608877476
ra	kl_mean_3	LOC110475699	4.574823560407094	0.12806227672988205	0.8939373396881192	-1.5240751975388782	-0.4689095896060523	0.3076682767118456
ra	kl_mean_3	DCBLD1	5.281406208292766	0.1492091785005257	0.9106949284232739	-1.4443442646954052	-0.5600989510937129	0.38778770739386775
ra	kl_mean_3	SLC30A1	4.029497044778597	0.14276299198563153	0.9106949284232739	1.4676703515081864	0.4936355793627592	0.3363395457675469
ra	kl_mean_3	MAP2K6	6.961839862116411	0.09389893967914636	0.8713913046978365	1.6780709427359513	0.26983783300038633	0.16080239883090927
ra	kl_mean_3	TEX2	4.600692805012195	0.14267389097391336	0.9106949284232739	-1.4679983911587464	-0.46961424900038706	0.3199010651705843
ra	kl_mean_3	RALGAPA2	3.606953888999263	0.1506268373405724	0.9106949284232739	1.439318309490668	0.5376783064670799	0.373564556861191
ra	kl_mean_3	ABCE1	5.568433483827618	0.12388994603341122	0.8876184233528821	-1.5409981170135791	-0.367419238780966	0.2384293885400824
ra	kl_mean_3	AVEN	3.944685833646555	0.14720625033499385	0.9106949284232739	-1.4515078214296842	-0.5382196541463586	0.37080038164467566
ra	kl_mean_3	LOC116183716	2.9428304209921152	0.15103284117869673	0.9106949284232739	-1.4378855888756314	-0.4898519268983758	0.34067517658440427
ra	kl_mean_3	KCNC2	6.011576435300988	0.1202296917439963	0.8860791816403906	1.5562152974204697	0.34143168601197016	0.21939874680445298
ra	kl_mean_3	LOC110468276	3.934661111039633	0.14991964126063767	0.9106949284232739	1.4418209528028134	0.5446702668051253	0.37776553721619804
ra	kl_mean_3	PEBP1	9.843017721816711	0.05667279975445978	0.7863489940930722	1.9098300632701755	0.18694642754161145	0.09788641991607656
ra	kl_mean_3	GPX3	5.986037098174934	0.1086472236771579	0.8808664678022838	-1.6069026425798962	-0.3731633588777927	0.23222524438610395
ra	kl_mean_3	NRP2	3.5256456457193552	0.1492267235368094	0.9106949284232739	1.4442818403526518	0.540944898515655	0.3745424773765569
ra	kl_mean_3	GNA11	9.024286840628488	0.0760374652996304	0.8362302104842129	1.7774922627318193	0.24981665400519357	0.14054443962599958
ra	kl_mean_3	PINK1	8.478287889595205	0.07045774610112643	0.8203399646462973	-1.8124614894386264	-0.18788397876216353	0.10366232874848935
ra	kl_mean_3	ANKH	6.397916934568623	0.11339377612429369	0.8860791816403906	-1.5856380262858125	-0.3120267814415689	0.19678310955524841
ra	kl_mean_3	nbis-pseudo25	5.297634061318779	0.1335496393140336	0.8990242861428291	1.5024608282640073	0.4408529460697754	0.2934205922554077
ra	kl_mean_3	RBFOX3	7.341628975656653	0.10963328883557437	0.8841689322880126	1.6024253573825222	0.29777746409356226	0.18582922613004957
ra	kl_mean_3	DROSHA	4.153734448397182	0.14743634666443908	0.9106949284232739	1.450681089659554	0.5284069031074028	0.3642474606403048
ra	kl_mean_3	PPP1R12B	2.976340574943258	0.15302087220740807	0.9115723329424842	1.4309123174709875	0.5034768119108153	0.3518572072960184
ra	kl_mean_3	ZNF536	5.379469770787622	0.12051352817842441	0.8860791816403906	1.5550223767052178	0.36230753171117835	0.2329918444510334
ra	kl_mean_3	SEMA4G	5.55605998915228	0.1319229942435266	0.8979132826545045	1.5087949264109397	0.4012664197175029	0.2659515966639808
ra	kl_mean_3	ALKBH2	3.937179517991174	0.15153294352679256	0.9115723329424842	-1.4361248493343939	-0.4990267540404283	0.34748145627569504
ra	kl_mean_3	LOC110472637	4.341043088358069	0.14975801379579518	0.9106949284232739	-1.4423941911235894	-0.5316569744132836	0.36859339678783376
ra	kl_mean_3	LOC110484395	4.1487383868973735	0.151155151269732	0.9106949284232739	-1.437454553623218	-0.49572371384399905	0.34486218196915386
ra	kl_mean_3	SLITRK1	7.454156745474956	0.10089911023416788	0.872479888898472	1.6432558609024612	0.29885500655863306	0.18186760422963263
ra	kl_mean_3	ARMC1	5.469296324169876	0.1350347990571803	0.9009506114163394	1.4967297342170758	0.4071888768803549	0.27205237363267276
ra	kl_mean_3	RAPGEF1	5.649052040208188	0.11550471018808013	0.8860791816403906	1.5764065127327487	0.3563943338724283	0.22608022169015776
ra	kl_mean_3	USP19	4.512683943456034	0.14599439109090792	0.9106949284232739	-1.45587843713099	-0.48224753092453887	0.3312416192349647
ra	kl_mean_3	ATP5PF	11.301320297046052	0.0413529121750762	0.7580297141192247	-2.0447508480944037	-0.29686705171874067	0.14518495101513446
ra	kl_mean_3	RBBP5	4.658407829132054	0.1461841049467928	0.9106949284232739	1.4551923941028546	0.5987025434594664	0.41142500873815685
ra	kl_mean_3	TXN2	6.558438656090357	0.10682748828771163	0.8761444027716577	-1.6152506153861854	-0.25708712969647396	0.15916237842448228
ra	kl_mean_3	MTM1	4.195882148381414	0.15031041566893003	0.9106949284232739	-1.4404369574563616	-0.506459383532799	0.35160121441700953
ra	kl_mean_3	NCF1	2.9054585524918943	0.15466040060685662	0.9115723329424842	-1.4252132772508825	-0.49768438156483924	0.349199933447737
ra	kl_mean_3	SERPINE2	5.299884720045048	0.14920986554514892	0.9106949284232739	-1.4443418201200575	-0.5115035966578396	0.3541430356252664
ra	kl_mean_3	DRD2	5.424783831112125	0.13810858588430439	0.905620060419171	1.4850216409603183	0.47423585469210383	0.3193460900579401
ra	kl_mean_3	LOC110479031	5.2995138657652054	0.12958456693051515	0.8951928002714933	-1.5180078861521842	-0.39130160483076887	0.25777310407960546
ra	kl_mean_3	SPINK2	4.607827883409208	0.15243407061246547	0.9115723329424842	1.432963369243018	0.6317949789581022	0.4409009975543592
ra	kl_mean_3	RRM2B	3.5590807636226396	0.15460372147503254	0.9115723329424842	-1.4254095251387429	-0.5293361608686751	0.3713572496417491
ra	kl_mean_3	PLXND1	4.706042372559397	0.13950523363519218	0.9090085882650296	1.479768268185222	0.47935010266799494	0.3239359249511863
ra	kl_mean_3	CHPF2	4.3984712525616505	0.14341897085147623	0.9106949284232739	-1.4652600972372631	-0.50092946592452	0.3418706800717625
ra	kl_mean_3	LOC110472081	3.2714927386875794	0.15495446599308674	0.9115723329424842	1.4241959729706133	0.487507232121897	0.3423034760483459
ra	kl_mean_3	USP12	4.143915052079827	0.1554624235998121	0.9115723329424842	-1.4224421768587758	-0.5088094129932274	0.35770129800063105
ra	kl_mean_3	GLE1	3.417018696057848	0.15515291447114193	0.9115723329424842	1.423510281061781	0.5158827170101794	0.3624018202561825
ra	kl_mean_3	VPS13A	5.855547752143918	0.13819438987812935	0.905620060419171	1.4846977162416493	0.41622923213130353	0.28034611192434683
ra	kl_mean_3	GNB1	10.342388862832241	0.05953612078060271	0.7925378677456184	1.8881020015197558	0.3409001450719152	0.18055176298606782
ra	kl_mean_3	TIMM8A	5.756722148321242	0.12122739915862374	0.8860791816403906	-1.5520318040849268	-0.3541452776340888	0.2281817142548131
ra	kl_mean_3	EIF3A	5.584875625909411	0.13213798906151236	0.8979132826545045	-1.5079542779045592	-0.37542555533595307	0.24896348704792384
ra	kl_mean_3	UPF3B	4.6259325025079105	0.14796027941934914	0.9106949284232739	-1.4488022920096622	-0.4593352419207478	0.3170448062196222
ra	kl_mean_3	TMEM201	3.8513848062781975	0.15647389916666468	0.9115723329424842	-1.4189628603817335	-0.5422031419518828	0.3821122857338336
ra	kl_mean_3	PDIK1L	5.2839929897723525	0.14234146527000383	0.9106949284232739	1.469223663044126	0.43627532721262796	0.29694275840119316
ra	kl_mean_3	SLC25A42	3.7158393367709635	0.15293749027308196	0.9115723329424842	1.4312033967810607	0.5428061792320464	0.37926557500693425
ra	kl_mean_3	HYAL3	3.245293377638118	0.1571388975448061	0.9115723329424842	1.4166846800351336	0.5150045289623083	0.36352798630499505
ra	kl_mean_3	DCAF4	4.6181085495353775	0.14420913389081613	0.9106949284232739	1.4623680443761538	0.45118925869153753	0.3085333137760234
ra	kl_mean_3	TPI1	9.463114790268989	0.05929847806137974	0.7924809106912816	1.8898718144945938	0.19013559125089835	0.10060766544727061
ra	kl_mean_3	BTG2	3.2156630504384034	0.1576303412340169	0.9115723329424842	-1.4150057751605463	-0.5062799007761499	0.3577935225873601
ra	kl_mean_3	HDDC2	5.004978838291309	0.14874496911931603	0.9106949284232739	-1.445997942470099	-0.4549464035821754	0.3146245165501562
ra	kl_mean_3	ATP1B2	6.919608856646113	0.09406036086721589	0.8713913046978365	-1.6772450234134402	-0.32056095274964935	0.19112350805922243
ra	kl_mean_3	CNTNAP5	6.66715452491484	0.12097399298147593	0.8860791816403906	1.5530917961442003	0.4141040743431101	0.26663206603189193
ra	kl_mean_3	TBC1D5	4.539117247835969	0.1531863089920015	0.9115723329424842	1.4303351495440937	0.47012496943580034	0.32868168665619973
ra	kl_mean_3	MED6	6.860243966218022	0.09935074669511026	0.8713913046978365	1.6507859529743303	0.2892628842605892	0.17522737199175042
ra	kl_mean_3	LOC110476883	6.135398521699857	0.1256070369411607	0.8924506164119255	1.5339805070336536	0.397884416478829	0.2593803602160767
ra	kl_mean_3	EEA1	6.111864379688942	0.12015044076565623	0.8860791816403906	-1.5565487718379472	-0.33299701353426236	0.2139329133523166
ra	kl_mean_3	WRAP73	2.7792355951143914	0.15875851787037717	0.9115723329424842	1.4111666045557552	0.4657720846011667	0.3300617255946154
ra	kl_mean_3	FAM124A	3.3489665738097427	0.14580130049785267	0.9106949284232739	1.4565773940218738	0.44497832050515934	0.30549583038392053
ra	kl_mean_3	SLC39A11	3.707263772471627	0.15868177585082407	0.9115723329424842	-1.4114270989333348	-0.520359152079545	0.3686758972339405
ra	kl_mean_3	COLEC10	4.742009267634788	0.14707194499555873	0.9106949284232739	-1.4519908359605134	-0.4737366100019243	0.3262669420971521
ra	kl_mean_3	ADGRG6	2.903604173577053	0.1591119110942674	0.9115723329424842	-1.4099682725274092	-0.48788825704829986	0.3460278266926857
ra	kl_mean_3	AKAP7	5.091249678346383	0.12864715682721511	0.8939373396881192	1.5217374581730119	0.37622380956916057	0.24723306083353724
ra	kl_mean_3	CENPS	5.147487813774584	0.13628785995107331	0.9024753152842461	-1.491932157090477	-0.4035360995367216	0.27047885362541285
ra	kl_mean_3	USE1	3.9113492151849836	0.15198600026462902	0.9115723329424842	-1.4345335734783278	-0.4992562341301036	0.3480268732362618
ra	kl_mean_3	C3H1orf115	3.038797593097373	0.15945467730996113	0.9115723329424842	-1.408807903634526	-0.4844012237520374	0.34383766764961393
ra	kl_mean_3	VPS37D	5.557831348551752	0.13626342526520682	0.9024753152842461	1.4920253826784748	0.435272495519878	0.2917326344264194
ra	kl_mean_3	PCF11	5.463337224359113	0.14001828607488995	0.9097725245035605	-1.477848660886276	-0.4122877525712656	0.2789783307879535
ra	kl_mean_3	IFT74	4.336786104919369	0.1549245042198581	0.9115723329424842	-1.424299556901413	-0.4960981064026699	0.3483102301049222
ra	kl_mean_3	PAPSS1	5.2162055216023795	0.13332536629832617	0.8990242861428291	-1.5033305675033948	-0.3956369252067129	0.2631736051663963
ra	kl_mean_3	NBN	4.535980514294558	0.15048613941145167	0.9106949284232739	1.4398154979386912	0.4182195215798116	0.2904674398758415
ra	kl_mean_3	SH3BP5	6.285856834999707	0.10374641991258149	0.872479888898472	1.6296462736865591	0.2721462085262296	0.1669971041694741
ra	kl_mean_3	LOC110470355	5.851154444955735	0.12074657313559864	0.8860791816403906	-1.5540445722270102	-0.3249875568767177	0.20912370384010098
ra	kl_mean_3	EIF4G2	8.251124087176342	0.08520196838929252	0.8557862226844292	-1.724362253008361	-0.1924395285766021	0.11160040660880148
ra	kl_mean_3	IMPDH2	6.347350932701772	0.12082343958784011	0.8860791816403906	1.5537223826010762	0.30575130042552207	0.1967863138546449
ra	kl_mean_3	GK	3.9247287822497787	0.1555067052144764	0.9115723329424842	1.4222894950870413	0.4699762724286271	0.33043643650047877
ra	kl_mean_3	CADM1	6.621596906464648	0.1166958536358859	0.8860791816403906	-1.5712559961027146	-0.3260084235788452	0.20748269180035872
ra	kl_mean_3	SFMBT2	4.413674720865748	0.15705778734937617	0.9115723329424842	-1.4169621579516558	-0.5273929695525262	0.3721997560717637
ra	kl_mean_3	TRNT1	4.996638654203659	0.1474397881867241	0.9106949284232739	-1.4506687318441573	-0.4225243776352392	0.2912617942058396
ra	kl_mean_3	ATG12	5.501279235451141	0.12454320695023485	0.8876358486050071	1.5383193824291312	0.350250565169744	0.2276839056767717
ra	kl_mean_3	PEF1	5.287666372037481	0.13313105131070554	0.8990242861428291	1.5040850468343632	0.3889411013691578	0.25858983319311585
ra	kl_mean_3	PPARGC1A	5.773961894128439	0.10721271353457965	0.8761899450994891	1.613474038155109	0.3325997653774294	0.206138901223185
ra	kl_mean_3	APBA1	6.069636423438485	0.12190078436150015	0.8860791816403906	1.5492234699118754	0.35525234966363495	0.22930994563608234
ra	kl_mean_3	COPG1	6.601499525594119	0.1092250845886743	0.8832149759967207	1.6042749432107541	0.29724488677947697	0.18528300777707016
ra	kl_mean_3	PODN	4.343465365295591	0.15392161572790483	0.9115723329424842	1.4277755827967253	0.4295057829498249	0.30082163340299556
ra	kl_mean_3	SGTB	5.9990881005898435	0.12193882242851938	0.8860791816403906	-1.5490651965029645	-0.3350050839911376	0.21626274010120175
ra	kl_mean_3	SKI	6.774463885534319	0.11367691496508836	0.8860791816403906	1.5843919704711462	0.273527980437695	0.1726390852361848
ra	kl_mean_3	TCERG1L	4.763232472539707	0.16302829489219076	0.9167474882194506	-1.396821289056556	-0.5034500519010728	0.36042552891008284
ra	kl_mean_3	ERLEC1	5.62566007105517	0.13337443120268463	0.8990242861428291	-1.5031401949885177	-0.35812369326977295	0.23825036045457398
ra	kl_mean_3	STIM2	6.712972630254032	0.11856514013205068	0.8860791816403906	1.5632560208776551	0.3675192351078902	0.23509855724179762
ra	kl_mean_3	PRKAR1A	9.074810804188674	0.06796695220559264	0.8179164379296057	1.8288113042990506	0.26104049824991743	0.14273779784512508
ra	kl_mean_3	TM4SF19	3.2360603887900843	0.1647020944254386	0.9213478803493833	-1.3912752996676163	-0.47540350298321754	0.34170340197716026
ra	kl_mean_3	FNDC3B	4.0337222889995825	0.15934689980374303	0.9115723329424842	-1.4091725594667248	-0.4797180802859539	0.34042536314182437
ra	kl_mean_3	GRK6	3.0919122678458275	0.16507164739412072	0.9213478803493833	-1.3900565599631842	-0.5031717692076748	0.36197934940215765
ra	kl_mean_3	TPD52	4.227337326819127	0.16073525240612316	0.9116847748262664	1.4044894263486534	0.46950827175191645	0.33429106901326344
ra	kl_mean_3	LOC110475364	6.242880628518575	0.12705692650357245	0.8939373396881192	1.5281130636444118	0.41885845716287956	0.27410174490880923
ra	kl_mean_3	CACNB2	4.896317285557014	0.16028797790231475	0.9116847748262664	-1.405994794419942	-0.4457578661975269	0.31704090795117695
ra	kl_mean_3	GADD45G	3.320053878472018	0.16477903826095763	0.9213478803493833	1.391021378425264	0.4679083373732441	0.33637753138125737
ra	kl_mean_3	DLG3	5.6614281093031815	0.14944749364778842	0.9106949284232739	1.443496831143507	0.4298920460344738	0.29781294753097765
ra	kl_mean_3	ISCU	8.039756611732997	0.083941774993502985	0.8541412346967414	1.7313835847743533	0.24426726021982378	0.1410821162727256
ra	kl_mean_3	SEMA4D	4.1182049126444085	0.16526952721151397	0.921460299079842	-1.3894048234114673	-0.5098531010452265	0.3669579178466946
ra	kl_mean_3	POLR3D	4.879822896392226	0.15581300567388678	0.9115723329424842	-1.4212342846830024	-0.468458803252014	0.3296140603282033
ra	kl_mean_3	ZNF609	4.135829547393781	0.1603451666597792	0.9116847748262664	1.4058021398951253	0.4874653519831605	0.3467524612101715
ra	kl_mean_3	FAM149A	3.9318713948932356	0.1658097177891874	0.9218812408501627	-1.3876286457732563	-0.5278539173895547	0.3803999859742071
ra	kl_mean_3	RAB11A	6.463714430846691	0.12255502785267187	0.8860791816403906	-1.5465065892075738	-0.3099161362273153	0.20039755303345688
ra	kl_mean_3	ST6GAL1	3.776959735469683	0.1660469148192157	0.9218812408501627	-1.3868501073609558	-0.5409630377813809	0.3900659739002236
ra	kl_mean_3	SPATS2L	4.131602676340633	0.15940063247751798	0.9115723329424842	-1.4089907362534455	-0.5323786757448754	0.3778439858025529
ra	kl_mean_3	KDM2A	5.52403081824358	0.13816904304466132	0.905620060419171	1.484793388685447	0.3875753565732562	0.2610298237631525
ra	kl_mean_3	NCKAP5	3.7858586246339434	0.16599828518095555	0.9218812408501627	-1.387009653285954	-0.483275024977512	0.3484294603376327
ra	kl_mean_3	LOC110470063	6.051606835011833	0.11984632513917982	0.8860791816403906	-1.5578300430071619	-0.34626375230407697	0.22227312527345136
ra	kl_mean_3	LOC110478138	5.569346286602024	0.12298704969219776	0.8864647847424786	-1.5447187528509116	-0.31835557479276	0.20609290474735764
ra	kl_mean_3	LOC110479391	3.857070407066267	0.16763068021725422	0.9245329777549102	-1.3816731794401198	-0.5608099400124166	0.40589189133689885
ra	kl_mean_3	FH	5.071818241655882	0.13684685882317635	0.9024753152842461	-1.489802934657211	-0.39764628678745745	0.26691200395504117
ra	kl_mean_3	TIMP4	4.595614780506684	0.15006278582053786	0.9106949284232739	-1.4413136616859739	-0.43162712341304543	0.29946786385702506
ra	kl_mean_3	SNAPC4	4.389386972755961	0.16348273000715693	0.9187409655781179	-1.3953113183675272	-0.4870103147814705	0.3490334439136193
ra	kl_mean_3	ADAM23	6.34958740466557	0.1120029440226642	0.8860791816403906	1.591794835221532	0.29472755960339436	0.18515423789673044
ra	kl_mean_3	FRMD3	3.92689394528299	0.15747720285306582	0.9115723329424842	1.4155285102820672	0.4629962593975842	0.3270836694806837
ra	kl_mean_3	PHYKPL	5.558079439822012	0.13979143516710735	0.909758133315155	-1.478696762594377	-0.2717362608683051	0.1837674009588979
ra	kl_mean_3	LOC110468712	3.845718163690411	0.15574977402897536	0.9115723329424842	1.4214519894132696	0.5133908879268557	0.36117356882293805
ra	kl_mean_3	GNAI3	7.272518944688063	0.09706532506488796	0.8713913046978365	1.6620740277642427	0.26175458139558744	0.1574867166101437
ra	kl_mean_3	WDR73	6.188159606958432	0.1232964217363393	0.8870010183442124	1.5434414981007554	0.24992780874066192	0.161928916028372
ra	kl_mean_3	MFSD13A	4.920935834855016	0.14985023791805188	0.9106949284232739	1.4420670452054296	0.41691184819971905	0.28910711855309607
ra	kl_mean_3	HNRNPD	6.13782053381378	0.12017294416119585	0.8860791816403906	-1.5564540638876752	-0.31476626379512895	0.20223292874375814
ra	kl_mean_3	TMEM60	5.373521501655998	0.1331714184607946	0.8990242861428291	-1.5039282403996417	-0.32636866794506114	0.21701079824017042
ra	kl_mean_3	UBE2F	6.317303131266094	0.12231060206735404	0.8860791816403906	1.5475202845920868	0.3367796202098897	0.21762533490710395
ra	kl_mean_3	TOP3B	4.892388650292849	0.15296376232222533	0.9115723329424842	-1.43111167021099	-0.4198129213702503	0.2933474236209372
ra	kl_mean_3	MTX2	7.055677352317177	0.10342043901050368	0.872479888898472	1.6311891844613577	0.2550185401688117	0.15633903326365087
ra	kl_mean_3	PRKCI	4.724019029077068	0.1592128847282452	0.9115723329424842	-1.4096262488933078	-0.4322685540891474	0.3066547281086173
ra	kl_mean_3	ADPRM	4.232168549732891	0.16073722038534943	0.9116847748262664	1.4044828098432987	0.4246817200772014	0.3023758760882122
ra	kl_mean_3	MPV17L2	8.23181502591077	0.08884400347803237	0.8652606013356265	-1.704532628814758	-0.2198147558203477	0.1289589604237704
ra	kl_mean_3	NHSL1	5.147762495943417	0.14304253316255497	0.9106949284232739	-1.4666421974225394	-0.37857431561089744	0.25812315797008956
ra	kl_mean_3	COL23A1	4.796902164644366	0.13809687933377576	0.905620060419171	1.4850658472413805	0.3359026184159255	0.22618701994924295
ra	kl_mean_3	ZFC3H1	4.676108914880324	0.16581423564919628	0.9218812408501627	1.3876138092111256	0.4827624570350217	0.3479083689066756
ra	kl_mean_3	PSD	5.8018705082194595	0.15446194418478784	0.9115723329424842	1.4259006600949742	0.4149906107970147	0.29103753326642945
ra	kl_mean_3	SPCS2	9.41221901675818	0.06591552432111003	0.8091152611592599	-1.8426523554027636	-0.23944095730966247	0.12994364162486088
ra	kl_mean_3	CAPN5	3.5815918281157453	0.17037396403339056	0.9262287747487851	-1.3727925601021378	-0.5376944014526686	0.39167927994355045
ra	kl_mean_3	TMEM260	2.98180751285335	0.17290007061517076	0.9266258473271293	-1.3647095161908698	-0.4591173358219029	0.33642128993382814
ra	kl_mean_3	CXCL14	6.744178350306077	0.10559951605580734	0.872479888898472	1.6209479596956908	0.3973785584541773	0.24515195326121345
ra	kl_mean_3	MAPKAPK5	4.46884516306635	0.16003285150481164	0.9116847748262664	1.406854886245732	0.46290680108282267	0.32903663740196715
ra	kl_mean_3	RIC3	6.092790173062087	0.12111817367974394	0.8860791816403906	1.5524884783440298	0.2701734822643909	0.17402607879742393
ra	kl_mean_3	ABHD17B	4.33335860819992	0.15758193206854293	0.9115723329424842	1.4151709772583057	0.4425577981879697	0.3127239077820569
ra	kl_mean_3	NHS	4.524891444557092	0.15569147117348417	0.9115723329424842	1.4216527840688011	0.43725151986894556	0.3075656199381696
ra	kl_mean_3	SRSF3	7.285003100689826	0.1129247225134185	0.8860791816403906	1.5877076869379265	0.24254066079047443	0.15276153336401707
ra	kl_mean_3	DCTD	3.856806416088643	0.17358045331852348	0.9268563443707094	1.362547579727326	0.5165010094813104	0.37907007224266837
ra	kl_mean_3	FLVCR1	4.1250985851278354	0.16956366546550106	0.9262287747487851	-1.3754044156594891	-0.5103431454161619	0.37104951794956886
ra	kl_mean_3	GAS7	6.864431970559595	0.13162846080464025	0.8979132826545045	1.5099483076482203	0.33082373479882005	0.21909606648328625
ra	kl_mean_3	TXNL4B	4.416989703766251	0.16253452245819297	0.9162650142493152	1.398465579702854	0.5015828847717202	0.35866659290841935
ra	kl_mean_3	ADPRH	4.232624025140897	0.16261792107527392	0.9162650142493152	-1.398187592570936	-0.4406020996005139	0.31512373728789206
ra	kl_mean_3	VSTM2A	8.217854173843609	0.09922998614506809	0.8713913046978365	1.6513771786747455	0.3971850129521177	0.24051744088583357
ra	kl_mean_3	DHX29	6.232643623522655	0.12736516577958654	0.8939373396881192	-1.5268724172254913	-0.3161806673502294	0.2070773325807845
ra	kl_mean_3	DNLZ	5.91717809478315	0.15157252508851635	0.9115723329424842	-1.4359856818773622	-0.396492405847611	0.2761116707857765
ra	kl_mean_3	FBXO34	6.317734032674582	0.11322464623351108	0.8860791816403906	-1.5863835170035567	-0.3076993524208933	0.19396277704781736
ra	kl_mean_3	EIF2B4	5.229630051409484	0.15094589973593353	0.9106949284232739	-1.4381921430237252	-0.3908808263972163	0.27178623405312824
ra	kl_mean_3	CACNA1E	7.147260399466353	0.14784539760767457	0.9106949284232739	1.4492138157799164	0.3661463123037106	0.252651684876923
ra	kl_mean_3	ATP6V1H	7.593195117320635	0.10132475296429674	0.872479888898472	1.6412020424748817	0.2436520148146377	0.14845948792948005
ra	kl_mean_3	CELF6	5.4943034140936335	0.16092166146418796	0.9116847748262664	1.4038629762544454	0.4193450716926675	0.2987079784748612
ra	kl_mean_3	MTFP1	4.991948502621254	0.1446123171944356	0.9106949284232739	-1.4608970560892187	-0.44429246829759544	0.3041230499067157
ra	kl_mean_3	CDYL2	4.0455898020085765	0.17315108679153834	0.9266304376958111	-1.3639111637139372	-0.4790094675578823	0.35120283512713324
ra	kl_mean_3	PEMT	5.545551342564165	0.13193852427519054	0.8979132826545045	-1.5087341669795984	-0.3338959131289916	0.2213086443169989
ra	kl_mean_3	LRPPRC	5.27387034273007	0.14343081282195974	0.9106949284232739	-1.4652166644496447	-0.3668434540509572	0.25036806019999
ra	kl_mean_3	TSHZ3	5.10204044909805	0.10857851174875724	0.8808664678022838	1.6072158323561077	0.3627308390116247	0.2256889409058877
ra	kl_mean_3	GALNT17	8.130769652231777	0.09122848718700496	0.8665479478240191	1.6919030894159335	0.24281765313975906	0.14351747133671988
ra	kl_mean_3	PACC1	5.649170969090851	0.13056335680995154	0.8979132826545045	-1.5141360310262992	-0.3231300705610354	0.2134088773661994
ra	kl_mean_3	MTERF3	4.255764895853371	0.16648778480774845	0.9228145035542467	-1.385405290039606	-0.4780150357734513	0.34503624261445237
ra	kl_mean_3	LOC110469030	3.065575384813223	0.17664879994368338	0.9339141340151109	-1.352875905327607	-0.5989057376495143	0.4426908153889293
ra	kl_mean_3	STRN4	3.851625721522309	0.1738308365098113	0.9272345188815996	1.3617535780022112	0.49661926293066555	0.36469099178666464
ra	kl_mean_3	GRIP2	7.562513082158461	0.11940920733466988	0.8860791816403906	1.559676146592105	0.37316357423818475	0.23925708875752688
ra	kl_mean_3	LOC110480964	4.382913720503966	0.1723777233141419	0.9262658025425018	-1.3663736222428284	-0.4888430993056774	0.3577667860004995
ra	kl_mean_3	ATP9A	7.012840984681371	0.11236167738655223	0.8860791816403906	-1.5902010687359334	-0.2633967326526595	0.16563737619799
ra	kl_mean_3	CREB3L2	4.882303426404434	0.17024626265328205	0.9262287747487851	-1.3732035625430903	-0.46530111035932975	0.3388435065647661
ra	kl_mean_3	GNB4	6.821189352860291	0.12710203698666472	0.8939373396881192	-1.5279313497990417	-0.30433593643027257	0.19918168212878137
ra	kl_mean_3	ADCY1	5.20656876070888	0.16414650966990274	0.9213449388919938	1.3931114405967644	0.43655576280132075	0.3133674378657849
ra	kl_mean_3	PTPA	7.849639019581888	0.0917492692441512	0.8669504434025961	1.6891802328307024	0.2505762880411029	0.14834194905370812
ra	kl_mean_3	DEPDC5	5.07238353702582	0.15363372678145604	0.9115723329424842	1.4287765973863915	0.387237568376203	0.27102737340782485
ra	kl_mean_3	KPNA6	6.552490074996084	0.11767567479612623	0.8860791816403906	1.5670501881373091	0.3550621944495822	0.22657997627480625
ra	kl_mean_3	FLCN	4.646409307302137	0.16115486460793305	0.9123508775894928	1.403080042558577	0.4361231080215632	0.3108326644189692
ra	kl_mean_3	BBS4	4.561394288998891	0.15952261830387288	0.9115723329424842	1.4085781272447966	0.43389963541101495	0.3080408725781723
ra	kl_mean_3	ETS1	4.153413639797964	0.1720640703654762	0.9262287747487851	-1.3673746831030469	-0.49571741568266403	0.3625322465073797
ra	kl_mean_3	KCNK2	4.178827295404165	0.179093266838545	0.9369360494935371	1.345260217966385	0.5054991184588313	0.37576307669529446
ra	kl_mean_3	LOC110478154	3.0132568785779976	0.17958910755094779	0.9369360494935371	-1.3437249093624575	-0.4064665669627669	0.3024923956761497
ra	kl_mean_3	TIMM17A	8.745133797886334	0.08053187007356782	0.8458520248124783	-1.7508211520566161	-0.2767925827997457	0.15809300822908673
ra	kl_mean_3	LOC110471980	6.384244498451035	0.12522643464962427	0.8904345244923786	1.5355294977931864	0.24357603018854918	0.1586267346466537
ra	kl_mean_3	ASB16	4.91003927465321	0.1628039567079022	0.9166072124754764	1.3975678805691742	0.45997491817742053	0.3291252786877807
ra	kl_mean_3	EGR3	6.506768367089457	0.14798872272890995	0.9106949284232739	1.4487004416461144	0.36341628349212335	0.2508567492939979
ra	kl_mean_3	EPRS1	6.993736181720934	0.11772525148190079	0.8860791816403906	-1.5668381176369333	-0.2890375986404191	0.18447189622648352
ra	kl_mean_3	FKRP	4.266917127353475	0.16685081153289236	0.9230002173486235	1.3842177442123376	0.4443714704215606	0.32102714495573936
ra	kl_mean_3	POLR2F	7.963650638159014	0.095515292915831565	0.8713913046978365	-1.6698517425611765	-0.291361991751035	0.17448374866151373
ra	kl_mean_3	PPFIBP2	5.17723792905942	0.14684398228583107	0.9106949284232739	-1.452811453794461	-0.31965292694762953	0.2200236831233387
ra	kl_mean_3	TMEM216	3.361041076403211	0.18010772028561825	0.9375261144966435	-1.3421224668256464	-0.48282520479398244	0.3597475019816546
ra	kl_mean_3	SELENOO	4.212468139158683	0.17004840764471063	0.9262287747487851	-1.373840809753755	-0.47403733235707296	0.3450453131043899
ra	kl_mean_3	ADRA1D	4.821298729537576	0.14683490007365832	0.9106949284232739	-1.4528441680789361	-0.40815750105438175	0.2809368754214565
ra	kl_mean_3	SEPTIN2	4.17313112802383	0.1771531705158096	0.9339141340151109	-1.3512981355075606	-0.48300332630022685	0.35743653721449575
ra	kl_mean_3	NPAS3	5.239293028637013	0.14718605116099437	0.9106949284232739	-1.4515804439683262	-0.38787213541785975	0.2672067793621524
ra	kl_mean_3	WIPI1	4.313092992429516	0.16897817901247472	0.9262287747487851	-1.37729747448334	-0.44113269141997175	0.3202886083744923
ra	kl_mean_3	SLC25A32	2.828116973333388	0.18104859208477775	0.93780756412902	-1.339224054650057	-0.46043707490467223	0.3438088446111325
ra	kl_mean_3	LOC110468582	3.6939500499284343	0.17470194260000296	0.930057707159483	-1.3589978297123446	-0.5369283300257272	0.3950913815214681
ra	kl_mean_3	PPP4R2	5.6205232415728545	0.1519046525200759	0.9115723329424842	1.4348190249699058	0.35084180623854366	0.2445199012090757
ra	kl_mean_3	BANP	4.455464248574123	0.17268868293029846	0.9266258473271293	1.3653825052216095	0.5115606048877408	0.37466468402179465
ra	kl_mean_3	RNF217	4.060651850808346	0.1698525564313529	0.9262287747487851	-1.3744721522276242	-0.46649906895104604	0.3394023430703817
ra	kl_mean_3	SLC6A6	7.408647668410745	0.1236888446700798	0.8876184233528821	1.541824969392976	0.3860251470540902	0.25036898138059743
ra	kl_mean_3	AP5S1	3.7211197002623737	0.17930126239988398	0.9369360494935371	-1.3446158004180822	-0.4768153837254507	0.3546108736616022
ra	kl_mean_3	INPP4A	7.888375885960499	0.09665688444596665	0.8713913046978365	1.6641137671260529	0.2030818878081738	0.12203606016606605
ra	kl_mean_3	EXT1	4.219784005141067	0.17526174843562548	0.9319586553598268	1.3572323060357308	0.4841128654080851	0.3566912335163206
ra	kl_mean_3	ZNF654	3.4368200886070093	0.18277700245897777	0.93780756412902	1.333928665030628	0.5066775167873953	0.3798385401484431
ra	kl_mean_3	FASN	6.559451780159989	0.1160257965590146	0.8860791816403906	-1.574148204320474	-0.2673056866067348	0.16980973320877685
ra	kl_mean_3	DACH1	4.778135359648001	0.18218501136823245	0.93780756412902	-1.3357381581888694	-0.4796470184522426	0.35908760673768364
ra	kl_mean_3	LOC110476305	4.9825723391136165	0.14876876825337107	0.9106949284232739	-1.4459130655397314	-0.3696277437721455	0.2556362153309477
ra	kl_mean_3	CLYBL	4.460580315783339	0.16543942234657832	0.9218485145784492	1.388845726858323	0.45042691193612044	0.32431745529794814
ra	kl_mean_3	ELOVL4	6.526462083390952	0.11799059362988476	0.8860791816403906	1.565704276211321	0.2734666919834905	0.17466050015857598
ra	kl_mean_3	RIC8A	5.6893092640393075	0.14928619445127778	0.9106949284232739	1.4440702876544036	0.3712249577527642	0.25706848269535626
ra	kl_mean_3	F3	7.816093570748971	0.09070395148224207	0.8652606013356265	-1.6946582673223156	-0.25885847492915876	0.15274966045996644
ra	kl_mean_3	OGFOD2	3.343829745606043	0.1830248906525785	0.9378998531079508	-1.333172258412968	-0.47482335136061826	0.3561605399184172
ra	kl_mean_3	SLC11A1	3.5567603814599544	0.18365063811072713	0.9390900816407259	-1.331266231563966	-0.5021411177471695	0.37719060683846556
ra	kl_mean_3	DAG1	3.144626768287424	0.1826462795009892	0.93780756412902	1.334327860484461	0.4608227116036437	0.34535943170393707
ra	kl_mean_3	CHTOP	5.443250159796858	0.16232827960425386	0.9162650142493152	1.3991534991417083	0.4484307561199229	0.3205014720650784
ra	kl_mean_3	GAS6	5.0945389657861435	0.1548157434670703	0.9115723329424842	1.4246756931408955	0.3756554412638367	0.2636778623180214
ra	kl_mean_3	LOC110477528	2.920021545616275	0.18396140071090317	0.9396339545200243	1.3303214409079156	0.4388737588220869	0.32990053781480444
ra	kl_mean_3	FRMD8	14.4837374065494	0.023111600497157735	0.651933744650877	2.2779355675834023	0.5091866671252404	0.22352988134138588
ra	kl_mean_3	ACP2	4.514940482077903	0.16747317445176688	0.9245329777549102	1.382186371332868	0.43129646152877155	0.3120392954771102
ra	kl_mean_3	LOC110467627	3.9965437181099706	0.1788725625362184	0.9369360494935371	1.3459446206433652	0.4607657936138366	0.34233636848564347
ra	kl_mean_3	BRCC3	4.910383893529255	0.16058090994913568	0.9116847748262664	1.4050085294588521	0.42979895122733763	0.3059048697682123
ra	kl_mean_3	BCAR3	3.9884302688892572	0.16683883122974516	0.9230002173486235	-1.3842569035127792	-0.4498663719205845	0.32498763111021856
ra	kl_mean_3	THOC6	3.983700346684789	0.18095769739351136	0.93780756412902	1.3395035711037493	0.4705341640555466	0.35127503517428255
ra	kl_mean_3	ARHGAP1	5.257313717373152	0.15453131287637015	0.9115723329424842	1.425660315047034	0.3756661932940607	0.26350329691380037
ra	kl_mean_3	MTIF3	4.7658645381192395	0.16952095883003065	0.9262287747487851	-1.3755423330800398	-0.33969893568420373	0.24695636587466432
ra	kl_mean_3	FLT1	3.094711500590022	0.18475928112077597	0.9398036884563323	-1.3279011136421657	-0.46164886567001306	0.3476530450402313
ra	kl_mean_3	PBXIP1	5.80121337809705	0.13679127315087752	0.9024753152842461	1.4900143584046597	0.36099862309995173	0.24227862037951675
ra	kl_mean_3	SERPINI1	8.821299778629179	0.08596305928686145	0.8581372063880609	1.7201624246325014	0.20365959539690384	0.11839556107058556
ra	kl_mean_3	ATG16L1	4.904624502421229	0.1606305242887964	0.9116847748262664	1.4048416193304456	0.4155755884706631	0.2958166833558992
ra	kl_mean_3	TBC1D13	5.628724767376275	0.1480646012234204	0.9106949284232739	1.448428807786213	0.3457138945930673	0.23868200683018614
ra	kl_mean_3	DUSP4	4.666589337808936	0.16408712599126435	0.9213449388919938	1.3933079740688061	0.3608851624824877	0.25901320397141864
ra	kl_mean_3	SH2D3C	5.820573038385164	0.1333066696400623	0.8990242861428291	1.5034031251046558	0.30692128591370077	0.20415102296154614
ra	kl_mean_3	MMS19	5.126766527260235	0.16864982381512109	0.9262287747487851	-1.3783613087291293	-0.4140843840799606	0.3004178813331266
ra	kl_mean_3	CHRD	3.2943550085590583	0.18502606615145767	0.9398036884563323	-1.3270935661638965	-0.47719738532968614	0.35958081441768674
ra	kl_mean_3	B4GALT1	3.530763214717593	0.18348713601855296	0.9390900816407259	1.3317637927639228	0.5084876166797684	0.38181516830733225
ra	kl_mean_3	ANTXRL	3.6488762452732484	0.18546577943477188	0.9398036884563323	-1.3257644548569576	-0.5095720175814666	0.3843608988871606
ra	kl_mean_3	GLIS3	5.001269727348453	0.1708823740753942	0.9262287747487851	1.3711585513289382	0.5182406061858499	0.37795819140212983
ra	kl_mean_3	TMEM38A	5.629428037953769	0.14392819127921744	0.9106949284232739	1.4633949152087768	0.33456657904923	0.2286235762965588
ra	kl_mean_3	OSGIN2	4.8207185752486845	0.17158140088503548	0.9262287747487851	1.3689178583601698	0.37024321297540014	0.27046415583979266
ra	kl_mean_3	SLC30A5	4.56740653995109	0.1743716669904572	0.9288372574219371	-1.3600414446016313	-0.46497997537942887	0.3418866220768925
ra	kl_mean_3	FGF5	4.706318931822261	0.1594244838077569	0.9115723329424842	1.4089100418705713	0.42846920306532105	0.30411395357538523
ra	kl_mean_3	POLR2L	8.242827338187723	0.08535522799669584	0.8557862226844292	-1.7235141024300482	-0.24250779335255288	0.14070543026635635
ra	kl_mean_3	MARK1	5.639699689605985	0.15440598891491158	0.9115723329424842	1.4260945909372933	0.3733369450992248	0.26178974906135155
ra	kl_mean_3	CACNA1H	4.758447826413922	0.1694917423537429	0.9262287747487851	1.375636700237637	0.45509900604472	0.33082790388341854
ra	kl_mean_3	LOC110483163	4.338080791637855	0.18219038192657033	0.93780756412902	-1.3357217227832456	-0.41802190807637407	0.3129558357449942
ra	kl_mean_3	ROBO1	4.264802959114674	0.18643230593908483	0.9398036884563323	-1.3228511485954169	-0.48619508237376535	0.367535744962689
ra	kl_mean_3	PLCL1	4.197219152514047	0.1723345800662091	0.9262658025425018	-1.366511237985773	-0.4342658550960275	0.3177916456333956
ra	kl_mean_3	CDH22	3.9900845194963486	0.18893837119030385	0.9398036884563323	1.3153491169676426	0.5290739965022045	0.4022308523853441
ra	kl_mean_3	MTUS2	7.1074272291860465	0.11338779404637116	0.8860791816403906	1.5856643790992575	0.26398997963121107	0.1664854070702979
ra	kl_mean_3	WNT5A	3.3539907878387782	0.18738082412141432	0.9398036884563323	1.3200029828559736	0.4716543197991185	0.35731307120128
ra	kl_mean_3	DNAJC21	6.270464812870927	0.13691869408479818	0.9024753152842461	-1.489529802917991	-0.3500538552645321	0.23500963497257732
ra	kl_mean_3	BCL7B	6.320249777168191	0.13601898446565092	0.9024753152842461	1.4929587099384762	0.29564107020316205	0.1980236079103254
ra	kl_mean_3	LRRC41	3.091741141085367	0.18944467697732015	0.9409802053643876	1.3138424144964023	0.46161537800393576	0.35134759915699143
ra	kl_mean_3	STARD4	5.577286053781333	0.1452083385267171	0.9106949284232739	1.4587282721819936	0.37694066771090723	0.25840362108501
ra	kl_mean_3	LARP1B	3.8649361617231506	0.18937878441935097	0.9409802053643876	-1.3140383338833521	-0.49263361483421747	0.37490048968232675
ra	kl_mean_3	ZPR1	3.259351089799106	0.19036955709230433	0.9410232124771845	1.311097751968503	0.4831987810746084	0.3685451983645964
ra	kl_mean_3	SRC	3.1831438970375983	0.19063613977666966	0.9410232124771845	1.310308473320359	0.4574286883327652	0.34910000022638016
ra	kl_mean_3	OCRL	4.56069421440661	0.1788112049680475	0.9369360494935371	-1.346135001956976	-0.4439140084910971	0.3297693083128709
ra	kl_mean_3	KCNB2	4.626373356398542	0.15354776906488785	0.9115723329424842	1.4290757569443149	0.4080008316363057	0.28549979219345456
ra	kl_mean_3	FXYD6	5.890527461810117	0.14439710977647421	0.9106949284232739	-1.4616818337280646	-0.34918154224723114	0.23889025244066478
ra	kl_mean_3	PRPF39	5.839670796561633	0.156526190108864	0.9115723329424842	1.4187834534169133	0.3541666009594456	0.24962696041209947
ra	kl_mean_3	SOX18	3.6061555081518057	0.18596259257870254	0.9398036884563323	-1.3242655577106472	-0.4662441289514041	0.3520775166556727
ra	kl_mean_3	MRPL17	8.448244982894169	0.08686099467902811	0.8628301679418929	-1.715246026192246	-0.29512861369918036	0.17206197198098167
ra	kl_mean_3	NSUN6	4.889393975487781	0.18731727903988263	0.9398036884563323	-1.3201934589370454	-0.44292735963427965	0.3355018589403578
ra	kl_mean_3	RAB40C	5.194494235757858	0.17922112496974563	0.9369360494935371	1.3448640183626792	0.41989024511296197	0.3122176215437471
ra	kl_mean_3	VEZF1	6.332964683558495	0.13569179165803238	0.9024753152842461	1.494210036613531	0.35067919440213297	0.2346920351284149
ra	kl_mean_3	TLE3	2.9492824094427186	0.19098861371355516	0.9410232124771845	-1.3092661439557667	-0.4569713252904509	0.34902859697400807
ra	kl_mean_3	RABGAP1L	6.605765116969441	0.1399082098650023	0.909758133315155	1.4782600577933056	0.2902930952820046	0.19637484876331154
ra	kl_mean_3	SNIP1	3.6237925081638713	0.18895993949828715	0.9398036884563323	1.3152848715655547	0.48712550792826786	0.3703574172098954
ra	kl_mean_3	SLC39A12	4.528439515915695	0.16174916408928386	0.9151518859303851	-1.4010886711258241	-0.4093812375653257	0.2921879578373676
ra	kl_mean_3	ERCC3	4.189919190719516	0.17858417031231935	0.9369360494935371	1.3468398729859967	0.4462616677801778	0.3313398101221923
ra	kl_mean_3	EVI5	7.0623034500500825	0.11904386057947974	0.8860791816403906	-1.5612232132431618	-0.26063931163669257	0.1669455779454246
ra	kl_mean_3	HPRT1	5.7452168829828745	0.15197443745169878	0.9115723329424842	1.4345741405967665	0.3648435317728567	0.25432183771351546
ra	kl_mean_3	DPP7	3.8762594062259867	0.18992795103217408	0.9410232124771845	-1.31240702484658	-0.4578777827501094	0.34888397736489957
ra	kl_mean_3	PUSL1	3.0558799991331593	0.1934909845184573	0.9433789139673137	1.3019066792329896	0.4713227344837124	0.3620249761383737
ra	kl_mean_3	SDK2	4.806884303602031	0.15582487139634124	0.9115723329424842	1.4211934388343757	0.36573965322441215	0.25734684894435056
ra	kl_mean_3	TOB1	6.4057647062294	0.13606198900188848	0.9024753152842461	1.4927944153501143	0.41490085227203016	0.27793569429633813
ra	kl_mean_3	RNF6	3.788361696821853	0.1912093880269188	0.94110230916461	-1.3086139971750292	-0.4675359517295861	0.35727567696729473
ra	kl_mean_3	CDKN1B	5.146498277795273	0.15857595869462163	0.9115723329424842	1.4117864433082936	0.39062625995843697	0.27668934052310873
ra	kl_mean_3	CCT5	7.618850347145545	0.10763008247385679	0.8773377022960277	1.6115549346191718	0.21655733576744243	0.134377880092941
ra	kl_mean_3	UBR7	6.9100785779749145	0.12320965321505116	0.8870010183442124	-1.5437994719319843	-0.309996493973226	0.20080101049994634
ra	kl_mean_3	TRA2B	5.818989796696381	0.1455428272443061	0.9106949284232739	1.4575141386457744	0.3190653015855473	0.21891060479317315
ra	kl_mean_3	RAP2B	4.331134002681277	0.16861432296765597	0.9262287747487851	1.3784764208470779	0.43074122744059956	0.3124763114743071
ra	kl_mean_3	TXNDC9	3.955176865811473	0.1852003866861941	0.9398036884563323	-1.3265663714686842	-0.4611015071092649	0.34759022769344333
ra	kl_mean_3	ASXL1	5.318407786111958	0.17175727425569676	0.9262287747487851	1.3683551849116686	0.34260369515927885	0.2503762904083963
ra	kl_mean_3	LOC110472734	3.5018523742189216	0.1693224656326981	0.9262287747487851	1.3761836929785807	0.4140086657194918	0.30083822954145084
ra	kl_mean_3	TMX1	4.989251730521472	0.16674388555078026	0.9230002173486235	1.3845673217513963	0.39362217983607867	0.28429255381975194
ra	kl_mean_3	MAT2A	7.198097734566249	0.12086128917328873	0.8860791816403906	1.5535637932412536	0.3631559603658503	0.23375670953825817
ra	kl_mean_3	CACNG2	7.30480925026513	0.11238071822528907	0.8860791816403906	1.590116587353138	0.24324470381486527	0.1529728736556125
ra	kl_mean_3	CELA3B	2.9571761035693895	0.19583940359925758	0.9433789139673137	-1.2950634712122724	-0.34223625168848865	0.2642621456754787
ra	kl_mean_3	DAPK1	4.8096680741563	0.18133386410987515	0.93780756412902	-1.3383474730524405	-0.4276157234214452	0.3195102408242003
ra	kl_mean_3	IMMP1L	5.899232101048283	0.1413708002144057	0.9106949284232739	-1.4728140462553778	-0.3003794492292048	0.20394933765937254
ra	kl_mean_3	YARS2	4.649004204937385	0.1768102452707064	0.9339141340151109	-1.3523705069313363	-0.41261807262725375	0.3051072694298291
ra	kl_mean_3	LOC110481835	4.877183933870859	0.1716400615005705	0.9262287747487851	1.36873013677132	0.4509023008096819	0.329431119178328
ra	kl_mean_3	KIAA1324L	4.535741556888691	0.19462297021586625	0.9433789139673137	-1.2986005312757782	-0.4549987781479411	0.35037624518830185
ra	kl_mean_3	TFAM	4.883547186121793	0.1800672372625537	0.9375261144966435	-1.342247430029841	-0.42856948671864914	0.31929246212758333
ra	kl_mean_3	TAS1R3	4.494630682211609	0.17306893098174223	0.9266304376958111	-1.3641723632401468	-0.30428203844529567	0.2230524870937664
ra	kl_mean_3	PDHB	5.358262441072729	0.14966846913627826	0.9106949284232739	-1.4427119796931271	-0.3618392860545512	0.25080493622262456
ra	kl_mean_3	PDXP	5.964681073300211	0.14492124259741881	0.9106949284232739	1.4597720925702717	0.31759010512259866	0.2175614308144545
ra	kl_mean_3	ZYG11B	6.234247707536267	0.13456482277611517	0.8994257585737118	1.4985380208979822	0.32078689319410436	0.2140665693633028
ra	kl_mean_3	RPL7L1	5.673302630793449	0.15478513092209742	0.9115723329424842	1.4247815993090074	0.40619661912262844	0.2850939535712886
ra	kl_mean_3	DERA	3.7259052538459887	0.19693242737171954	0.9449878586928964	-1.291898998810886	-0.5093220702241915	0.39424294832103074
ra	kl_mean_3	PIP5K1A	4.685846988708969	0.1899260936034978	0.9410232124771845	1.312412536494016	0.4355611196379703	0.3318782071386867
ra	kl_mean_3	TTC21B	3.5127466135966747	0.19553299803118246	0.9433789139673137	1.2959528906436424	0.4677034754799215	0.36089542980812667
ra	kl_mean_3	IFITM10	6.6723312150116145	0.13202370870903055	0.8979132826545045	-1.5084009916461465	-0.28276714062780395	0.18746151865043184
ra	kl_mean_3	LOC110475767	7.189285168139336	0.12695707108665066	0.8939373396881192	1.528515479919438	0.24925374028793623	0.1630691632256635
ra	kl_mean_3	CYREN	5.135556050654643	0.16964482981959267	0.9262287747487851	-1.375142374299269	-0.4111800872081602	0.29900910254306223
ra	kl_mean_3	RD3	4.439381997461044	0.1984065072776553	0.945584203650787	-1.2876516656506027	-0.462377934746455	0.35908619316920043
ra	kl_mean_3	FBXO11	5.626436910306117	0.1463405440648881	0.9106949284232739	-1.4546271929055825	-0.29743861048161363	0.20447755406489218
ra	kl_mean_3	ENPP2	5.41606842806282	0.14120744650701864	0.9106949284232739	-1.4734201392609987	-0.32608409589335874	0.22131100777332108
ra	kl_mean_3	LOC110480682	3.3214385188020965	0.19335563460167168	0.9433789139673137	-1.3023029429166566	-0.4548069125062496	0.34923280714367233
ra	kl_mean_3	YY1	6.175311730929263	0.14232628503741215	0.9106949284232739	1.4692796677047353	0.29440616909215905	0.20037449340878144
ra	kl_mean_3	LOC116184522	5.747303480563618	0.17022694585260284	0.9262287747487851	-1.373265753161784	-0.4004768544567415	0.29162371051247027
ra	kl_mean_3	EMC2	6.898957578952516	0.09966885302162233	0.8713913046978365	-1.649231298984009	-0.24226190750571505	0.1468938332997669
ra	kl_mean_3	ENO2	9.024461185114303	0.07486924726381071	0.8353736157081015	1.7846353074032948	0.1718916939235258	0.09631754634151786
ra	kl_mean_3	ARVCF	4.654088296709096	0.19791591074584797	0.945584203650787	-1.2890626655395798	-0.4410032895880112	0.3421115988984249
ra	kl_mean_3	MANEA	5.667801756363652	0.1674225978431869	0.9245329777549102	-1.3823512392699562	-0.34554350071776824	0.24996794656924953
ra	kl_mean_3	FAM81A	6.901410426826155	0.1190197270436147	0.8860791816403906	1.5613255383908753	0.268093526867052	0.1717089231393429
ra	kl_mean_3	TRAPPC6B	5.438477519901615	0.1550505928381915	0.9115723329424842	-1.423863745883528	-0.3441443993115688	0.24169756432559655
ra	kl_mean_3	LOC110481663	4.196998929916677	0.1947535060651787	0.9433789139673137	1.2982201908895001	0.4201449425493533	0.3236314960264815
ra	kl_mean_3	TMEM200A	6.089606146638363	0.11161142329948881	0.8860791816403906	1.5935388823877756	0.399139231220131	0.2504734811503667
ra	kl_mean_3	LIAS	5.538306453368389	0.15079200566028858	0.9106949284232739	-1.438735102045532	-0.32139068385009645	0.22338419587675098
ra	kl_mean_3	HOPX	4.714605861816776	0.17695812637580782	0.9339141340151109	1.351907873284098	0.4382870610981906	0.3241989115970526
ra	kl_mean_3	SCAF8	4.2420931992375905	0.19603353332987158	0.9433789139673137	-1.2945004898101862	-0.467342322950435	0.3610213565998432
ra	kl_mean_3	NDUFAF1	3.82206393308088	0.19218942308653209	0.9417389641334192	-1.3057257523870671	-0.43959448524981565	0.33666678048293786
ra	kl_mean_3	LOC110481111	5.4973060661988855	0.16582425140581897	0.9218812408501627	1.3875809187535162	0.2786462193387086	0.20081439256819741
ra	kl_mean_3	PTK2	5.067440182449558	0.17294865716917052	0.9266258473271293	1.36455491974078	0.38109733021079284	0.27928324811081157
ra	kl_mean_3	TWISTNB	4.794242322457061	0.18266736601572295	0.93780756412902	-1.334263453141311	-0.42308748755623626	0.3170944138207069
ra	kl_mean_3	DCTN6	8.329788438759726	0.095190201567744	0.8713913046978365	-1.6714958145986916	-0.23155691653556498	0.13853275282723898
ra	kl_mean_3	SLC30A4	3.7821984419383434	0.20141307638538472	0.9491500893322538	-1.2790598852511386	-0.4777808419597541	0.37354063517201436
ra	kl_mean_3	ATG101	5.582298972903679	0.15833652705058116	0.9115723329424842	-1.412600201400298	-0.3572051454005261	0.25287066011064685
ra	kl_mean_3	SMIM7	5.760556207322644	0.15565706354797498	0.9115723329424842	-1.421771310558033	-0.36064951837928794	0.25366211549010376
ra	kl_mean_3	PPIF	4.246366003613581	0.18732836664395452	0.9398036884563323	-1.3201602204513514	-0.43286993232763543	0.3278919676731669
ra	kl_mean_3	ETFDH	4.139930710133396	0.18850532206180995	0.9398036884563323	1.3166401870356936	0.41821192098649945	0.3176356950854348
ra	kl_mean_3	CGNL1	4.664718768008144	0.17195742720036347	0.9262287747487851	-1.3677153593583646	-0.39463705360118917	0.28853741452923726
ra	kl_mean_3	TRPM2	6.084187804962848	0.11071349105370297	0.8860791816403906	-1.5975571215578723	-0.27678556955137035	0.17325550730947284
ra	kl_mean_3	WHAMM	5.3301050838082755	0.14536743493547616	0.9106949284232739	1.4581505134905295	0.33957048197271955	0.23287752452924335
ra	kl_mean_3	ZNF710	3.6035445276538067	0.2033130874249317	0.952011674054417	1.27367855402523	0.45199030182621774	0.3548699947861918
ra	kl_mean_3	OSBPL10	4.723263445826122	0.1881245358543278	0.9398036884563323	1.317777256863105	0.4469282410680275	0.33915309946380096
ra	kl_mean_3	RGP1	5.428588327926268	0.16760013684320169	0.9245329777549102	1.3817726687490905	0.3756091046916099	0.271831331728139
ra	kl_mean_3	MED18	5.883918301892195	0.15025722186341772	0.9106949284232739	-1.440625190653487	-0.33626476756596585	0.23341585982779575
ra	kl_mean_3	ZNF142	4.379858441117216	0.19542040926768736	0.9433789139673137	1.2962799653033272	0.4226562020679118	0.32605317784805155
ra	kl_mean_3	YTHDF1	6.068699309980825	0.14320874383651458	0.9106949284232739	-1.4660316063015801	-0.2963808678475018	0.20216540119158435
ra	kl_mean_3	SIAH1	4.912072269651153	0.1869954922998306	0.9398036884563323	1.3211587484155656	0.38764526801111154	0.2934130879245248
ra	kl_mean_3	DAB2	4.457663500683799	0.18897245627644116	0.9398036884563323	-1.3152475903923182	-0.48044348569323403	0.36528748594774085
ra	kl_mean_3	IGBP1	5.378758088950854	0.16911603240924158	0.9262287747487851	1.3768513083168783	0.36011527342247196	0.26154986471465264
ra	kl_mean_3	LOC116184705	5.089533576670151	0.17753146380386348	0.9352351879082009	1.3501169607797092	0.39736827031563116	0.2943213675992531
ra	kl_mean_3	BRMS1L	6.176868209171668	0.1571938164037288	0.9115723329424842	1.4164968644607108	0.3179535365611014	0.2244646949375019
ra	kl_mean_3	TMEM167A	8.247933334148028	0.09132966733102833	0.8665479478240191	-1.6913731004298984	-0.20350452675186828	0.12031912219731014
ra	kl_mean_3	TXNDC17	8.103385517952555	0.09882926502868494	0.8713913046978365	-1.6533431839481876	-0.2463009165498229	0.1489714409815727
ra	kl_mean_3	SENP5	5.717254462830169	0.15697094748737983	0.9115723329424842	1.417259357813293	0.3265771382753412	0.2304286343039012
ra	kl_mean_3	QRSL1	4.318696027280912	0.187932951044848	0.9398036884563323	1.318349994300934	0.42704411895991595	0.32392317730949716
ra	kl_mean_3	KCNJ11	4.388927154026979	0.19942220696964064	0.945584203650787	-1.2847385316324589	-0.4358861894404042	0.3392800781701032
ra	kl_mean_3	ZNF507	4.863789466255763	0.18839548445883125	0.9398036884563323	1.316967999800406	0.41985270131795965	0.31880250801962595
ra	kl_mean_3	GSTK1	5.155077711657447	0.169895630936098	0.9262287747487851	1.374333251103873	0.39269985706343563	0.28573845299021666
ra	kl_mean_3	SELENOH	5.979260224341485	0.15456175432772537	0.9115723329424842	1.4255548690304396	0.35004410041318473	0.245549370296255
ra	kl_mean_3	ADGRB1	8.484951823053853	0.09534598102392255	0.8713913046978365	1.670707435412878	0.32527965403709436	0.19469576009680523
ra	kl_mean_3	PTCD2	4.150746374852042	0.19043715874551667	0.9410232124771845	-1.3108975247120833	-0.41334063967724793	0.31531117565275085
ra	kl_mean_3	SYT16	4.420127147126983	0.19336400175229299	0.9433789139673137	-1.3022784405034928	-0.4390876510437569	0.3371687938517932
ra	kl_mean_3	CTTN	7.527670138330298	0.10178791058727313	0.872479888898472	-1.6389750194955717	-0.32683779196400026	0.19941596917358223
ra	kl_mean_3	SMC3	5.8368399091389875	0.15612896193703463	0.9115723329424842	-1.4201474623955797	-0.34444625416463914	0.2425425973607058
ra	kl_mean_3	MRPL47	5.611660118056722	0.16033685089247937	0.9116847748262664	1.4058301503852273	0.341801119266534	0.2431311628740309
ra	kl_mean_3	RYBP	5.909087039532025	0.1813502917990078	0.93780756412902	1.3382970254439954	0.3686339359584874	0.2754500151684854
ra	kl_mean_3	ST3GAL3	5.467379432809348	0.16447515699641577	0.9213478803493833	-1.392024734657116	-0.3263009568003151	0.23440744167573263
ra	kl_mean_3	EIF2AK2	5.801331337665296	0.1626052222915801	0.9162650142493152	-1.3982299136311116	-0.28793961830994363	0.20593152492509853
ra	kl_mean_3	NUDT15	3.5907234120878697	0.20577816837240764	0.952011674054417	1.2667512355199682	0.4710631454945758	0.3718671293035816
ra	kl_mean_3	BCAS3	5.65891591961612	0.15978568268142604	0.9116847748262664	-1.407689143155056	-0.3377235523923049	0.23991344540412135
ra	kl_mean_3	INPPL1	3.7746182513601014	0.2037652876242857	0.952011674054417	-1.2724032193016974	-0.4950691302139284	0.3890819535065506
ra	kl_mean_3	ATG7	5.304768822449032	0.17837184794929015	0.9369360494935371	1.3474996721653443	0.3359246143933165	0.2492947652102264
ra	kl_mean_3	SVIP	6.815812255353594	0.12067030499719378	0.8860791816403906	1.5543644131032328	0.2470151410069567	0.15891713611340333
ra	kl_mean_3	YIPF3	7.0943028232425	0.11639452836126822	0.8860791816403906	-1.5725550015915053	-0.2436733078064591	0.1549537584121696
ra	kl_mean_3	FTSJ3	5.079175165162882	0.18692724365593094	0.9398036884563323	1.3213636374307716	0.40336143367340394	0.3052614906655752
ra	kl_mean_3	LOC110480474	6.283991618167146	0.15454044304671102	0.9115723329424842	-1.4256286874269317	-0.3497426365464331	0.2453251955652433
ra	kl_mean_3	TCF20	5.038932441152942	0.18512221380964078	0.9398036884563323	1.3268027428573368	0.45255683620492043	0.3410882579503238
ra	kl_mean_3	ARHGEF28	3.218260415474741	0.2019054871895194	0.9504961849567032	-1.2776616989199394	-0.44166739131234567	0.345684144469311
ra	kl_mean_3	CNTLN	3.5402591695957475	0.2087855865831361	0.9520264821211988	-1.2583812347011452	-0.4829206532388959	0.383763393733049
ra	kl_mean_3	SHPRH	4.33667901624094	0.19995167236172173	0.9459396960130593	-1.2832242774866163	-0.44703687770879724	0.34837002817962953
ra	kl_mean_3	GAREM1	3.4041083068414437	0.2081091367420778	0.9520264821211988	-1.2602561924242084	-0.45785010801508513	0.36329923293959154
ra	kl_mean_3	SHF	5.0709916914097555	0.19493407748444674	0.9433789139673137	1.297694371585234	0.4303925250971633	0.33165939108713677
ra	kl_mean_3	ADSS1	5.178353292741655	0.17506562710232998	0.9314544997562627	-1.3578503554333907	-0.417194960701118	0.3072466410099809
ra	kl_mean_3	XPNPEP1	4.664259408557691	0.191993037758979	0.9417389641334192	-1.306303644627774	-0.4362212767012919	0.3339355887854017
ra	kl_mean_3	MRPL4	5.312486388965399	0.17604457997827946	0.9339141340151109	1.3547704618539527	0.4337202223090422	0.320142957439087
ra	kl_mean_3	SMCO4	3.943964184435344	0.205278506776361	0.952011674054417	1.2681504652183861	0.47403234749652556	0.37379818917220775
ra	kl_mean_3	HERC4	4.152844581686461	0.1960371932461005	0.9433789139673137	-1.2944898798906572	-0.43692609242087455	0.3375276232038065
ra	kl_mean_3	OFD1	3.9239886480175477	0.21051921542178822	0.9541998389040665	-1.2535960923347902	-0.45191173385262906	0.36049229621556583
ra	kl_mean_3	AMIGO3	2.7939083294694416	0.21225190978774539	0.9541998389040665	1.2488420104717342	0.3991933533589331	0.31965080451461025
ra	kl_mean_3	YKT6	8.1993686920841	0.09959267123314763	0.8713913046978365	1.6496032539055763	0.22332451434017814	0.13538074310379683
ra	kl_mean_3	KIAA1671	6.010565293419507	0.14254009801543108	0.9106949284232739	1.468491267652866	0.29598975703240615	0.20156044748260268
ra	kl_mean_3	EEF1AKMT1	4.37023520630399	0.199948643956085	0.9459396960130593	-1.283232930275318	-0.3998873937071943	0.31162494686089326
ra	kl_mean_3	GNG3	5.550729998381324	0.16934633262076515	0.9262287747487851	-1.3761065454337713	-0.42267073389254967	0.307149715474478
ra	kl_mean_3	RPL11	8.494433330861403	0.09696827849392814	0.8713913046978365	-1.6625580509462399	-0.2795047123359623	0.1681172649441522
ra	kl_mean_3	SYTL5	4.581903678527534	0.19993466579094105	0.9459396960130593	-1.2832728700623113	-0.4417093195216655	0.34420529711675246
ra	kl_mean_3	RPN2	4.128041936166822	0.20748532982540452	0.9520264821211988	-1.2619891676193673	-0.4395168286760323	0.34827305966907984
ra	kl_mean_3	DDX56	3.2203058592801903	0.21384868658285547	0.9541998389040665	-1.2444856815612262	-0.4640446559587116	0.3728806709745029
ra	kl_mean_3	SSTR3	3.444156456810542	0.19089381317915993	0.9410232124771845	1.3095463466532582	0.4047240930580158	0.30905671577974225
ra	kl_mean_3	DNAL1	5.722391664137062	0.15953011569550327	0.9115723329424842	-1.408552775619714	-0.303283643140925	0.21531578254672837
ra	kl_mean_3	EPOR	4.860786166866734	0.19228244464065475	0.9417389641334192	-1.3054521749402115	-0.47913405913599266	0.36702536357407084
ra	kl_mean_3	LOC110477455	10.430320316510882	0.06008427500560515	0.7953555530483369	-1.8840419966738289	-0.18346792684265825	0.09737995605541737
ra	kl_mean_3	EMC1	4.817018166229958	0.19025551726512255	0.9410232124771845	-1.3114356420449693	-0.41083902450967813	0.31327425558530797
ra	kl_mean_3	LOC110474925	3.241859730341505	0.2126115522450784	0.9541998389040665	1.2478587684870488	0.4562752838933058	0.3656465742886202
ra	kl_mean_3	QRFPR	3.125685511415166	0.1662981092401405	0.9227186580288784	-1.386026540014709	-0.3847478061572658	0.27759050425771986
ra	kl_mean_3	FKBP3	7.0176110776199305	0.12268640398392618	0.8860791816403906	-1.5459623935902191	-0.22894644159825991	0.1480931506144681
ra	kl_mean_3	PPP3CC	4.368976484196466	0.20221676354139378	0.9506853815064356	-1.2767791241598094	-0.4648576073785038	0.3640861591345375
ra	kl_mean_3	ATCAY	8.696645986690825	0.09455415091208386	0.8713913046978365	1.6747255771340008	0.2343850416903854	0.13995429752228083
ra	kl_mean_3	KCTD15	4.1331961368375785	0.2103139673280975	0.9541998389040665	-1.254161119462668	-0.4535125005567236	0.36160625099829774
ra	kl_mean_3	PUM2	5.683383211733738	0.17057123140801694	0.9262287747487851	1.3721581166262142	0.33030825321596236	0.2407217136375696
ra	kl_mean_3	RABEP1	7.118563866297332	0.12773574047510036	0.8939373396881192	-1.52538397097815	-0.22769721055468356	0.14927206191151537
ra	kl_mean_3	USP3	4.58827059524073	0.2074360669385008	0.9520264821211988	-1.2621261844098324	-0.45707771530168834	0.3621489839507743
ra	kl_mean_3	CHP1	6.049000652688517	0.14597100848457434	0.9106949284232739	1.4559630406342845	0.3106596702922373	0.21337057440475937
ra	kl_mean_3	LOC110472777	3.8862134353851716	0.21272117749198496	0.9541998389040665	1.2475592988619362	0.47170207842854217	0.3780999258783483
ra	kl_mean_3	USH1C	2.687629199554579	0.21553659186644716	0.955624084810408	1.239906243022902	0.3520580232487212	0.283939229461738
ra	kl_mean_3	PITPNM2	4.821103980761089	0.1975929282895272	0.945584203650787	1.2899929933101586	0.41760647855034666	0.3237277107054331
ra	kl_mean_3	ASH2L	5.792204906199341	0.17059997424400297	0.9262287747487851	-1.3720657210775613	-0.3435575496952389	0.25039438302228234
ra	kl_mean_3	STARD13	4.790317968464091	0.21471621777227348	0.9550209498948505	-1.242128741242628	-0.43867041553550895	0.35316018458494264
ra	kl_mean_3	CPT2	3.4615516827508164	0.21377557965945895	0.9541998389040665	-1.2446846168185741	-0.437814523057791	0.3517473560305173
ra	kl_mean_3	CDO1	3.746301265436602	0.18670404152099906	0.9398036884563323	1.3220340989178163	0.3992647087823385	0.30200787491727066
ra	kl_mean_3	UBALD2	4.463477601474694	0.1988794890161582	0.945584203650787	-1.2862937475556069	-0.4564318722462558	0.3548426423697003
ra	kl_mean_3	VEZT	5.273203386820786	0.185274581831381	0.9398036884563323	-1.326342095991079	-0.3833875990659154	0.2890563454366106
ra	kl_mean_3	TDRD7	3.255002936861331	0.21309579942495568	0.9541998389040665	1.2465367650906858	0.4558086068545277	0.3656599786058997
ra	kl_mean_3	MRPS12	6.090527309988205	0.15069428807658117	0.9106949284232739	-1.439080082697154	-0.3763582496584431	0.2615269672505401
ra	kl_mean_3	EPHB3	3.729893738342398	0.20968537623287875	0.9534358798640392	1.2558940600924595	0.4613558653993692	0.36735253399112655
ra	kl_mean_3	VAMP7	5.718385204886173	0.1650507733964951	0.9213478803493833	1.3901253448953252	0.3265330862049645	0.2348947074478036
ra	kl_mean_3	UPF1	6.21110952124096	0.15770654575669127	0.9115723329424842	1.4147457961398433	0.32204206698604165	0.22763246080302102
ra	kl_mean_3	VANGL2	3.415460655088841	0.21428323811966138	0.9541998389040665	1.2433042136345664	0.4205722763929178	0.3382698070035922
ra	kl_mean_3	HNRNPK	6.971389311943294	0.1295955641898366	0.8951928002714933	1.5179642574215872	0.272485195489069	0.17950699046887453
ra	kl_mean_3	PENK	6.893314002390698	0.1440341550237586	0.9106949284232739	1.463007427233469	0.37548940927876845	0.2566558462309483
ra	kl_mean_3	NAA15	5.625812027918482	0.16488728245605674	0.9213478803493833	1.390664314824695	0.3457604624431105	0.24862970794407455
ra	kl_mean_3	SDC2	7.17902301096049	0.11164953961456484	0.8860791816403906	-1.593368879044875	-0.23856667065329465	0.14972469576304293
ra	kl_mean_3	PIP4K2A	7.014779267544316	0.11795773465497396	0.8860791816403906	-1.5658445779805557	-0.22253023766350594	0.14211515037494946
ra	kl_mean_3	IMMP2L	4.266933063781325	0.20292399501071873	0.952011674054417	-1.2747775652541598	-0.42580015743474003	0.3340191803186039
ra	kl_mean_3	ATP6V1D	7.753893253609606	0.11045161555327881	0.8860791816403906	1.598733870542495	0.23472569750082561	0.1468197439397319
ra	kl_mean_3	UGDH	3.53114734358779	0.21624445594338518	0.955624084810408	-1.23799345436729	-0.45274507015090815	0.3657087754008326
ra	kl_mean_3	BAG5	6.928599657806621	0.14606790950934226	0.9106949284232739	1.4556124987685621	0.3058579251610683	0.2101231786755211
ra	kl_mean_3	PLAG1	3.1727533610911625	0.21938801450450987	0.955624084810408	1.2295530910064045	0.4375609989098343	0.35586995153798945
ra	kl_mean_3	ATG10	3.2397676943435214	0.2183762019244287	0.955624084810408	1.2322602109441	0.4523193741964427	0.36706482135773644
ra	kl_mean_3	DGKI	7.313753108784381	0.1550375523250062	0.9115723329424842	1.423908806424809	0.36886778643265816	0.2590529567401314
ra	kl_mean_3	PLXNA1	6.960812947255442	0.14226300124688168	0.9106949284232739	1.4695131911077548	0.3317161820972509	0.2257320207157822
ra	kl_mean_3	LOC116184592	2.9893588819781822	0.21963533642853075	0.955624084810408	-1.228892745131113	-0.4129564495721899	0.33603945601300683
ra	kl_mean_3	METRN	4.038495433024636	0.21976204463330115	0.955624084810408	1.228554643406922	0.46635619062457	0.37959743437321686
ra	kl_mean_3	MRPL35	6.40711132251662	0.14851188602267615	0.9106949284232739	-1.4468297571520603	-0.22840334772392706	0.15786470149294984
ra	kl_mean_3	KLF7	4.568257259038301	0.2035957025398137	0.952011674054417	1.2728812557169111	0.45775422265375	0.35962052280825996
ra	kl_mean_3	PPFIA4	6.1074508517620965	0.14872483326951252	0.9106949284232739	-1.4460697628300834	-0.28322280476544937	0.1958569441429699
ra	kl_mean_3	LOC110470690	3.5005730404678075	0.22003320894797027	0.955624084810408	-1.2278315533991342	-0.4165084518260038	0.33922279540132355
ra	kl_mean_3	PTMA	11.239198297399279	0.053718153454393014	0.7863489940930722	1.9332337206655075	0.3328788558093521	0.17218759027995847
ra	kl_mean_3	MED1	4.771066418151433	0.1976006887949618	0.945584203650787	1.2899706266543385	0.39408473230999175	0.30549899677335135
ra	kl_mean_3	LOC110476348	4.18417520036371	0.20887350077205044	0.9520264821211988	1.2581378818282483	0.4285791020398698	0.34064557488491254
ra	kl_mean_3	GEMIN4	3.6682111556077386	0.22098787968946987	0.955624084810408	1.2252909064349193	0.4610562906951538	0.37628312450031437
ra	kl_mean_3	ANKRD49	5.220541019413373	0.18155069752205197	0.93780756412902	-1.3376818753572455	-0.3550372195865977	0.26541229729361504
ra	kl_mean_3	TNRC6C	8.028804341572892	0.11119363769380239	0.8860791816403906	1.5954052741932492	0.29317948688426587	0.18376489762610215
ra	kl_mean_3	LBHD2	6.896051796004678	0.14242315024919464	0.9106949284232739	1.468922380340821	0.2868533002274389	0.19528145534884078
ra	kl_mean_3	POLE2	3.9287662300633284	0.21824994704891157	0.955624084810408	-1.2325986413934278	-0.44892665494599604	0.36421154451257026
ra	kl_mean_3	KCTD21	4.7413985856339105	0.18580299936175912	0.9398036884563323	-1.3247467302612015	-0.3817029041086887	0.2881327391790791
ra	kl_mean_3	LOC110470948	3.214630412165516	0.22018694930716823	0.955624084810408	-1.2274218722724728	-0.4285210116942279	0.3491228414406986
ra	kl_mean_3	LOC110481943	4.585865287797129	0.201008704682501	0.9482165371220699	-1.2802099575967758	-0.4854044386672809	0.37916002432795276
ra	kl_mean_3	DGKZ	5.141329044818075	0.2115786669447955	0.9541998389040665	-1.2506858672971122	-0.4388081465528353	0.35085400581135073
ra	kl_mean_3	LOC110481310	9.695647316015535	0.08088539551566988	0.8458520248124783	-1.7487751717101063	-0.3289519179509949	0.18810417901194054
ra	kl_mean_3	TAFA3	3.932190097078987	0.2231061683738177	0.955624084810408	-1.2196815828672758	-0.4923852893783922	0.40369986420625736
ra	kl_mean_3	ZDHHC15	4.532164725251597	0.21889377133942547	0.955624084810408	-1.2308743202067973	-0.4436955811001856	0.3604718806918004
ra	kl_mean_3	CHM	4.595449794175507	0.21425187624813377	0.9541998389040665	1.2433894229115394	0.41096234493409356	0.3305178066995117
ra	kl_mean_3	AGK	4.52784467782301	0.19628930415700144	0.9433789139673137	1.2937593726270715	0.40095856355754583	0.30991741744322254
ra	kl_mean_3	AJAP1	7.035553751837556	0.15054545626270116	0.9106949284232739	1.4396058449147975	0.2882407910054214	0.20022202050901008
ra	kl_mean_3	RPS18	8.253989693765398	0.10000656539919293	0.8715264097442462	-1.6475851630682325	-0.2994671457480579	0.18176125426522538
ra	kl_mean_3	ARHGEF7	5.313390328002079	0.18560432778704622	0.9398036884563323	-1.325346152125691	-0.3891870949135383	0.29364939437846516
ra	kl_mean_3	BTF3L4	6.628539567153709	0.13641981135475706	0.9024753152842461	1.4914289467071506	0.2860386689744406	0.19178833132209933
ra	kl_mean_3	CARHSP1	5.33669106157263	0.19202325718642346	0.9417389641334192	-1.3062146912262667	-0.4580379534182842	0.35066054339679864
ra	kl_mean_3	DAAM1	6.96477392293449	0.12872749610483758	0.8939373396881192	1.521416993092859	0.32794836921306747	0.2155545591392322
ra	kl_mean_3	PPIL4	4.127727729336584	0.21575699753308622	0.955624084810408	-1.2393101776435012	-0.4409097232972394	0.3557702754734183
ra	kl_mean_3	AQP11	3.71479335510704	0.2142774091951009	0.9541998389040665	1.243320049967817	0.41928272297452457	0.3372283130038622
ra	kl_mean_3	LOC110479266	6.70372037281818	0.13703018709340956	0.9024753152842461	-1.4891061041140432	-0.2602212326137382	0.17474996032506301
ra	kl_mean_3	ATP2C1	5.602027676398659	0.18708544618930747	0.9398036884563323	1.3208887827396676	0.3432780642794736	0.25988415433998724
ra	kl_mean_3	EIF4EBP2	3.673521803878557	0.21776893267538353	0.955624084810408	1.2338893108242397	0.43786227865731703	0.3548634993562141
ra	kl_mean_3	MRPL9	3.8423080661133096	0.21853144660231794	0.955624084810408	-1.2318442655425605	-0.46986766984486866	0.38143431194033073
ra	kl_mean_3	TMEM67	3.3074445940781887	0.22433591565134234	0.955624084810408	-1.2164426728698918	-0.44651060887268684	0.3670625988639949
ra	kl_mean_3	CPNE2	4.768579201758625	0.21743723416254496	0.955624084810408	-1.2347805299743408	-0.4673519539596919	0.37848989566542945
ra	kl_mean_3	ACO2	7.9459676186633805	0.10243177639647401	0.872479888898472	-1.6358924886668076	-0.18725717172698012	0.11446789628552416
ra	kl_mean_3	GDPD5	7.805278630994457	0.13161058500186576	0.8979132826545045	1.5100183731129975	0.3865122990612492	0.2559652954847363
ra	kl_mean_3	JPH1	4.713312772190548	0.21438366910730008	0.9541998389040665	-1.24303140627436	-0.42254582149407516	0.33993173411485916
ra	kl_mean_3	PRKAR1B	6.665716256349513	0.14846544782011856	0.9106949284232739	1.446995602770891	0.25772880252727637	0.1781130516455921
ra	kl_mean_3	nbis-pseudo51	4.601444503830761	0.2076327161593395	0.9520264821211988	-1.2615793775129185	-0.4051766284578281	0.32116617921941193
ra	kl_mean_3	PRKCE	7.1113078086860035	0.13018333553053987	0.8979036660673545	1.5156366116152982	0.37768974704940994	0.24919544972385232
ra	kl_mean_3	USP14	5.5708104272772285	0.17084123671227927	0.9262287747487851	-1.3712906292225266	-0.3318777905547188	0.24201856519859816
ra	kl_mean_3	SLC27A4	5.143254011157772	0.18195488515128821	0.93780756412902	1.3364427473283933	0.35198314342756926	0.26337315543909284
ra	kl_mean_3	LOC110480675	4.204566343275123	0.20276618463445992	0.952011674054417	1.2752237473379766	0.3940245719323952	0.3089846568140843
ra	kl_mean_3	NRAS	4.932948781070712	0.1823092985663527	0.93780756412902	-1.3353578969903455	-0.36092585765551716	0.27028398788742597
ra	kl_mean_3	MTFR1	4.573447536968472	0.2042485254706203	0.952011674054417	-1.2710426304882496	-0.37180295111706424	0.2925180809822581
ra	kl_mean_3	LOC110470486	4.909620323190645	0.20370075697490822	0.952011674054417	1.2725850878568785	0.43442252694860195	0.34137012219764384
ra	kl_mean_3	SDC1	3.6254591539226313	0.22798216443102653	0.957075912219569	-1.206913325028176	-0.46016296706981774	0.38127258811984277
ra	kl_mean_3	NR0B1	3.45507491654775	0.2228526562697088	0.955624084810408	-1.220350874560079	-0.43997464806292874	0.36053126787944
ra	kl_mean_3	CHTF18	3.208212992953602	0.2286116728411554	0.957075912219569	-1.2052791780146905	-0.4241310626238089	0.3518944576163908
ra	kl_mean_3	MTMR14	4.176551623673021	0.2253139634657226	0.955624084810408	1.213875762765953	0.4527196898397981	0.37295389176255167
ra	kl_mean_3	UTP4	4.096854873011765	0.22052564878210668	0.955624084810408	1.2265200449690143	0.4459206407285366	0.36356571794943793
ra	kl_mean_3	TANGO2	5.729873528578469	0.17386907880703475	0.9272345188815996	1.3616323815193685	0.36582360764820476	0.2686654728642711
ra	kl_mean_3	ITGB5	4.228255270365771	0.1975348724574058	0.945584203650787	-1.2901603372465507	-0.390660993944176	0.3028003440083435
ra	kl_mean_3	LRRC3C	3.3570117391683314	0.22172087121396833	0.955624084810408	1.2233455596045988	0.44447660965720487	0.3633287472763342
ra	kl_mean_3	SCFD2	4.846464158430672	0.20570217758818532	0.952011674054417	-1.266963876932027	-0.4341651002770903	0.34268151458937246
ra	kl_mean_3	PRKG1	2.8233034811675597	0.22871776181695647	0.957075912219569	-1.2050040971088964	-0.4197700852668787	0.3483557327929517
ra	kl_mean_3	GCSH	5.468000763085574	0.1767683235609091	0.9339141340151109	-1.3525017080792285	-0.3443187276979447	0.25457914444110613
ra	kl_mean_3	UNC5A	5.571631723244128	0.17131512935879556	0.9262287747487851	1.3697705679494179	0.3597724705306915	0.26265162863681635
ra	kl_mean_3	CHAF1A	4.464539470263104	0.21323502853228185	0.9541998389040665	1.2461570697389879	0.43111367861269795	0.3459545261842443
ra	kl_mean_3	SSR3	7.199713082149293	0.12403744292952829	0.8876184233528821	-1.540392333245688	-0.2427423977009211	0.1575847869805026
ra	kl_mean_3	GFPT1	6.044375377962001	0.1805303608520271	0.93780756412902	1.3408191056020684	0.3180982357599532	0.2372417236828658
ra	kl_mean_3	YBEY	3.76323132025772	0.22340266642683834	0.955624084810408	-1.2188994968372675	-0.34303280402688063	0.2814282924203046
ra	kl_mean_3	CDK19	5.467427696222522	0.17607937201047089	0.9339141340151109	1.3546612382306127	0.34158793597784454	0.2521574592508521
ra	kl_mean_3	SMDT1	6.845605469031089	0.13406679899283278	0.8994257585737118	-1.5004595741100435	-0.2680089181888749	0.17861788668837483
ra	kl_mean_3	RIPOR2	4.7035603360953395	0.20447166428972544	0.952011674054417	1.2704151605515386	0.4111415742714955	0.32362772976748977
ra	kl_mean_3	TRAM1	5.484836263231869	0.1767375349726042	0.9339141340151109	1.3525980810308338	0.32764873252571447	0.24223657945456262
ra	kl_mean_3	GAK	6.44969673806679	0.14884192163217105	0.9106949284232739	1.4456522373231642	0.2592858153175903	0.17935559370606016
ra	kl_mean_3	LOC110479459	5.581243652807073	0.15262708873468614	0.9115723329424842	1.4322880477723654	0.3113482227053217	0.21737821745392688
ra	kl_mean_3	NLGN3	5.338803173687489	0.17954244755061388	0.9369360494935371	-1.3438692514134907	-0.35216245146785236	0.2620511266981111
ra	kl_mean_3	SPOPL	5.484030772754453	0.19572825893763343	0.9433789139673137	-1.2953859783328314	-0.42962946473169905	0.33166135184250983
ra	kl_mean_3	DUSP8	6.2887481813243165	0.1569724934220629	0.9115723329424842	1.4172540659296287	0.32376316939416766	0.22844398698676488
ra	kl_mean_3	RAB31	3.7182979405874943	0.22720606102948415	0.9570233438966603	1.2089324625268083	0.454440206476081	0.3759020628218127
ra	kl_mean_3	KCNA5	5.0446780440143435	0.21269311645285366	0.9541998389040665	1.2476359441810514	0.47167190416951055	0.37805251313043575
ra	kl_mean_3	GLUD1	9.596949706774165	0.07517528739186105	0.8358421155902623	1.782755260457519	0.24504934298372438	0.1374554031162056
ra	kl_mean_3	FBXW7	8.016584499315641	0.11241950836770091	0.8860791816403906	1.5899445162382024	0.32166866042954706	0.20231439345481872
ra	kl_mean_3	SAAL1	4.139058754593112	0.2201941693343786	0.955624084810408	1.227402637693798	0.42019808983447265	0.342347390277729
ra	kl_mean_3	PSMC1	7.21117423091555	0.13079578833606118	0.8979132826545045	1.5132199082882303	0.2434859430145568	0.1609058549130447
ra	kl_mean_3	UROD	3.2597074537778905	0.23150876214655425	0.957075912219569	-1.1977997115063599	-0.43762156822780907	0.3653545446904923
ra	kl_mean_3	DDOST	6.970595744692575	0.14134316998341148	0.9106949284232739	1.472916525061179	0.29267918997304915	0.1987072485054049
ra	kl_mean_3	GPN2	4.629262342106841	0.21060525631158994	0.9541998389040665	1.2533593494036503	0.3835550626008809	0.3060216232346907
ra	kl_mean_3	EBNA1BP2	5.525605566846297	0.18699779725888943	0.9398036884563323	-1.3211518296728684	-0.3524171037649931	0.26674988888465256
ra	kl_mean_3	BCAP31	4.61629912874568	0.20636420377288317	0.952011674054417	-1.2651132789047572	-0.47635174376012207	0.37652892567257906
ra	kl_mean_3	CNOT10	3.972022535367572	0.22800263504224147	0.957075912219569	-1.2068601345042207	-0.42784394712169255	0.3545099675510048
ra	kl_mean_3	RNF10	6.509386057447327	0.14753149648744643	0.9106949284232739	-1.4503395071672065	-0.2511775751737459	0.17318536379412588
ra	kl_mean_3	SUPT20H	4.574689413345245	0.2183148242307878	0.955624084810408	-1.2324247183062804	-0.34446041584937087	0.27949813950726526
ra	kl_mean_3	PARG	4.756532126648639	0.21133868828576288	0.9541998389040665	1.2513441414253177	0.39466668881107353	0.3153942035174565
ra	kl_mean_3	APCDD1	4.977211163619783	0.2039727219165861	0.952011674054417	1.2718188859376542	0.32964078030885063	0.25918846146542435
ra	kl_mean_3	KRTCAP3	4.357169265025101	0.206220935597731	0.952011674054417	-1.2655133972637302	-0.436370659148798	0.3448170995995069
ra	kl_mean_3	ABCC8	3.5834659380208276	0.23244241622511055	0.957075912219569	1.1954034964157751	0.4326211670258847	0.3619038829341136
ra	kl_mean_3	RSL24D1	5.035038334950928	0.19218687106067978	0.9417389641334192	1.305733259299733	0.38609667324000074	0.29569337419425545
ra	kl_mean_3	EXT2	4.3764964637659896	0.20914212437023616	0.9520264821211988	-1.2573947729183266	-0.41423897644999075	0.32944226059455506
ra	kl_mean_3	LOC110470132	3.9004803847003258	0.22408122706466452	0.955624084810408	-1.2171124248288463	-0.4477405895134439	0.3678711846002283
ra	kl_mean_3	LOC110482849	3.226281885490076	0.23546738811427806	0.9583387190450077	-1.1876866379936564	-0.45757772965389676	0.38526806231219113
ra	kl_mean_3	MRPS30	5.524927845907327	0.17872469841690752	0.9369360494935371	1.3464034987591635	0.33915001460462735	0.25189329567041807
ra	kl_mean_3	DSCAM	4.849464845413931	0.19617059865094907	0.9433789139673137	1.2941032433925568	0.3534218851990499	0.2731017691235644
ra	kl_mean_3	KHDRBS2	4.211506720272895	0.2249843387673392	0.955624084810408	-1.2147399774161107	-0.4275202970876459	0.3519438769085627
ra	kl_mean_3	PRR18	2.9149312782643713	0.2360101510483345	0.9588149936866829	1.1863094822166682	0.41796898119327835	0.3523271013667413
ra	kl_mean_3	PLOD2	3.397177231664701	0.23491940516272022	0.9575881556516688	-1.1890793257475778	-0.40721247261075544	0.34246030840267083
ra	kl_mean_3	N6AMT1	4.454832093863893	0.21909557473338784	0.955624084810408	1.2303345926669498	0.4152716698675776	0.33752742737031305
ra	kl_mean_3	MIGA2	3.794394586354214	0.22812168042892816	0.957075912219569	-1.2065508763743815	-0.4255645238142955	0.35271162795313965
ra	kl_mean_3	HEXB	3.839367970122003	0.2234116140305889	0.955624084810408	-1.218875906924331	-0.43348207505760006	0.3556408594140101
ra	kl_mean_3	LOC110480420	3.830497024960607	0.23544387884151124	0.9583387190450077	-1.1877463390875054	-0.43722326636194786	0.36811165143042895
ra	kl_mean_3	SELENOT	6.840665611883328	0.13392019535107677	0.8994257585737118	-1.5010262775934768	-0.2254664837513508	0.15020821894792566
ra	kl_mean_3	LRMP	3.2892945119885266	0.23621013277140926	0.9588149936866829	-1.185802633738519	-0.4355068131317905	0.3672675373968043
ra	kl_mean_3	OSBP2	5.295916867083701	0.20728815683405308	0.9520264821211988	1.2625377148451102	0.3613935050417023	0.28624373022079463
ra	kl_mean_3	BMT2	5.132229141326021	0.20611106133410043	0.952011674054417	-1.2658203905158814	-0.4245708675539527	0.33541161979617035
ra	kl_mean_3	EIF1B	6.1960440705675355	0.14567146931568012	0.9106949284232739	-1.45704776159768	-0.26991804524083507	0.18524996390294365
ra	kl_mean_3	TNKS1BP1	3.099139462521113	0.2372009821974956	0.9606579956924927	1.183295829869266	0.4299751571455585	0.36337080406432554
ra	kl_mean_3	NUMB	5.454262134119501	0.16989284929658297	0.9262287747487851	1.3743422201777071	0.323811557302878	0.2356120277386283
ra	kl_mean_3	HEY2	4.321038226627779	0.2136268892086875	0.9541998389040665	-1.2450893784533357	-0.40778605122463124	0.3275154846563607
ra	kl_mean_3	PSKH1	4.112649989457266	0.23270097449925245	0.957075912219569	1.1947411202965295	0.44257369348153525	0.3704348046308898
ra	kl_mean_3	UNK	4.132507912202639	0.23285410505751764	0.957075912219569	-1.1943490763641003	-0.418198198374699	0.35014737872766627
ra	kl_mean_3	RBM6	3.2093854853017474	0.23771815412035502	0.9611874551997412	-1.181990354852387	-0.41909621089809335	0.35456821553373186
ra	kl_mean_3	TPBGL	5.331382795827295	0.15751698870200562	0.9115723329424842	-1.4153926648762196	-0.3618399523945628	0.255646338555956
ra	kl_mean_3	B3GALNT2	4.4262716421637025	0.2224210729796457	0.955624084810408	1.2214915460937643	0.364131650577542	0.29810411029204986
ra	kl_mean_3	TMED3	5.037513175252376	0.1954596453342668	0.9433789139673137	-1.2961659673087231	-0.39109901214213066	0.3017352885403895
ra	kl_mean_3	NSMCE4A	4.233582667339928	0.22028972137267272	0.955624084810408	-1.2271481241444708	-0.4080555391496206	0.33252345916602705
ra	kl_mean_3	FLOT1	3.93390516485656	0.22546460800125806	0.955624084810408	1.213481102238619	0.43122575319775763	0.35536256180853276
ra	kl_mean_3	HDAC10	3.9534578731129573	0.2327796795738121	0.957075912219569	-1.194539597124733	-0.4596257230393119	0.38477227891451643
ra	kl_mean_3	LOC110475769	5.954393907400032	0.18106412854411916	0.93780756412902	1.3391762878808364	0.29794372629873805	0.22248282693999574
ra	kl_mean_3	TRIP11	5.929023805517871	0.17098078587055526	0.9262287747487851	-1.3708426818387507	-0.2946614171197925	0.21494911197582106
ra	kl_mean_3	RNF146	5.061204351036918	0.18809098562085652	0.9398036884563323	-1.3178775231693454	-0.35339241835762214	0.26815270170763184
ra	kl_mean_3	GRM3	7.590361779523758	0.11093402993260643	0.8860791816403906	-1.5965678288559764	-0.22224215784320192	0.13919994742876032
ra	kl_mean_3	LOC110478977	2.989128709215941	0.23681705071884943	0.9600070389369937	-1.1842662765656575	-0.42664106118995127	0.36025771368513476
ra	kl_mean_3	COQ7	4.148530391472792	0.23108616516969707	0.957075912219569	-1.1988865655038672	-0.4290448666468214	0.3578694423575451
ra	kl_mean_3	POLB	5.914987909716056	0.17359654394239304	0.9268563443707094	1.3624965282147634	0.31805776986374534	0.23343749013473558
ra	kl_mean_3	RASGRP3	2.946361429495757	0.23896563007238888	0.9611874551997412	-1.1788496593825153	-0.38806978170215467	0.3291936156688773
ra	kl_mean_3	TSPOAP1	5.165864516261097	0.19549706060622463	0.9433789139673137	-1.2960572751901784	-0.37438222884818073	0.28886241064712614
ra	kl_mean_3	TPM1	5.990979097613975	0.18526760730263248	0.9398036884563323	1.3263631756085426	0.3133769329016425	0.23626781764192412
ra	kl_mean_3	LOC110470021	2.740752045516218	0.2397237967086879	0.9611874551997412	1.176946532279766	0.3972170168784208	0.33749792873683443
ra	kl_mean_3	CTU2	4.2215468573179535	0.22999853133152884	0.957075912219569	-1.2016903194623736	-0.4054095984480512	0.33736611827698515
ra	kl_mean_3	ATP5PB	8.786919289364947	0.09527541934138288	0.8713913046978365	-1.6710644104768393	-0.17825074271888333	0.1066689839130853
ra	kl_mean_3	FKBP14	3.9320846043289817	0.2276149532265189	0.957075912219569	-1.2078680611658155	-0.4203733171058141	0.34802916859981903
ra	kl_mean_3	HSPA14	4.296591145411647	0.2257344013784252	0.955624084810408	1.2127747655915397	0.3987263511893937	0.32877197192910923
ra	kl_mean_3	SETD4	3.018333510153768	0.2408734142015993	0.9628652913780452	1.17406889709304	0.4173617294222352	0.355483166665611
ra	kl_mean_3	GTF3C1	5.369998621927673	0.20509181318852665	0.952011674054417	-1.268673910451629	-0.3616144273490081	0.28503339145697326
ra	kl_mean_3	TIMM9	6.6811792237171925	0.14853067519290414	0.9106949284232739	-1.4467626663222513	-0.28185572748340676	0.19481822004703733
ra	kl_mean_3	POMGNT1	4.224256482013516	0.23239979082726556	0.957075912219569	1.1955127447425107	0.41931143798189413	0.3507377397906413
ra	kl_mean_3	MED12	3.9824084663111035	0.2324636725395879	0.957075912219569	-1.195349022091883	-0.41585610892868985	0.34789513459502724
ra	kl_mean_3	GYG2	3.7507167978500124	0.23408118367125888	0.957075912219569	1.1912141186775347	0.4513732144723338	0.37891862377642105
ra	kl_mean_3	KDSR	4.465851570030704	0.21952569506811928	0.955624084810408	1.229185419863597	0.4073666469822452	0.33141187684072165
ra	kl_mean_3	PRCC	7.1334953704961475	0.1442322451402795	0.9106949284232739	1.4622836391314065	0.27906646919763356	0.1908429129135292
ra	kl_mean_3	LOC110479618	7.51785209853743	0.1364192064129199	0.9024753152842461	1.49143125285596	0.3107659351385907	0.20836758955097742
ra	kl_mean_3	RPL12	7.8774512238005014	0.12154014809805111	0.8860791816403906	-1.5507259760919907	-0.23486850410956836	0.15145712893870794
ra	kl_mean_3	MED22	4.79412953422075	0.21228746116530453	0.9541998389040665	-1.2487447613085092	-0.3802426991493073	0.3044999353998221
ra	kl_mean_3	COG5	4.223966716076945	0.2294662831049208	0.957075912219569	1.2030658201556954	0.40053362245433455	0.3329274390012171
ra	kl_mean_3	CUL2	5.148927316099299	0.19799099486219712	0.945584203650787	1.2888465507109448	0.37711748384886395	0.2926007627834679
ra	kl_mean_3	SCN1B	7.202660330146988	0.11747140752085004	0.8860791816403906	1.5679247093774937	0.2356095135524476	0.150268384791251
ra	kl_mean_3	MARVELD1	2.99782065971124	0.24260034703835298	0.9645219265437567	-1.1697643398726643	-0.43511705346230084	0.37196983924955845
ra	kl_mean_3	LOC110484124	3.0324921659484643	0.24246783599943128	0.9645219265437567	1.1700938700551329	0.42750323607119756	0.3653580682813544
ra	kl_mean_3	TKT	6.596730521148771	0.15113095148939826	0.9106949284232739	-1.4375398153643077	-0.24821514713517018	0.17266662424391105
ra	kl_mean_3	ASDURF	4.229106225196867	0.23170952049743151	0.957075912219569	-1.1972838871190974	-0.3539001579739544	0.29558583539072625
ra	kl_mean_3	MLF2	7.222413196244184	0.13428705209504524	0.8994257585737118	1.4996090777504265	0.22802847016755237	0.15205860884065825
ra	kl_mean_3	TCEA1	5.651236023768663	0.19029369944142657	0.9410232124771845	1.3113224949314881	0.3186941355975494	0.24303261541639307
ra	kl_mean_3	PRXL2A	5.52241676211382	0.18476067093234994	0.9398036884563323	1.3278969044977258	0.3425099055002467	0.257934109447902
ra	kl_mean_3	SPEG	3.6086759083005227	0.24364740697568907	0.9645219265437567	-1.167164949453611	-0.45196542948687274	0.3872335522913475
ra	kl_mean_3	CSRNP3	6.654845213331218	0.1541264744926069	0.9115723329424842	1.4270641399488164	0.25643808389597017	0.17969625661336264
ra	kl_mean_3	NRBP2	4.501896761127363	0.2249004188335073	0.955624084810408	-1.214960144692396	-0.4530964309239567	0.37293110634396304
ra	kl_mean_3	TBRG4	5.10095243274567	0.21179866485030324	0.9541998389040665	1.250082876729927	0.36873924668459884	0.29497184030644297
ra	kl_mean_3	CADPS	6.7450973395189715	0.14408174671843635	0.9106949284232739	1.4628334653505997	0.24259916413198004	0.1658419566398393
ra	kl_mean_3	WNT7B	2.933864442567328	0.24445306010073445	0.9645219265437567	1.1651702184717618	0.3925872901306656	0.3369355686464278
ra	kl_mean_3	ANAPC5	4.410964210297932	0.23010347177114815	0.957075912219569	1.2014193875860635	0.42406248366456467	0.3529679045021962
ra	kl_mean_3	DCAF1	4.354850085190676	0.2244465098327639	0.955624084810408	1.216152014187051	0.3349086347492116	0.2753838589603329
ra	kl_mean_3	DNAJA3	5.020485645449864	0.21383182865955427	0.9541998389040665	-1.2445315502157632	-0.2504616899571437	0.2012497713808231
ra	kl_mean_3	RNASET2	3.600630223209636	0.2391118371649378	0.9611874551997412	-1.1784823227304417	-0.43376745721223964	0.3680729433490677
ra	kl_mean_3	LOC116183607	4.473573466356326	0.22913874935889877	0.957075912219569	1.2039134044173632	0.4010741528298683	0.33314202778892477
ra	kl_mean_3	LOC110482703	2.9555224049278626	0.24597139320596031	0.9645219265437567	-1.1614234914812556	-0.39087893041905636	0.3365515966278049
ra	kl_mean_3	TMEM254	4.715711592758547	0.2084484428925136	0.9520264821211988	-1.2593151638575604	-0.37954471908929416	0.30138977912936815
ra	kl_mean_3	SOSTDC1	2.953883408439107	0.24569200392490556	0.9645219265437567	1.1621117050205694	0.34098271891213433	0.2934164740265644
ra	kl_mean_3	CREG2	6.228024198535864	0.16262365337956292	0.9162650142493152	1.398168489418909	0.30772960359669316	0.22009479252717837
ra	kl_mean_3	FOXD1	3.2345727407081233	0.24622101504125124	0.9645219265437567	1.1608090681174172	0.43234074637397846	0.37244776789618145
ra	kl_mean_3	ATP6V0C	10.601802599799099	0.07049175611003954	0.8203399646462973	-1.8122415596269799	-0.1967738889120662	0.10858038646490863
ra	kl_mean_3	CDKN1A	2.964169468686059	0.24682387208534093	0.9645219265437567	-1.1593269887892512	-0.38267889681259326	0.3300871113267585
ra	kl_mean_3	EEPD1	4.09554412606701	0.2054817667611423	0.952011674054417	1.267580966044183	0.37788943400398833	0.29811857713775153
ra	kl_mean_3	NRG3	5.26087648583214	0.19439994267034658	0.9433789139673137	-1.2992507978323729	-0.3425201447197858	0.2636289662405712
ra	kl_mean_3	LOC110481703	5.490160132769905	0.1983187054574401	0.945584203650787	1.287904003475839	0.35397679322454617	0.27484718757704113
ra	kl_mean_3	LOC116184621	3.374705550665669	0.2466611954095624	0.9645219265437567	1.1597266665492523	0.41191776271982733	0.3551852126893675
ra	kl_mean_3	MRPL22	6.748198634392243	0.14475099049013979	0.9106949284232739	-1.4603918438977743	-0.23263914116273585	0.15929912381722416
ra	kl_mean_3	PRKDC	3.0032022704546444	0.24808823199343089	0.9645219265437567	1.1562268912467883	0.402874701655919	0.3484391382918703
ra	kl_mean_3	DAPK3	4.7589129137257125	0.21061292730021752	0.9541998389040665	-1.253338245958509	-0.4516845624950027	0.36038520642890803
ra	kl_mean_3	RAD9B	2.7598840199147827	0.2480150663908491	0.9645219265437567	-1.156405984078813	-0.35585540423915174	0.30772532236818567
ra	kl_mean_3	DUSP6	3.0759983010435543	0.2467283712123344	0.9645219265437567	-1.1595616009403984	-0.38725363284799663	0.33396555433875696
ra	kl_mean_3	PRDM15	5.235119819606155	0.21972937610097443	0.955624084810408	-1.2286418010308437	-0.38064225006347596	0.3098073415246926
ra	kl_mean_3	NIFK	5.053476623455235	0.20646947241952462	0.952011674054417	1.2648194142559182	0.35149005677393685	0.2778974237841813
ra	kl_mean_3	KLHL23	4.842160811437679	0.22961736400069113	0.957075912219569	-1.2026751473936907	-0.2971908733632722	0.2471081854541624
ra	kl_mean_3	IFT27	4.2553869003532006	0.23284577457105352	0.957075912219569	-1.1943703993075252	-0.4204773097130426	0.35204933909683955
ra	kl_mean_3	EIF3F	5.657894312209311	0.18124968249577683	0.93780756412902	-1.3386060388247916	-0.3036526272470666	0.22684241549788145
ra	kl_mean_3	TMEM50B	6.407904524434287	0.16300590217289493	0.9167474882194506	1.396895776514596	0.29474960715870374	0.2110032918090249
ra	kl_mean_3	ETNK1	8.10712756032432	0.11931379128740052	0.8860791816403906	1.5600798281307897	0.19082519871931203	0.12231758611221154
ra	kl_mean_3	TBC1D19	5.101624276536646	0.18250916077143162	0.93780756412902	1.3347468153353037	0.32202390109233947	0.241262161027478
ra	kl_mean_3	NT5C1A	6.400155851443894	0.1673645277263163	0.9245329777549102	1.382540580567732	0.32618993560267434	0.2359351618226833
ra	kl_mean_3	LOC110469653	2.8703538731667706	0.2508219770805127	0.9645219265437567	-1.1495616782752558	-0.38406351668506133	0.3340956156970114
ra	kl_mean_3	FDX1	5.020950033666673	0.19967514121726088	0.9459396960130593	-1.2840147808776512	-0.33788391441141735	0.2631464368194162
ra	kl_mean_3	LBR	4.870830075919336	0.22011207268390875	0.955624084810408	1.2276213747726779	0.3590416955182118	0.29246940701459895
ra	kl_mean_3	RAP1GDS1	6.7912590739338565	0.15074764510100558	0.9106949284232739	-1.4388916906973706	-0.23894418973567547	0.16606127568911683
ra	kl_mean_3	LAPTM4A	8.615900508694015	0.09810584142377644	0.8713913046978365	1.6569086394245869	0.3009239392896169	0.18161770186322532
ra	kl_mean_3	KIN	4.375548555187351	0.2385290454770658	0.9611874551997412	-1.1799474994531374	-0.3945617852949681	0.33438927196153484
ra	kl_mean_3	ST7L	3.877616591900368	0.245052813819595	0.9645219265437567	-1.1636882804994266	-0.42916659930079665	0.3687985919361573
ra	kl_mean_3	CCDC28B	5.430619644247295	0.20391440934064992	0.952011674054417	-1.2719831060894626	-0.3541417662671265	0.2784170360217179
ra	kl_mean_3	TAGAP	2.892510749907749	0.25129976084741934	0.9645219265437567	1.1484020115541318	0.41231428221978805	0.3590330546894492
ra	kl_mean_3	CCDC6	5.510104771265885	0.19286571266873986	0.9433789139673137	-1.3037389968577071	-0.3355101462123104	0.25734456591462124
ra	kl_mean_3	CDC5L	6.117572153881959	0.1816816620112342	0.93780756412902	-1.3372801497095588	-0.28112239417826806	0.21021952224395501
ra	kl_mean_3	RESF1	4.340417461221928	0.24241162485361542	0.9645219265437567	-1.1702336950297816	-0.41195842368952673	0.35203090240795254
ra	kl_mean_3	METTL16	5.182664131485224	0.20913862422534688	0.9520264821211988	-1.2574044511108982	-0.34454677509770076	0.27401427980734344
ra	kl_mean_3	MED31	7.813065187350108	0.12025953413585379	0.8860791816403906	-1.5560897705201802	-0.2753624650074854	0.1769579559124249
ra	kl_mean_3	CMAS	4.814193826236778	0.2061421019856812	0.952011674054417	1.2657336495702889	0.3528852888776587	0.2787990103585077
ra	kl_mean_3	DHX15	6.078770358178834	0.17885718752077662	0.9369360494935371	-1.3459923219307401	-0.27568423096957695	0.2048185762115831
ra	kl_mean_3	LOC110481900	5.143200656376518	0.20073686230223967	0.947724899110261	-1.2809840553879204	-0.36760492207224504	0.28697072420696385
ra	kl_mean_3	LCMT2	5.005383458815914	0.19890626078202225	0.945584203650787	-1.2862169573410402	-0.2846228705385716	0.22128682794461393
ra	kl_mean_3	TMCO3	3.8860702508143627	0.2444879629555319	0.9645219265437567	-1.165083906545812	-0.4153520293221203	0.3564996709580662
ra	kl_mean_3	LOC110471019	2.921844626507224	0.2536343679430829	0.9656967182717002	-1.142757565866118	-0.37844879456371827	0.3311715501764232
ra	kl_mean_3	CLINT1	5.11995818368597	0.2114814210030729	0.9541998389040665	1.250952552791704	0.35628396317367095	0.284810133188957
ra	kl_mean_3	CTNNBIP1	5.389887916596846	0.19484585392536338	0.9433789139673137	-1.2979512315290282	-0.32121225590093544	0.2474763674460535
ra	kl_mean_3	TBC1D9	8.644178468445721	0.1084648221858508	0.8808664678022838	1.6077343762078438	0.32043596773127403	0.1993090229787118
ra	kl_mean_3	RABL6	7.403837761447543	0.13213537982817808	0.8979132826545045	1.5079644738627163	0.21113831426856722	0.1400154432867555
ra	kl_mean_3	KTN1	5.038796554879078	0.21379745901136654	0.9541998389040665	-1.2446250745548229	-0.38835987993850896	0.3120296126746582
ra	kl_mean_3	ARHGEF37	4.243991871225668	0.23376850292909238	0.957075912219569	-1.1920118486225673	-0.3922305495038565	0.3290492036275475
ra	kl_mean_3	PRKAG1	3.9938657101525106	0.2408325116747943	0.9628652913780452	1.1741711145385414	0.4169430646239056	0.35509565808708177
ra	kl_mean_3	FAM207A	3.7046138053144557	0.2519107909005222	0.9645219265437567	-1.1469211777225559	-0.4263465606982109	0.37173135258066153
ra	kl_mean_3	GLRB	7.003599596092708	0.1351372740587165	0.9009804914400577	-1.4963360979259552	-0.22311782536672714	0.149109431815477
ra	kl_mean_3	GNE	4.403584400573371	0.23295452513663076	0.957075912219569	1.194092081036442	0.3987912046246833	0.33397022805690374
ra	kl_mean_3	DHFR	4.71074273973313	0.2176787149150045	0.955624084810408	-1.2341316141029688	-0.35592921287095347	0.28840458246397116
ra	kl_mean_3	LOC110480865	5.577791789373876	0.17102848427006115	0.9262287747487851	1.3706896347876014	0.3034518982445076	0.22138629383560612
ra	kl_mean_3	BCL2L1	7.466425650824995	0.13632666373338195	0.9024753152842461	1.4917841357109833	0.22037347332264953	0.14772477334170045
ra	kl_mean_3	INSYN2A	4.64328320348168	0.2229019528181032	0.955624084810408	1.2202206850594322	0.38108927866902187	0.3123117673181065
ra	kl_mean_3	LOC110473703	5.0970526921550245	0.20717401846360115	0.9520264821211988	1.2628554282166744	0.4317985591746191	0.34192240024210696
ra	kl_mean_3	PDCL3	5.115046280650552	0.20568288676635665	0.952011674054417	-1.267017866633235	-0.34102758994517013	0.2691576803501286
ra	kl_mean_3	PAPPA	3.902039496917311	0.24959678316153855	0.9645219265437567	1.1525425272403398	0.3969865880963306	0.3444441994230612
ra	kl_mean_3	GMNN	5.853750065560374	0.16793173575710543	0.9256381166371866	-1.3806932772070626	-0.2840560352121202	0.20573435092457565
ra	kl_mean_3	LOC110476518	5.373620471323346	0.20080140346604183	0.947724899110261	1.2808001987030042	0.25459378264808313	0.19877712613247267
ra	kl_mean_3	ASPSCR1	5.503235716484543	0.19503402510193354	0.9433789139673137	-1.2974034807119177	-0.26089615648050274	0.20109099471302677
ra	kl_mean_3	LOC110481130	3.2127591959938973	0.23193016650002787	0.957075912219569	1.196717330740719	0.3727554156627063	0.311481588916228
ra	kl_mean_3	SLC5A3	6.655409390800126	0.1589247204806614	0.9115723329424842	1.4106027711131257	0.26822277039003434	0.19014762758361528
ra	kl_mean_3	GPR155	4.333166249011272	0.2240100768085372	0.955624084810408	1.217299625433688	0.3669378169291106	0.30143590720187846
ra	kl_mean_3	YJU2	3.8888717792624874	0.2491001751706613	0.9645219265437567	1.1537536746386468	0.4136518126871646	0.35852697311384035
ra	kl_mean_3	GEMIN8	3.3394393867401773	0.2531783937321613	0.9656967182717002	-1.143857126348745	-0.4025154660478118	0.3518931313849164
ra	kl_mean_3	LOC110468706	3.4913711838974133	0.2540293869533284	0.9656967182717002	1.141806111083994	0.4373319651563072	0.3830177128243938
ra	kl_mean_3	AFF2	4.934458498524135	0.22995078821984788	0.957075912219569	-1.2018136102795693	-0.38599255986384956	0.3211750612260572
ra	kl_mean_3	KCNS3	3.3457920446829648	0.2548003803497582	0.9656967182717002	1.1399520428292613	0.4284414343924334	0.375841630433048
ra	kl_mean_3	UNC80	5.772739722266707	0.19448741617594786	0.9433789139673137	1.2989956917705723	0.3721886773692999	0.2865203323823152
ra	kl_mean_3	RNF139	4.968768249630698	0.20705273840497732	0.9520264821211988	-1.2631931606516797	-0.34078264711333134	0.2697787303863504
ra	kl_mean_3	CENPX	5.224372625020393	0.20807636631473694	0.9520264821211988	-1.2603471366757903	-0.24900075939248065	0.19756522004662055
ra	kl_mean_3	C13H5orf24	7.442016268835717	0.14631665050549936	0.9106949284232739	1.4547134882939838	0.27121145398899765	0.18643633689480743
ra	kl_mean_3	CTDP1	4.6086091220283505	0.24471930271042935	0.9645219265437567	-1.1645120412584349	-0.4155386226708342	0.3568349728885419
ra	kl_mean_3	APOH	6.448996620700142	0.12829769217909429	0.8939373396881192	1.5231332539260127	0.29433675553404143	0.193244258028877
ra	kl_mean_3	SH3PXD2A	6.988506336160613	0.14654023408477687	0.9106949284232739	-1.4539064030016307	-0.2448155862852732	0.16838469503940864
ra	kl_mean_3	NR1H3	5.64420228949322	0.17959133432271934	0.9369360494935371	1.3437180215743487	0.29946198976430294	0.22286073786034544
ra	kl_mean_3	SLC9A3R2	6.805691771834408	0.15099335806125783	0.9106949284232739	1.4380247890035756	0.24091031155040715	0.16752862217162248
ra	kl_mean_3	NAPA	3.631451461779786	0.2545684505939693	0.9656967182717002	-1.1405093704418972	-0.4228709496797049	0.3707737618287704
ra	kl_mean_3	LOC110483195	5.285157568189041	0.21214368626752597	0.9541998389040665	1.2491381236014028	0.34387502216390675	0.27528983037718613
ra	kl_mean_3	DARS2	3.045770822747495	0.25803707202530607	0.9656967182717002	1.1322108969645204	0.38519703798886495	0.34021668491407897
ra	kl_mean_3	RFFL	3.1957805426209736	0.257601246731109	0.9656967182717002	-1.133249301112543	-0.40109079807079606	0.3539298878693628
ra	kl_mean_3	SGSM1	5.0079705210191054	0.2195574707895964	0.955624084810408	-1.2291005874827001	-0.36418949472277823	0.2963056876155828
ra	kl_mean_3	ZNF644	5.011722110323109	0.23208261747722211	0.957075912219569	1.1963261039607005	0.36363863667381685	0.3039628036786217
ra	kl_mean_3	CHCHD3	6.338605823088405	0.16589433685759414	0.9218812408501627	1.3873508090567945	0.2737787639722789	0.19733924699147318
ra	kl_mean_3	MCUR1	3.7207658529574075	0.2561345078338225	0.9656967182717002	-1.1367529815504918	-0.3961929731305534	0.34853040155668635
ra	kl_mean_3	SRRM3	4.329767716523083	0.25049910828175137	0.9645219265437567	-1.1503462142902936	-0.4104543044510927	0.35680936691248427
ra	kl_mean_3	NCDN	3.8263263059025903	0.25678713412056703	0.9656967182717002	-1.135192297028611	-0.41957034540874244	0.36960288270716457
ra	kl_mean_3	LOC110484008	4.2966579222133765	0.19940365836123072	0.945584203650787	-1.2847916334239249	-0.36589027734914703	0.28478569429508366
ra	kl_mean_3	LOC110470319	6.074743592420462	0.19800134094896055	0.945584203650787	-1.2888167762524134	-0.3933647895542382	0.305213896034201
ra	kl_mean_3	NOL4L	5.309882463253515	0.2229819339679826	0.955624084810408	1.220009503145593	0.3057565384377942	0.2506181612925567
ra	kl_mean_3	PTPRE	4.082498784067817	0.21881043026291364	0.955624084810408	-1.2310973222701223	-0.36045500717708595	0.292791642591191
ra	kl_mean_3	RPL8	8.35376251036808	0.11279241232058536	0.8860791816403906	-1.5882927229497428	-0.20137480600513558	0.12678696004546733
ra	kl_mean_3	LOC116184637	3.712454747383154	0.2587532191310245	0.9656967182717002	-1.1305072386305834	-0.4183519871104878	0.37005688492295713
ra	kl_mean_3	WASF2	4.769245102393052	0.21637284432782944	0.955624084810408	1.2376470080629087	0.2980066411589698	0.24078484351155344
ra	kl_mean_3	PSAT1	6.650668089768504	0.1445075824524332	0.9106949284232739	1.4612788707183746	0.2548346851731078	0.17439154858088746
ra	kl_mean_3	LOC110473579	7.010892102430973	0.10436181707367262	0.872479888898472	1.6267440161053979	0.21130464437224428	0.12989421954545163
ra	kl_mean_3	COPA	5.548704969730208	0.19895534842748105	0.945584203650787	-1.2860761775327323	-0.33746700939408203	0.26240048240493363
ra	kl_mean_3	CRK	4.7638763371142385	0.21421481050481925	0.9541998389040665	-1.2434901410692882	-0.3555654541243535	0.2859415144366159
ra	kl_mean_3	LOC110481174	10.911814133440405	0.06521256594812579	0.8085971018374308	-1.8474771309115492	-0.15921177013202747	0.0861779382640975
ra	kl_mean_3	SLC25A39	3.418716454366911	0.25910383619808397	0.9656967182717002	1.1296743425308184	0.41928368365307617	0.3711544715743048
ra	kl_mean_3	UTP3	4.260972317137037	0.24870370325204347	0.9645219265437567	-1.1547218217765116	-0.4072676272872849	0.35269761046059867
ra	kl_mean_3	ACAA1	4.680104098779412	0.21685383266244432	0.955624084810408	1.236350415082244	0.3443957836925973	0.27855839209605276
ra	kl_mean_3	NUFIP1	3.9379871038040677	0.2523446825157839	0.9645219265437567	-1.1458711639117078	-0.41574870110623124	0.3628232511646185
ra	kl_mean_3	DNAJC24	5.436577963005393	0.20494090044780938	0.952011674054417	-1.2690972884662508	-0.2881631330580273	0.2270614992852776
ra	kl_mean_3	GRHPR	4.904726800536718	0.22295945243700024	0.955624084810408	-1.2200688577988423	-0.40213840260740413	0.3296030384161369
ra	kl_mean_3	TWIST1	3.7741735455418577	0.2594242409050285	0.9656967182717002	1.1289139007014712	0.3751470080788369	0.3323079004038593
ra	kl_mean_3	IFT88	3.512849306841271	0.26131271758230856	0.9670437928110314	-1.124445023663632	-0.4311685230081335	0.38345006997613235
ra	kl_mean_3	ANKRD6	3.8076680478165854	0.26142675509451424	0.9670437928110314	1.1241758843082834	0.37471088879931164	0.3333205186391941
ra	kl_mean_3	CBL	3.8026523293329113	0.2538076627000786	0.9656967182717002	1.142340035599163	0.42010221826154065	0.36775583904068887
ra	kl_mean_3	CTXN1	6.690581442204989	0.25363199409258264	0.9656967182717002	1.1427632867201418	0.43013820676109255	0.376401842585998
ra	kl_mean_3	CFAP53	3.3819845925939807	0.2616237644028818	0.9670437928110314	1.1237111153043717	0.3980620685786263	0.3542387924771982
ra	kl_mean_3	INPP5D	4.365947777674971	0.25603725507694697	0.9656967182717002	1.1369857879116843	0.4349721148197433	0.38256600869098106
ra	kl_mean_3	R3HDM4	3.9004338024491854	0.25851222550723046	0.9656967182717002	1.1310801774520296	0.4342450082938396	0.3839206246829098
ra	kl_mean_3	PDCD2L	3.522975771819783	0.2622809991756536	0.9670437928110314	-1.1221623701354853	-0.44620497366391076	0.3976295993689736
ra	kl_mean_3	TCF7L1	3.6335431615827622	0.25543737616332374	0.9656967182717002	1.1384231584967244	0.41237306181219846	0.36223179292727375
ra	kl_mean_3	FAM122B	6.964995807528552	0.15668780250348982	0.9115723329424842	1.4182292593036196	0.22604978856727	0.15938874979794534
ra	kl_mean_3	IFT43	5.46521123828306	0.1989842878065231	0.945584203650787	-1.2859931934190956	-0.32166417403129316	0.2501289864342736
ra	kl_mean_3	RAD51AP1	3.56668460794476	0.2602876339357125	0.9665123208420602	-1.126867982742943	-0.39369976974745313	0.3493752380728191
ra	kl_mean_3	PEX3	4.222422723207664	0.23016487334815985	0.957075912219569	1.2012609038099435	0.3738989266528094	0.31125538629197363
ra	kl_mean_3	PIAS2	4.7471366733152545	0.23395759048237152	0.957075912219569	-1.191529346512967	-0.35724776894806487	0.2998228872780659
ra	kl_mean_3	PPP2CA	7.1441928125089715	0.14486180934950554	0.9106949284232739	-1.4599883777643803	-0.22293646935499495	0.15269742742498288
ra	kl_mean_3	S1PR3	5.353818866834611	0.25180882411948136	0.9645219265437567	1.1471681198792105	0.42859792974578675	0.3736138777905677
ra	kl_mean_3	LOC110476972	4.058051022522657	0.2561597773385935	0.9656967182717002	1.136692500783213	0.4244840532198526	0.37343789364966445
ra	kl_mean_3	FNBP4	3.786166398858897	0.2617973643068562	0.9670437928110314	-1.1233017729367583	-0.4289878113987292	0.38189898897531704
ra	kl_mean_3	IGSF3	4.458785516243238	0.26152812677063014	0.9670437928110314	-1.1239367058440939	-0.3862821575011261	0.34368675343779453
ra	kl_mean_3	ECRG4	3.6293466149337807	0.26445313175143004	0.9672497946155078	-1.117062869186468	-0.3881796568907572	0.34750027737781647
ra	kl_mean_3	LGI1	6.9641668851563985	0.17097888715958678	0.9262287747487851	1.3708487747845466	0.3032816821273293	0.22123642498421858
ra	kl_mean_3	CPSF6	5.0925123309597415	0.2320661450142029	0.957075912219569	-1.1963683675438561	-0.35176834753481673	0.2940301307506124
ra	kl_mean_3	DICER1	5.371999208363215	0.21378694877183682	0.9541998389040665	-1.2446536764722438	-0.34192100836642125	0.2747117650714996
ra	kl_mean_3	SEC11A	5.134757899064586	0.2225098149170031	0.955624084810408	1.2212568721195285	0.33447547073805217	0.27387806641985135
ra	kl_mean_3	MAP3K4	3.915445753924094	0.2583169775758623	0.9656967182717002	1.1315446326211644	0.3982245236723319	0.3519300186594191
ra	kl_mean_3	FUBP3	4.099363438129559	0.24741651994212827	0.9645219265437567	1.1578724844720942	0.38933029911692274	0.3362462657487098
ra	kl_mean_3	SFSWAP	4.998255239015154	0.23919396853280103	0.9611874551997412	-1.1782760422253178	-0.39474089295464587	0.335015631998364
ra	kl_mean_3	SLC25A51	5.258146017809264	0.19532967952235514	0.9433789139673137	1.2965436394935381	0.2667240618296564	0.2057193091733074
ra	kl_mean_3	SIX3	6.261607506127884	0.26043828895393084	0.966681319597271	1.1265114696370209	0.5489328603989709	0.4872856381798273
ra	kl_mean_3	IBSP	3.085213189356389	0.26567369440660343	0.9674718286780603	-1.1142100618637971	-0.39499900564343055	0.35451035595809927
ra	kl_mean_3	PDP2	4.290637508595777	0.2506032983576511	0.9645219265437567	-1.1500929664382484	-0.38662079088775536	0.3361648163844449
ra	kl_mean_3	ZNF639	5.207920945735612	0.2322044743090069	0.957075912219569	1.196013520820298	0.3418933391598721	0.28586076428749824
ra	kl_mean_3	DIDO1	4.656282310804691	0.2386638452707021	0.9611874551997412	-1.1796083789015501	-0.379518497489998	0.32173262268907
ra	kl_mean_3	RNF19A	4.27551919589482	0.25168333288885397	0.9645219265437567	1.1474721293218613	0.3739204287978853	0.325864497483583
ra	kl_mean_3	TTC38	3.9832572956740497	0.26591269426467895	0.9674718286780603	1.11365251054201	0.42491553224494355	0.38155127225290314
ra	kl_mean_3	RPA2	4.595254446722093	0.2460810359515721	0.9645219265437567	1.1611535610404424	0.39663151857076995	0.34158403494484524
ra	kl_mean_3	LOC110481531	3.2971876870657755	0.26723430591923375	0.9679274544672722	-1.1105756132722817	-0.41691147738886236	0.37540125355395093
ra	kl_mean_3	BNIP2	3.6484870561425473	0.26501344177949343	0.9672497946155078	-1.115752135899236	-0.410744128766111	0.36813205688831
ra	kl_mean_3	LGI2	5.243140218798768	0.1886592847755245	0.9398036884563323	-1.3161809196100587	-0.34352520005616705	0.26100150438128394
ra	kl_mean_3	LOC116184532	4.275682496882283	0.24489402845907882	0.9645219265437567	-1.164080376327403	-0.2657133590709418	0.2282603198837953
ra	kl_mean_3	SLC35E1	4.275682496882283	0.24489402845907882	0.9645219265437567	-1.164080376327403	-0.2657133590709418	0.2282603198837953
ra	kl_mean_3	MBTD1	4.773829452572343	0.2553264353180476	0.9656967182717002	-1.1386892416681025	-0.3896964190531715	0.34223245885970843
[truncated: 292,209 more rows]
