# Supplementary material for: Neural circuit-wide analysis of changes to gene expression during deafening-induced birdsong destabilization
Source: eLife. 2023 Jun 7;12:e85970. doi: 10.7554/eLife.85970 (PMC10259477; doi:10.7554/eLife.85970)
Supplement: Supplementary file 6. [file elife-85970-supp6.txt]

position	group	gene_id	logFC	CI.L	CI.R	AveExpr	t	P.Value	adj.P.Val	B	synonym
1	ra	hearing_ipsi_vs_contra	CCL5_0	1.8646429777581	1.51479764741926	2.21448830809693	7.92501047635265	10.6996617081692	1.1888150661917e-14	9.16338653020564e-11	22.8995383243813	CCL5_0
2	ra	hearing_ipsi_vs_contra	HA1F	1.780449634778	1.40005990635413	2.16083936320186	8.87660792610856	9.39618047652745	1.00990385750005e-12	2.59477964453679e-09	18.7993747437405	HA1F
3	ra	hearing_ipsi_vs_contra	B2M	1.97754076707695	1.5482516982498	2.4068298359041	9.61510829388204	9.24753648637762	1.69655669091185e-12	2.84788762222698e-09	18.2816568079439	NA
4	ra	hearing_ipsi_vs_contra	CD74	1.25221028164748	0.979660300761532	1.52476026253343	8.74435718923597	9.22319833351145	1.84735834342695e-12	2.84788762222698e-09	18.2048263688629	NA
5	ra	hearing_ipsi_vs_contra	F3	1.0599863712107	0.824405659202576	1.29556708321883	9.35331833188842	9.03256279627752	3.60688518120714e-12	4.63364516279077e-09	17.5583900952492	NA
6	ra	hearing_ipsi_vs_contra	EXFAB	4.22678695358439	3.32975798527454	5.12381592189424	5.01133138462075	9.45919826297856	8.11102131064471e-13	2.59477964453679e-09	16.2916092887516	EXFAB
7	ra	hearing_ipsi_vs_contra	VIM	1.32387257034131	0.975231114696744	1.67251402598589	7.2947010738545	7.62285389886783	5.5949710693658e-10	6.16086242895309e-07	12.5711055689104	NA
8	ra	hearing_ipsi_vs_contra	CKB	-0.317314222301933	-0.406155372515126	-0.22847307208874	12.836932960259	-7.17010975479561	2.89824199848953e-09	2.79245616554466e-06	10.0785076158429	NA
9	ra	hearing_ipsi_vs_contra	APOA1	0.957886770722139	0.672519828631695	1.24325371281258	8.76019078778081	6.73846461358793	1.39557829687512e-08	1.19523527914594e-05	9.51600557662717	NA
10	ra	hearing_ipsi_vs_contra	CRHBP	-1.1435381989342	-1.50129183419425	-0.785784563674145	7.86575037924452	-6.41677866263748	4.49804803437394e-08	3.46709542489543e-05	8.43518731565668	NA
11	ra	hearing_ipsi_vs_contra	LOC110481779	2.3628266602596	1.61337030174822	3.11228301877098	5.69904527693348	6.32901248092383	6.18667899230799e-08	4.33517469751909e-05	8.00563804346967	LOC110481779
12	ra	hearing_ipsi_vs_contra	SELENOP	0.624813389253911	0.406952169997145	0.842674608510676	9.12200867372502	5.75732619280047	4.87842840335373e-07	0.000313357717775421	6.00845124951848	NA
13	ra	hearing_ipsi_vs_contra	LOC116184040	0.454477639568051	0.281031915156415	0.627923363979686	10.5926760091897	5.26016491635511	2.86258039867156e-06	0.00169728997792003	4.01792553790817	LOC116184040
14	ra	hearing_ipsi_vs_contra	S100B	0.724658685495935	0.43671179307953	1.01260557791234	7.9888665354808	5.05209541588671	5.93849514440235e-06	0.00269258356312078	3.69959625660257	NA
15	ra	hearing_ipsi_vs_contra	SLC1A2	0.336150265093385	0.207075352464231	0.46522517772254	11.3309854191965	5.22807797824626	3.20507481696602e-06	0.00176462262065529	3.67031025618438	NA
16	ra	hearing_ipsi_vs_contra	AOAH	-0.710528388028167	-0.994974151969843	-0.426082624086491	8.13454232174987	-5.0145550329219	6.76858771972757e-06	0.00289845967464778	3.62372601828003	NA
17	ra	hearing_ipsi_vs_contra	CYT	-0.306422119739366	-0.42715118036115	-0.185693059117583	11.6790122771343	-5.09517059333501	5.10901409037854e-06	0.00262535204057585	3.03844442935773	CYT
18	ra	hearing_ipsi_vs_contra	FOSL2	-0.436641372038622	-0.614726661702738	-0.258556082374506	9.52012432022639	-4.92206420194715	9.33228575406737e-06	0.0037859609785448	2.95960495188701	NA
19	ra	hearing_ipsi_vs_contra	SCIN	2.60291504350372	1.56917475681653	3.6366553301909	3.78043657978535	5.05474195620865	5.88391285900315e-06	0.00269258356312078	2.85786815588071	NA
20	ra	hearing_ipsi_vs_contra	GNG2	-0.672174336801774	-0.955311832909683	-0.389036840693865	8.44221303878549	-4.76579084308393	1.59929018117183e-05	0.00560333123476023	2.7185282510253	NA
21	ra	hearing_ipsi_vs_contra	HTR1B	-0.431661364570866	-0.612278433697541	-0.251044295444191	10.289218874669	-4.79771920843008	1.43323604506884e-05	0.00552369171769529	2.51535376618242	NA
22	ra	hearing_ipsi_vs_contra	SST	-1.0289584856602	-1.47414663865343	-0.583770332666967	7.44003428976735	-4.63985803392996	2.4587651012116e-05	0.00770159506962301	2.41182487771198	NA
23	ra	hearing_ipsi_vs_contra	CEND1	-0.463447156908069	-0.66094771308035	-0.265946600735789	9.73077039815998	-4.71066627067652	1.931476016924e-05	0.00647296397323921	2.29785802247726	NA
24	ra	hearing_ipsi_vs_contra	PLLP	0.56444331726407	0.319986978912092	0.808899655616048	8.48627207349755	4.63521060532647	2.49792263545116e-05	0.00770159506962301	2.26742040963555	NA
25	ra	hearing_ipsi_vs_contra	SPTBN1	-0.288469549674675	-0.409595101361039	-0.167343997988311	11.318341769977	-4.7809548975963	1.5181962872925e-05	0.00557250332497646	2.11052051888048	NA
26	ra	hearing_ipsi_vs_contra	AQP4	0.555624621939769	0.308657897465682	0.802591346413855	8.58772994399912	4.5164112376473	3.73413539888671e-05	0.0110702752517765	1.90482422260924	NA
27	ra	hearing_ipsi_vs_contra	LOC110469740	1.24001206200621	0.676957250551382	1.80306687346105	6.11104417250973	4.4210525181275	5.14269166809226e-05	0.0141570954920197	1.84641481304645	LOC110469740
28	ra	hearing_ipsi_vs_contra	C1QC	1.48179653502723	0.810303551836488	2.15328951821797	5.30934300395652	4.42993684018243	4.99212507298914e-05	0.0141570954920197	1.79183790709582	NA
29	ra	hearing_ipsi_vs_contra	PHGDH	0.804273855596726	0.434724175592934	1.17382353560052	7.52640710372852	4.36899511455105	6.11807711939443e-05	0.0157193794787641	1.60767993511232	NA
30	ra	hearing_ipsi_vs_contra	IGFBP2	-0.89693573611649	-1.32121634789771	-0.472655124335269	6.24936393811049	-4.24383587300328	9.25901468235899e-05	0.0210269945748245	1.31332763302678	NA
31	ra	hearing_ipsi_vs_contra	TESK2	3.25229665013405	1.71366141360951	4.7909318866586	5.05828078246215	4.24331151620545	9.27501058048824e-05	0.0210269945748245	1.26799102065005	NA
32	ra	hearing_ipsi_vs_contra	NPTN	-0.377784552484544	-0.552118241013176	-0.203450863955911	10.7353684977569	-4.35024097795972	6.511868974685e-05	0.01619144711512	0.908545501279082	NA
33	ra	hearing_ipsi_vs_contra	GLDN	2.32155372652189	1.24086719189889	3.40224026114488	3.37443095823268	4.31250326446501	7.3804845551561e-05	0.0177777421722323	0.851479255993801	NA
34	ra	hearing_ipsi_vs_contra	TMSB4X	0.25536882980556	0.138832552498772	0.371905107112348	11.411170403529	4.39903263600774	5.53521817176214e-05	0.0147122281613595	0.776313184687663	NA
35	ra	hearing_ipsi_vs_contra	TOMM34	-0.749042239094725	-1.11799974305743	-0.380084735132018	7.02223142152278	-4.07549532479939	0.000160438573108203	0.0334232573383251	0.745884809934332	NA
36	ra	hearing_ipsi_vs_contra	PPDPF	1.93148660764427	1.0002136407897	2.86275957449885	3.90816400023027	4.16356302519521	0.000120474995524495	0.0257950351528557	0.647822007137447	NA
37	ra	hearing_ipsi_vs_contra	HS3ST1	-1.15213099385133	-1.72896328970575	-0.575298697996901	5.13870789654009	-4.00961551987112	0.000198449023100574	0.0382411267514806	0.628007224651769	NA
38	ra	hearing_ipsi_vs_contra	NPY	-0.671885400782338	-1.00479917761553	-0.338971623949145	7.30153113529863	-4.05148163854459	0.000173396726092863	0.0351721569664155	0.609133822442909	NA
39	ra	hearing_ipsi_vs_contra	AMN1	-0.902772909697296	-1.35773396834677	-0.447811851047817	5.69055200135274	-3.98340744548327	0.000215876434571127	0.040584769699372	0.54634059565493	NA
40	ra	hearing_ipsi_vs_contra	ATP2B2	-0.363900942631416	-0.537854607404956	-0.189947277857875	10.8765084891793	-4.19952369587291	0.000107099131673788	0.0235862887697587	0.363970635623094	NA
41	ra	hearing_ipsi_vs_contra	LCP1	2.10686213791058	1.05764797260411	3.15607630321706	3.97623396554959	4.03108922938024	0.000185191173021554	0.0366013733756446	0.306106607798444	NA
42	ra	hearing_ipsi_vs_contra	C1QB	1.03283718418194	0.496050362689929	1.56962400567394	6.14759166240817	3.86260642181232	0.000317210960773123	0.0531535236008529	0.222030830452657	NA
43	ra	hearing_ipsi_vs_contra	TIMP4	-1.5219673006973	-2.32579419928378	-0.71814040211083	4.16416487712686	-3.8009593504543	0.000385263090292566	0.059392157999502	-0.0277283579783498	NA
44	ra	hearing_ipsi_vs_contra	GPCPD1	-0.657853010647181	-1.00316214558983	-0.312543875704532	7.15907160461547	-3.82446981283556	0.000357798509686197	0.056324377991326	-0.036062806239233	NA
45	ra	hearing_ipsi_vs_contra	AQP1	1.10896947682195	0.51266343660574	1.70527551703817	4.77843756414031	3.73336818827721	0.000475981587397865	0.0696960140737998	-0.134852634250056	NA
46	ra	hearing_ipsi_vs_contra	GNG10	0.56700673482508	0.269365335236178	0.864648134413982	8.06114354253676	3.82424156645322	0.000358055853862866	0.056324377991326	-0.153675399147672	NA
47	ra	hearing_ipsi_vs_contra	MT1	0.48216333879939	0.232476061960722	0.731850615638058	9.4351500782178	3.87657518325624	0.000303484861312355	0.0519835846887918	-0.214477869339658	MT1
48	ra	hearing_ipsi_vs_contra	LOC110476305	1.84182379672949	0.850874110494483	2.83277348296449	6.91715782654625	3.73118612363083	0.000479227912027944	0.0696960140737998	-0.242509765849055	LOC110476305
49	ra	hearing_ipsi_vs_contra	PENK	0.77006485802382	0.356319314738591	1.18381040130905	7.37347812052221	3.7363230079899	0.000471619245715607	0.0696960140737998	-0.248354125605957	NA
50	ra	hearing_ipsi_vs_contra	PAG1	-1.40636408895344	-2.17143770774132	-0.641290470165553	4.29840778213003	-3.69015815351802	0.000544371492246539	0.0753136436971219	-0.333069247111869	NA
51	ra	hearing_ipsi_vs_contra	ELMO1	-0.389409526519287	-0.592931396457779	-0.185887656580796	9.35567929503869	-3.84101431650778	0.000339611592296149	0.0556963011365684	-0.357330601429098	NA
52	ra	hearing_ipsi_vs_contra	ENTPD3	-1.48336750238107	-2.29313471407707	-0.673600290685057	3.53145065765228	-3.6773842419948	0.000566331397144105	0.0765839019155572	-0.447098240771154	NA
53	ra	hearing_ipsi_vs_contra	CAMK2G	-0.841319217033764	-1.30705855514566	-0.375579878921872	6.09440999489528	-3.62633837297057	0.000662860248578745	0.0865987592549995	-0.484235583661473	NA
54	ra	hearing_ipsi_vs_contra	FTH1	0.254862388755452	0.124818889113895	0.384905888397009	11.1449447872147	3.93430060040914	0.000252593724698345	0.0452788937203451	-0.566338647778419	NA
55	ra	hearing_ipsi_vs_contra	CFD	0.502530211592667	0.231704734069416	0.773355689115918	8.82047661098748	3.7249727230701	0.000488588619044362	0.0697415013998878	-0.616718358151673	CFD
56	ra	hearing_ipsi_vs_contra	GLB1	-1.03862298738645	-1.62583129259149	-0.451414682181422	5.17746524910802	-3.55071797941951	0.000835278163480446	0.105546296460775	-0.622508383534485	NA
57	ra	hearing_ipsi_vs_contra	CEP162	1.06987047113965	0.465077522995699	1.6746634192836	5.31421131145911	3.55119827087159	0.000834058754436458	0.105546296460775	-0.622947688390048	NA
58	ra	hearing_ipsi_vs_contra	YIPF5	1.19693685429693	0.511388842514247	1.88248486607962	5.04369531619374	3.5049659394344	0.000959571984849135	0.119296465471244	-0.749911418080127	NA
59	ra	hearing_ipsi_vs_contra	PPP1R3C	-1.05572007306881	-1.67249741988252	-0.438942726255093	5.68173340891721	-3.43613962659069	0.00118025241028258	0.128132191245889	-0.919770826768477	NA
60	ra	hearing_ipsi_vs_contra	SNAP25	-0.176710763738768	-0.266604140364118	-0.0868173871134181	12.2155244807768	-3.94626047946615	0.000243132064456442	0.0446205226864346	-0.933175524578798	NA
61	ra	hearing_ipsi_vs_contra	PTGDS	1.64276996511455	0.690900840691784	2.59463908953732	3.87184225389657	3.46457488106563	0.00108378287636875	0.125249866448652	-1.00892104232064	NA
62	ra	hearing_ipsi_vs_contra	TMTC4	1.69361491482564	0.710515353703655	2.67671447594762	6.8837139845243	3.458339345484	0.00110427242144797	0.125249866448652	-1.02945233331226	NA
63	ra	hearing_ipsi_vs_contra	LRR1	1.35725437842324	0.55415913881034	2.16034961803614	4.09381736655372	3.39269358778468	0.00134356500873092	0.139948636314837	-1.08481652653547	NA
64	ra	hearing_ipsi_vs_contra	BANP	3.10798939725627	1.25621860194566	4.95976019256688	4.83373466024886	3.36932369624382	0.00144006863181618	0.144179491255861	-1.11674263295905	NA
65	ra	hearing_ipsi_vs_contra	TMEM269	1.34466256439091	0.54386920766332	2.14545592111849	4.4399933732784	3.37087998823262	0.00143344287553403	0.144179491255861	-1.12075960795671	NA
66	ra	hearing_ipsi_vs_contra	MAPRE2	-0.625081349613553	-0.991827858135945	-0.258334841091161	7.2151801838324	-3.4215350356399	0.00123292139250786	0.131991084631259	-1.13889204663422	NA
67	ra	hearing_ipsi_vs_contra	PLIN3_0	1.36592620984841	0.551700023958171	2.18015239573865	4.5549612086719	3.36769390846975	0.00144703842977206	0.144179491255861	-1.14534091001804	PLIN3_0
68	ra	hearing_ipsi_vs_contra	MARCKS	0.585173729033362	0.246297184207017	0.924050273859707	7.89652788654236	3.46652030487107	0.00107746476687937	0.125249866448652	-1.1630692975174	NA
69	ra	hearing_ipsi_vs_contra	GDA	1.21110011674108	0.47948658455634	1.94271364892583	4.7868205494545	3.32314089150914	0.00165043849105075	0.15514121815877	-1.21019246390918	NA
70	ra	hearing_ipsi_vs_contra	NDUFB7	0.718470346719105	0.288331932854892	1.14860876058332	6.74379168123535	3.35313514196304	0.00151073465197013	0.146061466690923	-1.22734777184667	NA
71	ra	hearing_ipsi_vs_contra	PSMD7	-0.471087923974472	-0.744844073401215	-0.197331774547729	8.11042232335388	-3.4545264812726	0.00111698231627633	0.125249866448652	-1.23835693268778	NA
72	ra	hearing_ipsi_vs_contra	PCBP2	-0.541131668650325	-0.859604877500058	-0.222658459800593	7.60872502713285	-3.41099030793905	0.00127232993529815	0.134344097825728	-1.2616198497654	NA
73	ra	hearing_ipsi_vs_contra	COQ2	-1.36693490381418	-2.19890364719547	-0.534966160432885	4.04601516255565	-3.29830840095068	0.00177527207466904	0.162902347042249	-1.32642823066531	NA
74	ra	hearing_ipsi_vs_contra	RCBTB2	1.08909022680223	0.420809564996186	1.75737088860828	5.03070028763139	3.27156388272612	0.00191968576013179	0.168147020898817	-1.33517760745967	RCBTB2
75	ra	hearing_ipsi_vs_contra	PVALB	-0.150823421719084	-0.22794420017933	-0.073702643258837	13.5273035908106	-3.92597765010292	0.000259386822697444	0.0454398552125432	-1.3385318032175	NA
76	ra	hearing_ipsi_vs_contra	KCTD2	-0.402296134682919	-0.635424199908763	-0.169168069457075	8.53519754031396	-3.46419027899479	0.00108503610835681	0.125249866448652	-1.38131943542253	NA
77	ra	hearing_ipsi_vs_contra	BLOC1S6	-1.05984016552461	-1.71430371729842	-0.405376613750801	4.93680665721023	-3.25091300284203	0.00203871895297656	0.172686216368608	-1.38192525677752	BLOC1S6
78	ra	hearing_ipsi_vs_contra	TSPAN7	-0.220679239817869	-0.342407625201336	-0.0989508544344022	11.1513303679525	-3.63931842320186	0.000636919660201829	0.0846444265661328	-1.39437430590327	NA
79	ra	hearing_ipsi_vs_contra	GLUL	0.223467044524913	0.101844644277421	0.345089444772405	11.4027784437048	3.68850480393597	0.000547167105220398	0.0753136436971219	-1.42058018864517	NA
80	ra	hearing_ipsi_vs_contra	PLIGB	1.09794752985563	0.415767647209012	1.78012741250225	4.9188640676533	3.23097141852041	0.00216025244150693	0.177140700203568	-1.43217389285201	PLIGB
81	ra	hearing_ipsi_vs_contra	EPB41L1	-0.454032621474667	-0.718416761105098	-0.189648481844237	9.21656746531642	-3.44748271366354	0.001140829172563	0.125621589458795	-1.44544318217649	NA
82	ra	hearing_ipsi_vs_contra	CDK2AP1	-0.557614667810827	-0.891567043775267	-0.223662291846387	7.88524017789846	-3.35196974279537	0.00151594672227216	0.146061466690923	-1.45529390480958	NA
83	ra	hearing_ipsi_vs_contra	MERTK	-0.811140216145215	-1.31131571524692	-0.310964717043508	6.46130015315411	-3.25554691478851	0.00201141718113948	0.172266707024701	-1.46640934429976	NA
84	ra	hearing_ipsi_vs_contra	AK1	-0.450899843799421	-0.719902547523726	-0.181897140075116	7.96336491881954	-3.36491329458107	0.0014590036738398	0.144179491255861	-1.48304959668171	NA
85	ra	hearing_ipsi_vs_contra	TAB3	1.01470858878043	0.377092956252368	1.6523242213085	4.94166393045912	3.19472013127957	0.00239888174232303	0.192610213227353	-1.51812487297972	NA
86	ra	hearing_ipsi_vs_contra	ADCYAP1	-0.638857725527199	-1.0289649102696	-0.2487505407848	6.94350782754972	-3.28753693124825	0.00183215373858632	0.164212104849109	-1.52111269075126	NA
87	ra	hearing_ipsi_vs_contra	LEG6	-0.680226372716421	-1.10136588435782	-0.259086861075017	6.73153101951969	-3.24248454545493	0.0020892765630949	0.175045040742777	-1.55491614029186	LEG6
88	ra	hearing_ipsi_vs_contra	EIF3G	-1.61445647783816	-2.61517706211024	-0.613735893566086	3.4349697531369	-3.2386494824763	0.00211267071091263	0.175101783222737	-1.5800170952955	NA
89	ra	hearing_ipsi_vs_contra	KANK3	-0.964953367117847	-1.5778795425823	-0.352027191653398	5.04786221256118	-3.160447609955	0.00264714332192286	0.20202159134041	-1.60088461003694	NA
90	ra	hearing_ipsi_vs_contra	VPS37C	0.93213114558317	0.341111661281346	1.52315062988499	5.26927380110813	3.16610751834886	0.00260454264140192	0.20196603109192	-1.60097268844672	NA
91	ra	hearing_ipsi_vs_contra	TMEM151B_1	-0.534720384440305	-0.862723091402576	-0.206717677478033	7.56954651522144	-3.27265142785419	0.00191360278006054	0.168147020898817	-1.61124858182344	TMEM151B_1
92	ra	hearing_ipsi_vs_contra	PIK3R6	-0.945271695118541	-1.54833568726895	-0.342207702968135	4.71538492552413	-3.14661561608256	0.00275402795176546	0.205235649613165	-1.63557530325457	NA
93	ra	hearing_ipsi_vs_contra	CWC27	-0.982631246675286	-1.61006375052378	-0.35519874282679	5.20110999192247	-3.14393815973895	0.00277518091739533	0.205235649613165	-1.65190730417688	NA
94	ra	hearing_ipsi_vs_contra	AGT	0.266306809136864	0.112458025666656	0.420155592607073	10.3560222144663	3.47487064864008	0.00105074165625741	0.125249866448652	-1.66412480612493	NA
95	ra	hearing_ipsi_vs_contra	SUSD4	1.37922261606581	0.497832240792263	2.26061299133936	4.19817445250209	3.14135128437537	0.00279576326016895	0.205235649613165	-1.66544979317846	NA
96	ra	hearing_ipsi_vs_contra	MIDEAS	-1.06805392291678	-1.75401258096609	-0.382095264867482	5.08442613017844	-3.12568836171519	0.00292348110829081	0.208649929469496	-1.68329358143948	NA
97	ra	hearing_ipsi_vs_contra	NRIP2	1.52619573662496	0.574995935025728	2.4773955382242	7.40240615833081	3.22098663846771	0.00222364271694371	0.18041934802318	-1.68433679503311	NA
98	ra	hearing_ipsi_vs_contra	ELOA	1.35964740855157	0.486777399639433	2.23251741746371	4.28307339516066	3.12699484842158	0.00291262178042081	0.208649929469496	-1.72042158443948	NA
99	ra	hearing_ipsi_vs_contra	TCERG1	1.35132098316842	0.47908253876679	2.22355942757005	4.60587342298976	3.11009556682459	0.00305605585436245	0.213544702927608	-1.73593048375606	NA
100	ra	hearing_ipsi_vs_contra	CD109	-1.5983086760531	-2.61238932562267	-0.584228026483517	3.62327572103814	-3.16401547892671	0.00262021316932953	0.20196603109192	-1.73975164610492	NA
101	ra	hearing_ipsi_vs_contra	IOVO	1.14920762157989	0.404151990610941	1.89426325254883	4.46753779013892	3.09642264177553	0.00317693122677798	0.218640945500042	-1.7537302503837	IOVO
102	ra	hearing_ipsi_vs_contra	LOC110482004	1.07481265560223	0.372452943463942	1.77717236774051	4.751530545411	3.07201702039049	0.0034039080543382	0.22425062634905	-1.80742351458769	LOC110482004
103	ra	hearing_ipsi_vs_contra	GRIN1	-0.391500493096204	-0.619090047533645	-0.163910938658764	10.544009844147	-3.45326912765006	0.00112120404579099	0.125249866448652	-1.80743601561536	NA
104	ra	hearing_ipsi_vs_contra	BCAN	0.716848879010846	0.253816763450959	1.17988099457073	6.27171472610078	3.10789926874647	0.00307517670277173	0.213544702927608	-1.81596113428126	NA
105	ra	hearing_ipsi_vs_contra	MBTPS2	-0.994579267177995	-1.64609821576205	-0.343060318593943	4.93993095817458	-3.06452232045514	0.00347660482627481	0.227098898312934	-1.82623077595113	NA
106	ra	hearing_ipsi_vs_contra	SLC8A1	-0.73912251679304	-1.21929497071955	-0.258950062866532	6.08251669346836	-3.09007932955456	0.00323451952990893	0.218698916987176	-1.86633055642299	NA
107	ra	hearing_ipsi_vs_contra	CLU	0.340610968146347	0.132926257395501	0.548295678897193	9.23621630574564	3.29233895786304	0.00180658559875832	0.163825432885048	-1.90064165953209	NA
108	ra	hearing_ipsi_vs_contra	CPE	0.305369434435699	0.121009032682037	0.489729836189361	9.61438541753552	3.3251279166001	0.00164081734578692	0.15514121815877	-1.91815721487743	NA
109	ra	hearing_ipsi_vs_contra	BRI3	0.850347749392964	0.28940149948515	1.41129399930078	6.05417604339936	3.04316679020819	0.00369180368036128	0.233249366952662	-1.92452855946163	NA
110	ra	hearing_ipsi_vs_contra	PSME4	0.983754717500585	0.328927622731342	1.63858181226983	4.8949131222938	3.01585616783458	0.00398519202061448	0.236291231499203	-1.9372670800718	NA
111	ra	hearing_ipsi_vs_contra	DHX36	-0.713214469517458	-1.18210617124686	-0.244322767788054	6.03634896472686	-3.0535007912457	0.00358615696995361	0.230350816036687	-1.95309333506306	NA
112	ra	hearing_ipsi_vs_contra	ABCB8	-1.25656369601596	-2.09282126543746	-0.42030612659447	3.7214740844759	-3.01644134312689	0.00397868344335128	0.236291231499203	-1.95393038517315	NA
113	ra	hearing_ipsi_vs_contra	PDGFA	-0.515008915278417	-0.843734096257432	-0.186283734299401	7.21928408191051	-3.14508373217361	0.00276611181326964	0.205235649613165	-1.9650951899697	NA
114	ra	hearing_ipsi_vs_contra	TRPC4AP	0.767014461462592	0.258701208365097	1.27532771456009	5.98554571175718	3.02916240031683	0.00383962645914024	0.236291231499203	-1.97217172050799	NA
115	ra	hearing_ipsi_vs_contra	RPS12	0.337312227191408	0.1325735916481	0.542050862734715	9.56626108205996	3.30736950502084	0.00172872051188274	0.160541900067376	-1.97497374785996	NA
116	ra	hearing_ipsi_vs_contra	DHCR7	-0.731484041949451	-1.21663511756562	-0.24633296633328	6.13008915427719	-3.02676215859688	0.00386551120755423	0.236291231499203	-1.99575372154554	NA
117	ra	hearing_ipsi_vs_contra	LGALS8	-0.738705661601715	-1.22730597818125	-0.250105345022177	5.94279119859213	-3.03506587540072	0.00377665006522347	0.236291231499203	-1.99873228143932	NA
118	ra	hearing_ipsi_vs_contra	LOC110473336	-1.60936290759075	-2.67081292673108	-0.547912888450433	2.97246933752055	-3.04372125137675	0.00368606214413871	0.233249366952662	-2.01631821272878	LOC110473336
119	ra	hearing_ipsi_vs_contra	FERMT1	1.13437572313474	0.367776131054377	1.9009753152151	5.00574999992005	2.97056307261351	0.00452024587505817	0.258089297814432	-2.03999064470087	NA
120	ra	hearing_ipsi_vs_contra	TSTA3	-1.02909009014308	-1.72443842802419	-0.333741752261961	4.93601666249762	-2.97099152844547	0.0045148845256161	0.258089297814432	-2.04025737840162	NA
121	ra	hearing_ipsi_vs_contra	ABHD11	1.73016850665061	0.580512290984706	2.87982472231652	3.45576404783276	3.02113998657731	0.00392678206752424	0.236291231499203	-2.06722512051379	NA
122	ra	hearing_ipsi_vs_contra	KCNK13	1.42238659195491	0.462733859245974	2.38203932466384	3.79624730197	2.97545909158631	0.00445933324362302	0.258089297814432	-2.08227282837387	NA
123	ra	hearing_ipsi_vs_contra	C1D	1.02693567938185	0.327545897137549	1.72632546162616	4.76390307094177	2.94763970655966	0.00481589926552926	0.261705706918629	-2.09054988013766	NA
124	ra	hearing_ipsi_vs_contra	DPP9	-1.18729634697888	-1.99830786139614	-0.376284832561624	4.17924466890528	-2.93888471162472	0.0049334961907045	0.261705706918629	-2.10984321629959	NA
125	ra	hearing_ipsi_vs_contra	APOH	0.361564375146994	0.138664581942747	0.584464168351241	9.60919494419957	3.25631496913478	0.00200692550799542	0.172266707024701	-2.12396293839129	NA
126	ra	hearing_ipsi_vs_contra	RDH2	-0.985296670131997	-1.65653223232613	-0.31406110793786	5.31556989403018	-2.94674459679193	0.00482780144922046	0.261705706918629	-2.13005326789819	RDH2
127	ra	hearing_ipsi_vs_contra	SLC6A13	1.61811966305292	0.532899479729286	2.70333984637656	2.69173384531479	2.99325151703618	0.00424436090525164	0.249736899676944	-2.13585865582831	SLC6A13
128	ra	hearing_ipsi_vs_contra	MEF2D	-0.418114479447874	-0.682944556980814	-0.153284401914935	8.63354355678572	-3.16940937447913	0.00257998924833263	0.20196603109192	-2.14458239803301	NA
129	ra	hearing_ipsi_vs_contra	TSHZ3	-0.450898577666391	-0.743522359534696	-0.158274795798086	7.92672615679635	-3.09328321344509	0.00320531151042687	0.218641956835135	-2.15081991385359	NA
130	ra	hearing_ipsi_vs_contra	CALCRL	-0.844442246955683	-1.42367089967961	-0.265213594231758	5.47540336835438	-2.92664707511162	0.00510235645911303	0.261705706918629	-2.17549280934423	NA
131	ra	hearing_ipsi_vs_contra	LOC110472290	1.51641059073259	0.486601107912293	2.54622007355289	2.86705147861603	2.95604036791045	0.00470552087010692	0.260936365948087	-2.19091760808229	LOC110472290
132	ra	hearing_ipsi_vs_contra	MAP4K5	0.888785637516595	0.276783385895807	1.50078788913738	5.57275946172972	2.91537514046241	0.00526263422060034	0.261705706918629	-2.19396004312131	NA
133	ra	hearing_ipsi_vs_contra	SCN1A	-0.502416684472037	-0.832364283245925	-0.172469085698148	7.64469406360164	-3.05681755898343	0.00355285345698049	0.230129365095845	-2.19633163305872	SCN1A
134	ra	hearing_ipsi_vs_contra	BCAS1	0.799263416507265	0.251716008990635	1.34681082402389	5.79385837068662	2.93034427065758	0.00505078233524654	0.261705706918629	-2.20096257145059	NA
135	ra	hearing_ipsi_vs_contra	TOPBP1	1.57646064422863	0.509292357247355	2.64362893120991	2.62453612525392	2.96551865668822	0.00458381559445202	0.259136538118184	-2.20734703550837	NA
136	ra	hearing_ipsi_vs_contra	ASAH1	0.634242995162821	0.204438286895221	1.06404770343042	6.30907104319567	2.96234031505959	0.00462429601030465	0.259136538118184	-2.21435711368193	NA
137	ra	hearing_ipsi_vs_contra	MGP	0.522016439281341	0.18250860017208	0.861524278390602	7.80617763401099	3.08663169761236	0.00326622838685789	0.218922507877397	-2.21972911883215	NA
138	ra	hearing_ipsi_vs_contra	CDK10	0.763751911773562	0.237876245834224	1.2896275777129	5.66255387320311	2.9155444942969	0.00526019188668373	0.261705706918629	-2.22129545739503	NA
139	ra	hearing_ipsi_vs_contra	COL6A3	-0.905507136448284	-1.53361595133613	-0.277398321560441	5.37168024242291	-2.89405931088624	0.00557859646428257	0.272150769282848	-2.23211765853969	NA
140	ra	hearing_ipsi_vs_contra	LOC110478878	-0.362161036509116	-0.594111213982398	-0.130210859035834	8.89748823087477	-3.13442190354455	0.00285160574755405	0.207360161341006	-2.2328996270202	LOC110478878
141	ra	hearing_ipsi_vs_contra	HB2L_1	1.29046709714031	0.392623565403297	2.18831062887732	3.81686547021903	2.8853381356331	0.00571287817366888	0.276948836243017	-2.24660513306413	HB2L_1
142	ra	hearing_ipsi_vs_contra	CEBPA	1.51500726586375	0.470903637572431	2.55911089415508	3.19018681614954	2.91287299323061	0.00529884199155301	0.261817141480068	-2.25687152199522	NA
143	ra	hearing_ipsi_vs_contra	LIAS	-0.688221560166404	-1.16192258931382	-0.214520531018987	6.0718688260141	-2.91658329349356	0.00524523390355588	0.261705706918629	-2.27451709898696	NA
144	ra	hearing_ipsi_vs_contra	SDK2	-1.25250625147256	-2.12830293327785	-0.376709569667271	3.83704395584566	-2.87095936096495	0.00594084004095858	0.28442232941434	-2.2776023376359	NA
145	ra	hearing_ipsi_vs_contra	IFI30	0.939826984747239	0.281936313332306	1.59771765616217	4.55339189863071	2.86777200202586	0.00599250219195895	0.285124733923578	-2.27788502187373	NA
146	ra	hearing_ipsi_vs_contra	FSTL1	1.03259180102458	0.307459103920002	1.75772449812916	4.52820962346211	2.85865419009572	0.00614259745835208	0.286952370963502	-2.28629264630722	NA
147	ra	hearing_ipsi_vs_contra	RABGGTB	-0.669317273059759	-1.12957026249485	-0.209064283624673	6.40257304670639	-2.91934790045057	0.00520561797974206	0.261705706918629	-2.29647947931575	NA
148	ra	hearing_ipsi_vs_contra	ESD	-0.621327768090105	-1.04665820439906	-0.195997331781147	6.65441560838526	-2.93254537056976	0.00502030883501916	0.261705706918629	-2.31495857545642	NA
149	ra	hearing_ipsi_vs_contra	PTPN6	1.13523642796373	0.335017600592878	1.93545525533458	4.20094989741122	2.84792135145495	0.00632374176060594	0.290139294587801	-2.31782358151634	NA
150	ra	hearing_ipsi_vs_contra	EEF1A1	0.345508486322093	0.123208539028762	0.567808433615423	8.99177835542415	3.12010922417786	0.00297028348347772	0.210045367804094	-2.34725617666235	NA
151	ra	hearing_ipsi_vs_contra	MYO10	1.04286859720246	0.302572352063625	1.7831648423413	4.98952302406064	2.82796794123065	0.00667372274112772	0.30259444052125	-2.35707668990416	NA
152	ra	hearing_ipsi_vs_contra	ELAC2	0.879068610135636	0.259756862129428	1.49838035814184	5.24693328165585	2.84946870986041	0.00629732425571125	0.290139294587801	-2.35868515027877	NA
153	ra	hearing_ipsi_vs_contra	RTF1	0.654484158464285	0.201854915034487	1.10711340189408	6.63512264560988	2.90273218238069	0.00544797066670655	0.267471069420217	-2.38452106182716	NA
154	ra	hearing_ipsi_vs_contra	EGF	0.730033931110045	0.216820870332243	1.24324699188785	6.46383253168073	2.85558955073561	0.00619382436057374	0.287602398622304	-2.40364234891962	NA
155	ra	hearing_ipsi_vs_contra	AP3S2	-0.620290957635983	-1.05264054873997	-0.187941366531995	6.63983128566658	-2.88012167725507	0.00579462491821365	0.279156055434943	-2.40633506255834	NA
156	ra	hearing_ipsi_vs_contra	ADAT1	-1.3306628923578	-2.28083625129454	-0.380489533421051	3.96261425053321	-2.81135464936033	0.00697870277475858	0.310982672106375	-2.42372780037319	NA
157	ra	hearing_ipsi_vs_contra	DPYSL3	1.17850144900359	0.325583007881402	2.03141989012578	4.24085448342048	2.77378665637306	0.00771645832519876	0.314416089687825	-2.46700882651294	NA
158	ra	hearing_ipsi_vs_contra	MBTD1	1.08457916655635	0.297525829801451	1.87163250331125	4.39682096056626	2.76635258151001	0.00787071923223454	0.314416089687825	-2.48329026109297	NA
159	ra	hearing_ipsi_vs_contra	DNM3	-0.479280070967364	-0.807481679405373	-0.151078462529355	7.24339122424495	-2.93156213814509	0.00503390015587672	0.261705706918629	-2.48929025477811	NA
160	ra	hearing_ipsi_vs_contra	RAC2	1.33164903429191	0.36699474807972	2.2963033205041	3.603157166666	2.7712041351679	0.00776972802991318	0.314416089687825	-2.49833658717936	NA
161	ra	hearing_ipsi_vs_contra	CXXC5	-0.381724399747707	-0.634989697303535	-0.128459102191879	8.69965899067018	-3.02569168886156	0.00387710792971611	0.236291231499203	-2.50998215998535	NA
162	ra	hearing_ipsi_vs_contra	FAXDC2	0.656906053809759	0.186031098355882	1.12778100926363	6.37808797793741	2.80058082077201	0.00718331833371319	0.314416089687825	-2.5570208269444	NA
163	ra	hearing_ipsi_vs_contra	ST3GAL3	-0.746261974671012	-1.28719051461852	-0.2053334347235	5.67812930572084	-2.76950309833732	0.00780500040382739	0.314416089687825	-2.55993219133612	NA
164	ra	hearing_ipsi_vs_contra	PIP4K2A	-0.434937964275568	-0.734106972550877	-0.13576895600026	7.56460996356451	-2.918509786086	0.00521759839765043	0.261705706918629	-2.56239669906663	NA
165	ra	hearing_ipsi_vs_contra	APOD	0.863335936346122	0.231871104702214	1.49480076799003	5.47922326072388	2.74461282741178	0.00833829263048867	0.32435776448018	-2.56549972310664	NA
166	ra	hearing_ipsi_vs_contra	ST6GAL1	1.31225010666551	0.350423728156184	2.27407648517484	4.01446439447588	2.73886339295048	0.00846615765735564	0.324409931215857	-2.57191936039063	NA
167	ra	hearing_ipsi_vs_contra	RPA2	-1.1170494764981	-1.9405803795543	-0.293518573441889	4.49510781934043	-2.72297056610947	0.00882905556846191	0.330810310349483	-2.57230578474339	NA
168	ra	hearing_ipsi_vs_contra	LUC7L2	-0.835178537602852	-1.44393442025484	-0.226422654950866	5.64571328816014	-2.75414367667979	0.00813024183289069	0.31973420432613	-2.57959239498604	LUC7L2
169	ra	hearing_ipsi_vs_contra	CTNNA2	-0.558867923925783	-0.934522962781718	-0.183212885069849	8.49441418699385	-2.98655422059393	0.00432411810588834	0.25250229060748	-2.58795034917125	NA
170	ra	hearing_ipsi_vs_contra	PPP2CB	-0.508854116867882	-0.85382482192263	-0.163883411813134	8.48166695395945	-2.96115754705494	0.00463944502598721	0.259136538118184	-2.59572794689655	NA
171	ra	hearing_ipsi_vs_contra	INTS9	1.34216646510841	0.349936083558776	2.33439684665805	3.84929877363988	2.71546557202783	0.0090053508123448	0.332335486782473	-2.60101966570763	NA
172	ra	hearing_ipsi_vs_contra	KDM4A	-1.08141094794145	-1.88269857626887	-0.280123319614038	4.80843264109621	-2.70927296169372	0.00915324789389368	0.332335486782473	-2.60282396450077	NA
173	ra	hearing_ipsi_vs_contra	CASKIN2	-0.978002189187743	-1.70300497962251	-0.25299939875298	4.71522252942618	-2.70801201591122	0.00918363501357899	0.332335486782473	-2.60879884721454	NA
174	ra	hearing_ipsi_vs_contra	PUS7	-1.01200249743927	-1.76396427267118	-0.260040722207362	4.18690944203314	-2.70169462038509	0.00933727590622508	0.332497340226363	-2.61575345467849	NA
175	ra	hearing_ipsi_vs_contra	SRSF7_1	0.394517357308716	0.123895610457899	0.665139104159534	7.84411267972687	2.9265359303077	0.00510391443611155	0.261705706918629	-2.61881447000832	SRSF7_1
176	ra	hearing_ipsi_vs_contra	ARHGAP31	-1.15100509180914	-2.00644256676177	-0.295567616856507	3.45629058120737	-2.70109221509515	0.00935204919198439	0.332497340226363	-2.62093967736578	NA
177	ra	hearing_ipsi_vs_contra	PRR18	-1.23525889300133	-2.1540298872608	-0.316487898741866	4.03075789324332	-2.69898922924241	0.00940379088860238	0.332497340226363	-2.62243280833846	NA
178	ra	hearing_ipsi_vs_contra	LOC110474682	-0.608523481231048	-1.04844537601622	-0.168601586445871	6.62325295011238	-2.7768486027935	0.00765373611316838	0.314416089687825	-2.62997133093491	LOC110474682
179	ra	hearing_ipsi_vs_contra	ING4	0.665988380488321	0.185203504239101	1.14677325673754	6.41089578131059	2.78077783081356	0.00757393724114832	0.314416089687825	-2.6323241480479	NA
180	ra	hearing_ipsi_vs_contra	LOC110478138	-0.82361475394918	-1.42656159936916	-0.2206679085292	5.59724350420373	-2.74217728340367	0.00839223946822263	0.32435776448018	-2.63408827244141	LOC110478138
181	ra	hearing_ipsi_vs_contra	ACYP1	-0.323309327473595	-0.538399350820796	-0.108219304126394	9.10637467573066	-3.01750783014981	0.00396684705018941	0.236291231499203	-2.64156404500463	NA
182	ra	hearing_ipsi_vs_contra	DUSP10	-1.00858742515418	-1.76150723917077	-0.255667611137586	4.09258911932879	-2.68915144525368	0.00964934763847495	0.334045132238395	-2.64230880494026	NA
183	ra	hearing_ipsi_vs_contra	DTYMK	1.05751645948093	0.266893888612176	1.84813903034968	4.41667732563731	2.68514884805362	0.00975092822439529	0.334045132238395	-2.64947126863763	NA
184	ra	hearing_ipsi_vs_contra	SSBP3	-0.412269140406073	-0.693442908814888	-0.131095371997258	8.22284382427387	-2.94344865510849	0.00487186381334457	0.261705706918629	-2.65115100402282	NA
185	ra	hearing_ipsi_vs_contra	PDZD2	-1.20067043030655	-2.09802934408836	-0.303311516524737	3.75106652879122	-2.68601276443454	0.00972892051193288	0.334045132238395	-2.65130925170154	NA
186	ra	hearing_ipsi_vs_contra	RAP2A	-0.455560195861537	-0.766364778733583	-0.144755612989491	8.15581393099377	-2.94244799143919	0.00488531528525403	0.261705706918629	-2.65608214237294	NA
187	ra	hearing_ipsi_vs_contra	CDK14	1.0800403261781	0.271101867467781	1.88897878488841	4.44991254088268	2.68024766512505	0.00987664954845068	0.335370989953559	-2.65928133621417	NA
188	ra	hearing_ipsi_vs_contra	PPFIBP1	0.638803098599979	0.175861134025481	1.10174506317448	6.6576224843161	2.77007100857655	0.00779320793766017	0.314416089687825	-2.66290191779456	NA
189	ra	hearing_ipsi_vs_contra	P2RY12	1.08324275333113	0.270388237428758	1.89609726923349	4.36292184305892	2.67524405588906	0.0100065302596058	0.336212517456557	-2.66944521161345	NA
190	ra	hearing_ipsi_vs_contra	PLK2	-0.586315238595156	-1.00999984642981	-0.162630630760502	6.59417676858983	-2.77804280630498	0.0076294012996503	0.314416089687825	-2.67133451944075	NA
191	ra	hearing_ipsi_vs_contra	SYNPR	0.473700920528862	0.141665021897849	0.805736819159875	7.84790494305224	2.86397766121163	0.0060545457248082	0.28537890231309	-2.67202590856735	NA
192	ra	hearing_ipsi_vs_contra	NFATC1	-0.834143819666608	-1.45411943446935	-0.214168204863871	5.15926819459543	-2.70095138111401	0.00935550607516978	0.332497340226363	-2.6746011564757	NA
193	ra	hearing_ipsi_vs_contra	ICOSLG	1.35484072583711	0.342823366462491	2.36685808521174	4.20477360192884	2.68751389897558	0.00969078843742586	0.334045132238395	-2.68016453201374	NA
194	ra	hearing_ipsi_vs_contra	FNDC3A_1	-1.39330899297709	-2.43610808645277	-0.350509899501415	3.28391027204534	-2.68223752154329	0.00982542910338813	0.335107997915556	-2.69271269573349	FNDC3A_1
195	ra	hearing_ipsi_vs_contra	SZT2	-1.34280232177471	-2.35330039359902	-0.332304249950406	3.60614951417899	-2.6676388436576	0.0102069429300203	0.339116879761192	-2.70467080233086	NA
196	ra	hearing_ipsi_vs_contra	MFF	0.635288313529642	0.169021229095022	1.10155539796426	6.33161843288248	2.73518399514048	0.00854893050610507	0.324606681483044	-2.70948995298998	NA
197	ra	hearing_ipsi_vs_contra	HSD17B11	0.696951547513693	0.176900984966667	1.21700211006072	5.81195142033281	2.69034176990824	0.00961932665227756	0.334045132238395	-2.72639458911591	HSD17B11
198	ra	hearing_ipsi_vs_contra	RHBDF1	0.880744346733547	0.215175496846412	1.54631319662068	4.98979100828655	2.6564846739549	0.0105075366871125	0.343941728673077	-2.73301089047027	NA
199	ra	hearing_ipsi_vs_contra	NEDD8	0.4334916674622	0.126756851594198	0.740226483330202	7.54769888383245	2.83705737553844	0.00651212890841923	0.297014731515358	-2.74296944704421	NA
200	ra	hearing_ipsi_vs_contra	LOC110484765	-0.608793163849726	-1.0493189816682	-0.168267346031249	6.57924755063425	-2.77427072584408	0.0077065109873253	0.314416089687825	-2.74358047230542	LOC110484765
201	ra	hearing_ipsi_vs_contra	LOC116184637	-1.38800145078619	-2.4393236655711	-0.336679236001271	2.94629960365209	-2.65035785539884	0.010676076914062	0.343941728673077	-2.74550089924405	LOC116184637
202	ra	hearing_ipsi_vs_contra	COL4A2	-0.576217662479592	-0.99467289255034	-0.157762432408844	6.69391145407651	-2.76431801668746	0.00791343038394371	0.314416089687825	-2.74767574529301	NA
203	ra	hearing_ipsi_vs_contra	FABP5	0.452539294423723	0.129906060055911	0.775172528791535	7.1788252093887	2.81577294472038	0.00689635960153775	0.310860466717269	-2.75631266543252	FABP5
204	ra	hearing_ipsi_vs_contra	GPT2	0.654034220699448	0.169548299167188	1.13852014223171	6.13256533871753	2.71000285831753	0.00913570059708737	0.332335486782473	-2.75723986255497	NA
205	ra	hearing_ipsi_vs_contra	MTMR10	0.859791548971943	0.206989891523144	1.51259320642074	5.09419293802028	2.64400554663849	0.010853429703928	0.343941728673077	-2.76544599968167	NA
206	ra	hearing_ipsi_vs_contra	ZCCHC24	0.55991158380818	0.150189716533971	0.969633451082389	6.5563843332126	2.74334702171241	0.00836629000533932	0.32435776448018	-2.7693821626095	NA
207	ra	hearing_ipsi_vs_contra	CYC	-0.243256692792684	-0.401714803845875	-0.0847985817394937	10.3004874217662	-3.08177382190762	0.00331140264815467	0.220036996654967	-2.76944067610321	CYC
208	ra	hearing_ipsi_vs_contra	CLUH	-0.800919229929507	-1.40489368301949	-0.196944776839525	5.48126484630862	-2.66207685870534	0.0103558339025113	0.342586985925138	-2.77433061021988	NA
209	ra	hearing_ipsi_vs_contra	RHOJ	-0.89450190507917	-1.57396950256328	-0.215034307595063	4.76606926357891	-2.64279184009814	0.0108876208869007	0.343941728673077	-2.77696909782575	NA
210	ra	hearing_ipsi_vs_contra	WASF1	0.723508711115648	0.183870548541801	1.2631468736895	6.07140847681879	2.69148242202366	0.00959063889812902	0.334045132238395	-2.77728333788311	NA
211	ra	hearing_ipsi_vs_contra	RLF	1.10213982227931	0.256705695225273	1.94757394933335	4.39040897196272	2.61702190652779	0.0116372354775994	0.351763964946418	-2.78553842347157	NA
212	ra	hearing_ipsi_vs_contra	MYSM1	0.925535664371295	0.217528825118013	1.63354250362458	4.90562813594409	2.62425566697653	0.0114221910468203	0.350033704480104	-2.78621126708104	NA
213	ra	hearing_ipsi_vs_contra	MTHFD1	0.797438742209682	0.19098052334288	1.40389696107648	5.08013145218284	2.63965326583673	0.0109764946708745	0.345333962951431	-2.78825999885932	NA
214	ra	hearing_ipsi_vs_contra	GUCY1A1	0.985813016403985	0.233607285558805	1.73801874724917	5.12676714574741	2.63092427756112	0.0112271702746952	0.348947695473189	-2.79211472616981	NA
215	ra	hearing_ipsi_vs_contra	ATP1B1	-0.193144781031767	-0.315382618794041	-0.0709069432694939	11.3128688800241	-3.17196039902508	0.00256116857115554	0.20196603109192	-2.79520886675173	NA
216	ra	hearing_ipsi_vs_contra	SFXN4	0.96660580774781	0.221901048775841	1.71131056671978	5.20610908344887	2.60564777979088	0.0119828511176359	0.359644300096164	-2.81783466789774	NA
217	ra	hearing_ipsi_vs_contra	PHAX	0.567055367970891	0.146882361707415	0.987228374234367	6.75501091942122	2.70924172930225	0.00915399943594863	0.332335486782473	-2.82056504814059	NA
218	ra	hearing_ipsi_vs_contra	SLCO2A1	-1.21666750248291	-2.16011337851665	-0.273221626449166	3.47925480182577	-2.58884086819884	0.0125107143826669	0.36898930425314	-2.84834006872222	NA
219	ra	hearing_ipsi_vs_contra	TUBA1C	0.841693316268763	0.188637250296023	1.4947493822415	5.31965117841184	2.58734206296396	0.0125588028340934	0.36898930425314	-2.88143677392104	TUBA1C
220	ra	hearing_ipsi_vs_contra	ADAM23	-0.458852672601004	-0.79203107916016	-0.125674266041847	7.32990977177715	-2.76469264413743	0.00790554990031309	0.314416089687825	-2.88572001137868	NA
221	ra	hearing_ipsi_vs_contra	HSPA12A	-0.48261943098944	-0.836070956616369	-0.129167905362512	7.26574699473413	-2.74110316410571	0.00841613296523561	0.32435776448018	-2.91257141470726	NA
222	ra	hearing_ipsi_vs_contra	UBR4	-1.40376077103612	-2.46815795061945	-0.339363591452792	6.24991489586899	-2.64752350655063	0.010754879991422	0.343941728673077	-2.91314135786558	NA
223	ra	hearing_ipsi_vs_contra	SNX13	-0.425392740971302	-0.73402682389983	-0.116758658042773	7.38129306733159	-2.76692016699461	0.00785884201694393	0.314416089687825	-2.92040799194761	NA
224	ra	hearing_ipsi_vs_contra	THAP11	1.1346277141466	0.240273091987284	2.02898233630592	4.35196791876916	2.5467954760637	0.0139253435185451	0.38921092532813	-2.92188891110319	NA
225	ra	hearing_ipsi_vs_contra	MRPL24	0.701975247921876	0.164891856165066	1.23905863967869	6.26832711480773	2.62379871038177	0.0114356672196932	0.350033704480104	-2.92354180091762	NA
226	ra	hearing_ipsi_vs_contra	PRRG1	1.05106788534305	0.222579587918348	1.87955618276776	4.23599422947193	2.54679991483192	0.0139251867931144	0.38921092532813	-2.9279361198498	NA
227	ra	hearing_ipsi_vs_contra	PDE3B	-1.19953171735434	-2.15140712013081	-0.247656314577862	4.04491868187022	-2.5297760088649	0.0145381931444292	0.396595420544737	-2.9546046885642	NA
228	ra	hearing_ipsi_vs_contra	ZC3H12B	1.26022974283122	0.259958172724023	2.26050131293842	3.82412130561202	2.52919455456045	0.0145595566062673	0.396595420544737	-2.95604170935627	NA
229	ra	hearing_ipsi_vs_contra	FAM124A	-0.884392153530582	-1.58059102272653	-0.188193284334633	4.53368048924798	-2.5501281510599	0.0138081225856466	0.38921092532813	-2.95737567161105	NA
230	ra	hearing_ipsi_vs_contra	LOC110470523	0.670804493785391	0.148807730810762	1.19280125676002	5.79119954536886	2.57975576543451	0.0128047997339145	0.371863902194028	-2.96729204261574	LOC110470523
231	ra	hearing_ipsi_vs_contra	RAB5IF	0.760495481672982	0.164091712716593	1.35689925062937	5.72374430571797	2.55980390392767	0.0134728598024465	0.384625197619471	-2.97231975508581	NA
232	ra	hearing_ipsi_vs_contra	PLAC8	1.22031642867451	0.2464119726678	2.19422088468122	4.18585970345337	2.51539702764924	0.0150749294631714	0.398876720100909	-2.98208032635075	NA
233	ra	hearing_ipsi_vs_contra	CPPED1	-1.07881459935644	-1.93812801659429	-0.219501182118592	4.7173569239255	-2.5202618208147	0.0148913584679857	0.398550663441783	-2.98919279542644	NA
234	ra	hearing_ipsi_vs_contra	PXK	-0.374656988040213	-0.644633903248963	-0.104680072831463	8.01715605065227	-2.78584946209128	0.00747207232688907	0.314416089687825	-2.99698409503343	NA
235	ra	hearing_ipsi_vs_contra	CLCN7_0	-0.769096213241738	-1.3754005882945	-0.162791838188972	5.47655950899324	-2.54648081864978	0.0139364576272138	0.38921092532813	-2.99977808857386	CLCN7_0
236	ra	hearing_ipsi_vs_contra	LRRTM2	1.03682884661024	0.207185051851583	1.86647264136891	5.2453986407471	2.50879884225383	0.0153271878170081	0.401843413923465	-3.01297912669698	NA
237	ra	hearing_ipsi_vs_contra	CD9	1.29602195545245	0.254703333475553	2.33734057742935	3.74659297826887	2.49849889721499	0.0157286229253745	0.404333243756008	-3.01318457755925	NA
238	ra	hearing_ipsi_vs_contra	IFT81	-0.821993472419057	-1.4744378626533	-0.169549082184813	5.21330149657676	-2.52915418229699	0.0145610409982046	0.396595420544737	-3.02189651812382	NA
239	ra	hearing_ipsi_vs_contra	MTA3	1.1264447857268	0.219180117254394	2.03370945419921	3.75605741574521	2.49244939100038	0.015968814025295	0.407574895718457	-3.0245090612388	NA
240	ra	hearing_ipsi_vs_contra	PARP12_1	-1.14053978598774	-2.05910702466702	-0.221972547308454	3.61172492993984	-2.49258470552778	0.0159634053641773	0.407574895718457	-3.02530874875835	PARP12_1
241	ra	hearing_ipsi_vs_contra	PRPF4	-1.2598612474365	-2.27518752159502	-0.244534973277974	2.98451974249574	-2.49096445820011	0.0160282773826516	0.407742449060986	-3.03492138756866	NA
242	ra	hearing_ipsi_vs_contra	LOC110484266	0.487278646962322	0.129265639459536	0.845291654465108	7.68536537820716	2.73230396841339	0.0086142393982044	0.325483123928233	-3.03548471276201	LOC110484266
243	ra	hearing_ipsi_vs_contra	TXNIP	0.638858131438222	0.141048025669071	1.13666823720737	5.80081727325065	2.5762686955926	0.0129193389287647	0.371863902194028	-3.03855488727105	NA
244	ra	hearing_ipsi_vs_contra	CTSZ	0.612410144942353	0.137072670776322	1.08774761910838	6.49317294061623	2.58637063387923	0.0125900605888137	0.36898930425314	-3.04710496596945	NA
245	ra	hearing_ipsi_vs_contra	DENND11	0.833200873918654	0.165040617391943	1.50136113044537	5.13813020529363	2.50333813696435	0.0155388448847396	0.403529036392155	-3.04750223096039	NA
246	ra	hearing_ipsi_vs_contra	MFSD13A	-0.667903339681591	-1.19205661472861	-0.143750064634576	5.86880151316472	-2.55803068375682	0.0135337418704077	0.38493757319964	-3.05405541751271	NA
247	ra	hearing_ipsi_vs_contra	SLC44A5	0.800380632516373	0.164710517398686	1.43605074763406	5.43826243124966	2.5276399740011	0.014616814108772	0.396712687149346	-3.06254837447753	NA
248	ra	hearing_ipsi_vs_contra	LOC110478280	1.26451748543479	0.237836225943961	2.29119874492561	3.34868306622165	2.4725190282917	0.016783798566463	0.413452781721845	-3.06962228222078	LOC110478280
249	ra	hearing_ipsi_vs_contra	TSPAN2	1.20113341540516	0.226061533640418	2.17620529716991	4.65535624028724	2.47289145900746	0.016768230812856	0.413452781721845	-3.07253195692988	NA
250	ra	hearing_ipsi_vs_contra	TRIM32	1.0411784723659	0.191981113562613	1.89037583116918	4.43340008906031	2.46131378172015	0.017258332713306	0.419308109784766	-3.08565886701901	NA
251	ra	hearing_ipsi_vs_contra	PPM1D	-1.25103765483466	-2.27219238279766	-0.229882926871659	4.28111702559881	-2.45940055912772	0.0173405565649954	0.419308109784766	-3.08620644390305	NA
252	ra	hearing_ipsi_vs_contra	LOC110483161	1.34788033155343	0.250181979793195	2.44557868331366	3.48963124834638	2.46501043574692	0.0171004594858637	0.418445529260437	-3.08754622989306	LOC110483161
253	ra	hearing_ipsi_vs_contra	RPUSD3	1.27191153856156	0.233061163388643	2.31076191373448	3.56770766559075	2.45784416881214	0.0174077056475253	0.419308109784766	-3.09373103709045	NA
254	ra	hearing_ipsi_vs_contra	C1AH11orf16	-0.839688635216368	-1.51784128242861	-0.161535988004127	4.91498532287868	-2.48565730162122	0.0162424410802231	0.409139659628627	-3.10277843594501	NA
255	ra	hearing_ipsi_vs_contra	RABGEF1	1.22780932993976	0.221451256594379	2.23416740328514	3.57586403261439	2.44922583843947	0.0177838018061197	0.424114059829874	-3.10631944855092	NA
256	ra	hearing_ipsi_vs_contra	GNB4	0.535818107256632	0.122723410065279	0.948912804447984	7.00737106029402	2.60386344145659	0.0120379124837585	0.359644300096164	-3.10946845843563	NA
257	ra	hearing_ipsi_vs_contra	EMC2	-0.351014001513235	-0.606500996732464	-0.0955270062940058	8.2422990481455	-2.75807505206803	0.00804582484053153	0.318037014722139	-3.11794107042234	NA
258	ra	hearing_ipsi_vs_contra	PCDHAC1	-0.339925337022558	-0.584083946048612	-0.095766727996505	9.19022659427298	-2.79487206538256	0.00729397175432823	0.314416089687825	-3.12528107946051	PCDHAC1
259	ra	hearing_ipsi_vs_contra	NFKBIA	0.885201005104247	0.159365068648682	1.61103694155981	4.36768698306086	2.44823932823935	0.0178273164744265	0.424114059829874	-3.12850183116324	NA
260	ra	hearing_ipsi_vs_contra	LITAF	-1.06947337125132	-1.94993709594995	-0.189009646552687	4.09516563436079	-2.43842243902025	0.0182655975691312	0.426104474323195	-3.13286586249521	NA
261	ra	hearing_ipsi_vs_contra	GALNT10	1.2225465571521	0.213977875193223	2.23111523911098	3.87125098212673	2.4333824239615	0.0184943642542196	0.426702644184344	-3.13318981972098	NA
262	ra	hearing_ipsi_vs_contra	LOC116184289	0.963592852785538	0.173677569028365	1.75350813654271	4.53242289758293	2.44885737211533	0.017800043522972	0.424114059829874	-3.1348147563591	LOC116184289
263	ra	hearing_ipsi_vs_contra	SMYD4	-0.670542972814093	-1.20432225034985	-0.136763695278338	5.60468742589428	-2.52182731384896	0.0148327178481319	0.398550663441783	-3.14022066899411	NA
264	ra	hearing_ipsi_vs_contra	PARD3B	1.02101731107458	0.179916101448644	1.86211852070052	4.44089152271073	2.43688641107916	0.0183350463581051	0.426104474323195	-3.14186379755628	NA
265	ra	hearing_ipsi_vs_contra	C7H2orf76	1.09206413900676	0.189400482526353	1.99472779548717	4.45546410650212	2.42869303463899	0.0187095306924054	0.427931936430448	-3.14361329083912	NA
266	ra	hearing_ipsi_vs_contra	CHAC2	-0.992901253970316	-1.81095885550501	-0.174843652435619	4.56983265014467	-2.4365347679202	0.0183509787166643	0.426104474323195	-3.14413774620652	NA
267	ra	hearing_ipsi_vs_contra	RNPEPL1	-1.06699704688223	-1.94980363882036	-0.184190454944102	3.72642804331618	-2.42632005695884	0.0188192683897882	0.429168404581323	-3.14717559818844	NA
268	ra	hearing_ipsi_vs_contra	RAB40C	-0.839853865827007	-1.5237617646401	-0.155945967013919	5.03288127418436	-2.46522489157755	0.0170913408613998	0.418445529260437	-3.14733600874061	NA
269	ra	hearing_ipsi_vs_contra	CRIP2	0.488916086279746	0.117840823792129	0.859991348767362	7.29887927194779	2.64498224773358	0.010825986541893	0.343941728673077	-3.15554303577354	NA
270	ra	hearing_ipsi_vs_contra	TARSL2	1.1018135915478	0.187796599831582	2.01583058326402	4.33593180216207	2.41993830595459	0.0191172712534482	0.429497242886417	-3.15752959453583	TARSL2
271	ra	hearing_ipsi_vs_contra	ROBO2	-1.06211132755537	-1.87529670120616	-0.248925953904567	7.23065748017614	-2.62198933171422	0.0114891706322608	0.350033704480104	-3.15998381612309	NA
272	ra	hearing_ipsi_vs_contra	LARS1	-0.882367184869394	-1.61062889184346	-0.154105477895326	4.57426744904008	-2.43227296095172	0.0185450682150694	0.426702644184344	-3.16079852129419	NA
273	ra	hearing_ipsi_vs_contra	C1QA	1.19281993924459	0.202187029077874	2.18345284941131	3.58642744132983	2.41719995061242	0.0192464387140289	0.429497242886417	-3.16231930328457	NA
274	ra	hearing_ipsi_vs_contra	SRD5A2	-0.999154746181774	-1.82711844782077	-0.171191044542781	4.81543617664098	-2.42254524210289	0.0189950281801543	0.429497242886417	-3.17114358366279	NA
275	ra	hearing_ipsi_vs_contra	NSD2	1.069361540047	0.179242005774817	1.95948107431919	4.00726849033739	2.4117187882025	0.019507344840973	0.429497242886417	-3.17224519560395	NA
276	ra	hearing_ipsi_vs_contra	DDIT4	1.10713244537174	0.186087893978616	2.02817699676486	4.22918106201519	2.41306699058462	0.0194428764254379	0.429497242886417	-3.17387441093011	NA
277	ra	hearing_ipsi_vs_contra	KCNS1	-0.434548221738119	-0.760891689814765	-0.108204753661473	7.59507276540193	-2.67308944333619	0.0100629392490557	0.336212517456557	-3.17641534134229	NA
278	ra	hearing_ipsi_vs_contra	MGST1	0.473566704368555	0.110389740570676	0.836743668166433	7.25928723591842	2.61766041185536	0.0116181063257515	0.351763964946418	-3.18431862966807	NA
279	ra	hearing_ipsi_vs_contra	GAS2L1	0.967201174416024	0.160817330720815	1.77358501811123	4.39483091016336	2.40782786200856	0.0196944806776791	0.429497242886417	-3.18547523474001	NA
280	ra	hearing_ipsi_vs_contra	STAU2	-0.48120070081765	-0.856205436506738	-0.106195965128561	6.7738328502378	-2.57596487737044	0.0129293624530357	0.371863902194028	-3.18688886977463	NA
281	ra	hearing_ipsi_vs_contra	RNLS	-1.2383100640297	-2.2724337605052	-0.204186367554201	3.59648779590212	-2.40384992608496	0.0198874681838744	0.429497242886417	-3.18706739929211	NA
282	ra	hearing_ipsi_vs_contra	PSPH	0.593142668204596	0.116528561963625	1.06975677444557	6.35329124710783	2.49828921309463	0.015736893244266	0.404333243756008	-3.18785092596359	NA
283	ra	hearing_ipsi_vs_contra	AKAP17A	1.11804261122423	0.183766656546654	2.0523185659018	3.92907343205054	2.40233529777219	0.0199613952128075	0.429497242886417	-3.18910341489483	NA
284	ra	hearing_ipsi_vs_contra	LOC110480505	0.691513502102364	0.133360477456558	1.24966652674817	5.84840184764047	2.48712618586127	0.0161829084707231	0.408976585220767	-3.1893338424457	LOC110480505
285	ra	hearing_ipsi_vs_contra	ZNF821	-0.579936877863251	-1.04159240101129	-0.11828135471521	6.16053978215687	-2.52181444869898	0.0148331988992379	0.398550663441783	-3.18954506733077	NA
286	ra	hearing_ipsi_vs_contra	RASGRF1	-0.467167310753516	-0.823933639229111	-0.110400982277921	7.39070956650233	-2.6286878957507	0.011292230519594	0.349560292550324	-3.19543187659509	NA
287	ra	hearing_ipsi_vs_contra	HSD17B12	-0.440902243202757	-0.776455789693757	-0.105348696711757	7.4332745482041	-2.63773348996162	0.0110311827875591	0.345643727343517	-3.19695300899919	NA
288	ra	hearing_ipsi_vs_contra	SUPT6H	-0.602763356200668	-1.08540239045479	-0.12012432194655	6.19498966933896	-2.5071183601077	0.0153920433940664	0.402175832140556	-3.19883174947798	NA
289	ra	hearing_ipsi_vs_contra	METAP1D	-1.20939643598506	-2.221491622615	-0.197301249355133	2.99484228636911	-2.39882056433626	0.020133896953813	0.431089104777753	-3.20058211527776	NA
290	ra	hearing_ipsi_vs_contra	MMGT1	-0.825022126810453	-1.50970887211986	-0.140335381501047	4.66906756301337	-2.41893452983544	0.0191645282535227	0.429497242886417	-3.20597203671087	NA
291	ra	hearing_ipsi_vs_contra	GIT1	-0.733192651176005	-1.33189762345675	-0.134487678895265	5.56592791985608	-2.45841771430354	0.0173829332726315	0.419308109784766	-3.2066506990328	NA
292	ra	hearing_ipsi_vs_contra	ZNF711	-0.75658382672289	-1.37954256644985	-0.133625086995933	5.52786085760202	-2.43808144010256	0.0182809947270054	0.426104474323195	-3.21125752712066	NA
293	ra	hearing_ipsi_vs_contra	DOP1A	1.00825953434189	0.16209813769675	1.85442093098703	4.28136817079132	2.39204622309144	0.0204701612629293	0.434666674971513	-3.21613365942589	NA
294	ra	hearing_ipsi_vs_contra	ARL4A	-0.735766907003272	-1.34355280254389	-0.127981011462657	5.28726111810935	-2.4301891143473	0.0186406414128825	0.427625190507436	-3.22753285534228	NA
295	ra	hearing_ipsi_vs_contra	ARHGEF7	0.923956173257211	0.152307366480404	1.69560498003402	4.93901430958099	2.40371027962157	0.0198942738337495	0.429497242886417	-3.2306317913379	NA
296	ra	hearing_ipsi_vs_contra	MKRN2	-0.968998863046095	-1.78752523034606	-0.150472495746125	4.08390995579732	-2.37651758263406	0.0212600682060239	0.43816204741185	-3.23942676294619	NA
297	ra	hearing_ipsi_vs_contra	PLP1	-0.272355085370821	-0.459513609783783	-0.085196560957859	10.0483748199705	-2.92130104808831	0.0051777979411551	0.261705706918629	-3.23972006482589	NA
298	ra	hearing_ipsi_vs_contra	ASB1	-1.26986021649847	-2.34242963260154	-0.197290800395405	2.6591300104858	-2.37673601174907	0.0212487702755417	0.43816204741185	-3.24380226076134	NA
299	ra	hearing_ipsi_vs_contra	UFL1	0.829164515676634	0.134438046947821	1.52389098440545	4.71990474885337	2.39594751743004	0.0202758984289041	0.432926939307459	-3.24413650581466	NA
300	ra	hearing_ipsi_vs_contra	CCDC15	-1.32698798076319	-2.44974570924662	-0.204230252279766	3.31242605828318	-2.37263741289721	0.021461664011843	0.438697729291082	-3.25447850184566	NA
301	ra	hearing_ipsi_vs_contra	PRODH	0.809765907273118	0.132852544449816	1.48667927009642	5.38788906497011	2.40146819322744	0.0200038285153378	0.429497242886417	-3.25747841015277	PRODH
302	ra	hearing_ipsi_vs_contra	BTG1	0.548911560200866	0.111116088156333	0.986707032245398	6.70793681786289	2.51699034687578	0.0150145814806007	0.398876720100909	-3.26122471072221	NA
303	ra	hearing_ipsi_vs_contra	COX19	0.769641117737512	0.129662582529815	1.40961965294521	5.3773267143226	2.41420025708182	0.0193888341267564	0.429497242886417	-3.26557986971621	COX19
304	ra	hearing_ipsi_vs_contra	UBTD1	-1.08894427122459	-2.01624449449362	-0.161644047955567	3.5925702787191	-2.35741329449033	0.0222692887058428	0.447049489000548	-3.2691953799122	NA
305	ra	hearing_ipsi_vs_contra	MAMDC2	-0.980117037526722	-1.81324379265769	-0.14699028239575	4.52680142440054	-2.36165957218366	0.0220413349944659	0.446116552015757	-3.27068937395065	NA
306	ra	hearing_ipsi_vs_contra	BRI3BP	0.792765637113416	0.131152241916402	1.45437903231043	5.05570868262962	2.40542026748886	0.0198110817553426	0.429497242886417	-3.27356070818288	NA
307	ra	hearing_ipsi_vs_contra	TSNAX	-0.861313437370304	-1.58990821047045	-0.132718664270159	4.87979600883823	-2.37315229529312	0.0214348148517736	0.438697729291082	-3.27671043403509	NA
308	ra	hearing_ipsi_vs_contra	GSR	-1.25778277708841	-2.33285305975403	-0.182712494422783	3.08666734975497	-2.34865498846326	0.0227461389110505	0.448909522164529	-3.29026863885239	NA
309	ra	hearing_ipsi_vs_contra	KANK1	0.893858562399021	0.133994714160707	1.65372241063733	4.51026476373283	2.36147558695538	0.0220511684377275	0.446116552015757	-3.2913652198706	NA
310	ra	hearing_ipsi_vs_contra	LOC110471035	0.344011149231422	0.0983615560178021	0.589660742445042	9.76164112529353	2.81129815135292	0.006979761582045	0.310982672106375	-3.29157732460245	LOC110471035
311	ra	hearing_ipsi_vs_contra	ALG10B	1.01180118923303	0.146355537782133	1.87724684068393	4.65874740133833	2.34696073405691	0.0228394308001301	0.448909522164529	-3.29600775057219	ALG10B
312	ra	hearing_ipsi_vs_contra	RBFOX1	-0.345476211880422	-0.604974993970203	-0.0859774297906417	8.44053554220808	-2.67259568742702	0.0100759070488408	0.336212517456557	-3.29999967505307	NA
313	ra	hearing_ipsi_vs_contra	OLFM1	-0.322764502300933	-0.561830429294206	-0.083698575307659	8.72365847754696	-2.71030721163718	0.00912839283647258	0.332335486782473	-3.30278632737684	NA
314	ra	hearing_ipsi_vs_contra	TLCD2	0.802635363494145	0.125253046074608	1.48001768091368	5.08072265747954	2.37867371340293	0.0211487809220114	0.43816204741185	-3.30493340285814	NA
315	ra	hearing_ipsi_vs_contra	CAMK2A	0.292266324486278	0.0800696417166609	0.504463007255894	9.46955347234258	2.76497128773821	0.00789969317977963	0.314416089687825	-3.30642164123658	NA
316	ra	hearing_ipsi_vs_contra	MYL4	1.09290058922065	0.152876749747113	2.03292442869418	3.66271851206802	2.33395366905736	0.0235671191042742	0.451878990188421	-3.30884190018645	NA
317	ra	hearing_ipsi_vs_contra	CPOX	-1.01707842780721	-1.89142308486534	-0.142733770749084	3.70600089273685	-2.3351899923912	0.0234970721024804	0.451659430837704	-3.30990540554385	NA
318	ra	hearing_ipsi_vs_contra	CSRP2	0.383319929445376	0.0913014626995712	0.675338396191181	8.26049142393999	2.63512682127833	0.0111058371319729	0.346574059162943	-3.31126423345074	NA
319	ra	hearing_ipsi_vs_contra	RPS27A	0.278860251506387	0.0779729374099855	0.479747565602789	9.63952080869013	2.78666357422496	0.0074558389835158	0.314416089687825	-3.31154163801388	NA
320	ra	hearing_ipsi_vs_contra	LDLRAD4	-0.358697386758724	-0.630661461807788	-0.0867333117096598	7.7547580052959	-2.64768985280166	0.0107502404215012	0.343941728673077	-3.32330153214066	NA
321	ra	hearing_ipsi_vs_contra	RPS15A	0.376127439396583	0.0964151358775155	0.655839742915651	8.54664869571202	2.6994412860576	0.00939264638979039	0.332497340226363	-3.32449998460914	NA
322	ra	hearing_ipsi_vs_contra	PSKH1	1.07793302344521	0.148015333045542	2.00785071384488	4.17608168924417	2.32700708581324	0.0239641745974486	0.454965166988013	-3.32476282398738	NA
323	ra	hearing_ipsi_vs_contra	MAPK10	-0.273951564590398	-0.47185953769846	-0.076043591482336	9.53763600514704	-2.77882330444295	0.00761353534195779	0.314416089687825	-3.33229076840175	NA
324	ra	hearing_ipsi_vs_contra	WBP1L	1.14679572866388	0.155933618357649	2.1376578389701	4.37532825000059	2.32339624572791	0.0241729143761219	0.456161877820982	-3.33289440345359	NA
325	ra	hearing_ipsi_vs_contra	RPL24	0.375810258625398	0.0915659407390556	0.66005457651174	8.29634051570024	2.65416108596232	0.0105711664818342	0.343941728673077	-3.33441362905874	NA
326	ra	hearing_ipsi_vs_contra	SLC8A2	-0.760189653153814	-1.40228521268729	-0.118094093620336	5.16937257257081	-2.37669102349841	0.0212510967875302	0.43816204741185	-3.33639834281855	NA
327	ra	hearing_ipsi_vs_contra	SEPTIN3	-0.635728782556225	-1.16270239756968	-0.108755167542766	6.26657703332828	-2.42177304821784	0.0190311639492926	0.429497242886417	-3.33747096936622	NA
328	ra	hearing_ipsi_vs_contra	CNOT9	0.810606865194789	0.120152434683103	1.50106129570647	5.23694037613118	2.35681609331775	0.0223015170786368	0.447049489000548	-3.33872917228738	NA
329	ra	hearing_ipsi_vs_contra	NMRK2	-0.854653284144098	-1.58411813845664	-0.125188429831554	4.68922016025354	-2.35199303690716	0.0225633304298082	0.448909522164529	-3.33945211113961	NA
330	ra	hearing_ipsi_vs_contra	CEP57L1	-1.0557080422396	-1.97171693865347	-0.13969914582573	3.69697228045476	-2.31363356716504	0.0247454340076347	0.46183487973571	-3.34433069718732	NA
331	ra	hearing_ipsi_vs_contra	SKI	0.662353670204017	0.106755662491064	1.21795167791697	5.57787496265645	2.39320392056761	0.0204123407004533	0.434636248947774	-3.34847142233156	NA
332	ra	hearing_ipsi_vs_contra	SLC35F1	-0.527331803589985	-0.944867830682454	-0.109795776497516	7.01567854438211	-2.53536475238279	0.0143343010798505	0.396595420544737	-3.35358141160084	NA
333	ra	hearing_ipsi_vs_contra	BRAP	1.19024232292502	0.152849284628898	2.22763536122114	4.00775066380466	2.30325752103138	0.025367148916553	0.464316366843663	-3.36154133852	NA
334	ra	hearing_ipsi_vs_contra	ID4	0.763517210101619	0.108734121895129	1.41830029830811	5.0436758189916	2.3408404585647	0.0231792929192375	0.448909522164529	-3.36162150977488	NA
335	ra	hearing_ipsi_vs_contra	FNTB	0.620263833250787	0.102658580344456	1.13786908615712	5.72712625224851	2.40562662557526	0.0198010634660716	0.429497242886417	-3.36368094671888	FNTB
336	ra	hearing_ipsi_vs_contra	FYN	0.849519304570019	0.12375332876502	1.57528528037502	4.94856103490124	2.34977936727857	0.0226844147782686	0.448909522164529	-3.36678962374436	NA
337	ra	hearing_ipsi_vs_contra	HEBP2	0.640145908765569	0.105614465423076	1.17467735210806	5.97890162942714	2.40412007634134	0.0198743083894666	0.429497242886417	-3.37356178274806	NA
338	ra	hearing_ipsi_vs_contra	YPEL2	-0.477937934564903	-0.855021873021861	-0.100853996107944	7.51905108387489	-2.5443913252066	0.0140104659715396	0.38986524082537	-3.3799363729944	NA
339	ra	hearing_ipsi_vs_contra	ANAPC5	-0.732987117106636	-1.36077823556265	-0.105195998650624	5.14940411753199	-2.34385970341769	0.0230110717047803	0.448909522164529	-3.38313604319824	NA
340	ra	hearing_ipsi_vs_contra	PPCS	-0.709142846804711	-1.31279021114309	-0.105495482466327	4.81788031419887	-2.3583098014269	0.0222209863570794	0.447049489000548	-3.38408290210702	NA
341	ra	hearing_ipsi_vs_contra	SPI1	1.05132758479022	0.131905674323476	1.97074949525696	4.4175259795675	2.29548071651694	0.0258422056792853	0.464316366843663	-3.38487921700182	NA
342	ra	hearing_ipsi_vs_contra	NKX2-2	1.00521089198314	0.1245238764675	1.88589790749877	4.21536048987574	2.29132150238989	0.0260995138095021	0.46463277192378	-3.39358047430898	NA
343	ra	hearing_ipsi_vs_contra	LRRC57	-0.602261881682819	-1.08996910229726	-0.11455466106838	6.60512184250619	-2.47900058630195	0.0165147227698427	0.411959492265201	-3.3973723029936	NA
344	ra	hearing_ipsi_vs_contra	MED13L	-0.87400218990534	-1.63295506085648	-0.115049318954203	4.5035552843224	-2.31178877627364	0.0248549677508878	0.462758674936818	-3.39791028334619	NA
345	ra	hearing_ipsi_vs_contra	NRN1	-0.685511028857991	-1.21900205431534	-0.152020003400641	8.03816191762491	-2.57951327116772	0.0128127348765912	0.371863902194028	-3.3984602057333	NA
346	ra	hearing_ipsi_vs_contra	GPR17	1.3359618999508	0.160356130228154	2.51156766967344	4.00103073878699	2.28130210981839	0.0267287424278594	0.468279459048653	-3.39970752469709	NA
347	ra	hearing_ipsi_vs_contra	GNA12	0.586287001130049	0.0968523293920719	1.07572167286803	5.77834929556989	2.40472806455327	0.0198447201602724	0.429497242886417	-3.40007552971644	NA
348	ra	hearing_ipsi_vs_contra	CMSS1	-0.999321947233486	-1.87522870052292	-0.123415193944051	3.97519118888301	-2.29032961632397	0.0261612121192165	0.46463277192378	-3.40055985519091	NA
349	ra	hearing_ipsi_vs_contra	CITED4	1.27520728852551	0.151987405096126	2.39842717195489	2.8731943160053	2.27911606157596	0.0268678078692679	0.468279459048653	-3.40469661771906	NA
350	ra	hearing_ipsi_vs_contra	ZDHHC7	-0.633125302480686	-1.16615099359199	-0.10009961136938	5.94705711772315	-2.3844705695597	0.0208521659321491	0.43816204741185	-3.40760211495587	NA
351	ra	hearing_ipsi_vs_contra	NPC2	0.639278731575464	0.0981609837863777	1.18039647936455	5.99211935272952	2.37164081554489	0.021513718431763	0.438697729291082	-3.40811723641481	NA
352	ra	hearing_ipsi_vs_contra	CNTNAP2	-0.258507289813984	-0.448092225585361	-0.0689223540426072	9.45339528488987	-2.73728115207029	0.00850166140446329	0.324409931215857	-3.41222835235377	NA
353	ra	hearing_ipsi_vs_contra	CDA	1.05281292695064	0.125724909733051	1.97990094416823	3.69263617768248	2.27971564277789	0.026829601652764	0.468279459048653	-3.41278589068798	NA
354	ra	hearing_ipsi_vs_contra	RPSA	0.433870962178846	0.0897475832964587	0.777994341061233	7.66518057801401	2.53102738818841	0.0144923121564218	0.396595420544737	-3.41451387970111	NA
355	ra	hearing_ipsi_vs_contra	ARRDC2	-1.11088761047123	-2.09188997098887	-0.129885249953587	3.70175644785752	-2.27326732199402	0.0272430423619433	0.469774878133913	-3.41898865567231	NA
356	ra	hearing_ipsi_vs_contra	DGCR6	0.434416487448849	0.0875901560323499	0.781242818865348	7.04312541706925	2.51445967895539	0.0151105348040303	0.398876720100909	-3.4219840271361	DGCR6
357	ra	hearing_ipsi_vs_contra	MED13	0.871035533638037	0.109688687212362	1.63238238006371	4.37603985501923	2.29669728677577	0.0257673711038743	0.464316366843663	-3.42310679844893	NA
358	ra	hearing_ipsi_vs_contra	SQSTM1	0.39047555853328	0.0880586655958632	0.692892451470698	8.26029586457463	2.59201938953233	0.0124092879784862	0.367887660531429	-3.42781368659671	NA
359	ra	hearing_ipsi_vs_contra	ZNF512	-1.01080182300021	-1.90108053292727	-0.120523113073158	3.9467401410404	-2.27924214598074	0.0268597695682225	0.468279459048653	-3.42997423857033	NA
360	ra	hearing_ipsi_vs_contra	PHPT1	0.480382004370806	0.0946265962299576	0.866137412511655	7.36651638141661	2.49991443768215	0.0156728943516676	0.404333243756008	-3.4303768954508	NA
361	ra	hearing_ipsi_vs_contra	NPTXR	0.736553591101109	0.108007945432015	1.3650992367702	5.8525873121836	2.35243681522348	0.0225391261321193	0.448909522164529	-3.43061721585725	NA
362	ra	hearing_ipsi_vs_contra	KIFC3	0.98340684367377	0.113260849296329	1.85355283805121	3.68907466246594	2.26877558122448	0.027534369671246	0.473738663897241	-3.43207262896496	NA
363	ra	hearing_ipsi_vs_contra	SEL1L	-0.818666064442797	-1.53074341786925	-0.10658871101634	4.83992483494109	-2.30796943273025	0.0250831145660735	0.46364663567217	-3.4330660799654	NA
364	ra	hearing_ipsi_vs_contra	DPP8	1.03555254811858	0.116899676745396	1.95420541949176	4.17319110721062	2.26293012030179	0.0279176379753093	0.476439209442653	-3.44181344158322	NA
365	ra	hearing_ipsi_vs_contra	POLA1	1.19225283964643	0.130162007873619	2.25434367141923	3.50542453569423	2.25349782796057	0.0285460722925357	0.477028786620476	-3.44536653676094	NA
366	ra	hearing_ipsi_vs_contra	FAM135B	-1.22005845926081	-2.30854144366313	-0.131575474858489	3.33723712216513	-2.25013945229531	0.0287728366249048	0.477028786620476	-3.45270550587619	NA
367	ra	hearing_ipsi_vs_contra	CZH9orf64	-0.77090238785815	-1.44446927553011	-0.0973355001861873	5.24850168915372	-2.29757184103296	0.0257136941308541	0.464316366843663	-3.45524729527636	NA
368	ra	hearing_ipsi_vs_contra	STX19	1.06269478902717	0.113842343902205	2.01154723415213	3.73875393451495	2.24833130850504	0.0288955862222655	0.477028786620476	-3.45554276718312	NA
369	ra	hearing_ipsi_vs_contra	FGF14	-0.571900560304917	-1.05223416820614	-0.0915669524036902	6.371809866213	-2.39016556877737	0.0205644030158517	0.435468182544464	-3.46122523755773	NA
370	ra	hearing_ipsi_vs_contra	LOC110482040	0.725070935713459	0.0971644060189444	1.35297746540797	4.7401000943169	2.31812011648793	0.0244808411850771	0.46023981427945	-3.46182599174228	LOC110482040
371	ra	hearing_ipsi_vs_contra	LRP4	0.922295189714498	0.100418039394683	1.74417234003431	4.31332839065088	2.25275247426187	0.0285962628212249	0.477028786620476	-3.46583888398083	NA
372	ra	hearing_ipsi_vs_contra	MYOM	-0.751816101754335	-1.41068406723214	-0.0929481362765315	4.95559307652563	-2.29067601587074	0.0261396502895546	0.46463277192378	-3.46618585379176	MYOM
373	ra	hearing_ipsi_vs_contra	N4BP2L2	-0.905837351910666	-1.71103705926854	-0.100637644552797	4.50521144511581	-2.25838018455692	0.0282192321265208	0.477028786620476	-3.46634509775552	NA
374	ra	hearing_ipsi_vs_contra	DNM1	-0.259507804746024	-0.446119226010428	-0.0728963834816191	10.386697669294	-2.79166075656378	0.00735690669873265	0.314416089687825	-3.47136757287176	NA
375	ra	hearing_ipsi_vs_contra	FLNB	0.961498373392029	0.104118057032426	1.81887868975163	4.37820603186896	2.25125911021178	0.0286970582421982	0.477028786620476	-3.47358946505363	NA
376	ra	hearing_ipsi_vs_contra	VTI1A	0.715542127561105	0.0900780712987724	1.34100618382344	5.08299286651642	2.29658904670536	0.025774021419946	0.464316366843663	-3.47564181746913	NA
377	ra	hearing_ipsi_vs_contra	RPL18A	0.293345117397115	0.0712787627377369	0.515411472056492	8.94343091664492	2.65183524705013	0.0106352110331341	0.343941728673077	-3.48425900431789	NA
378	ra	hearing_ipsi_vs_contra	TNIK	-0.404733690222908	-0.727003144655552	-0.082464235790263	7.83440296335679	-2.52116141088364	0.0148576357569141	0.398550663441783	-3.48520052480527	NA
379	ra	hearing_ipsi_vs_contra	NT5C1B	1.08631506028531	0.109669694540243	2.06296042603038	3.53595944660513	2.23290036692765	0.0299621671327008	0.479692509106586	-3.48741218322746	NT5C1B
380	ra	hearing_ipsi_vs_contra	TOM1	-0.589423075797116	-1.09851849320226	-0.0803276583919742	5.94129088328235	-2.32422615913621	0.0241247946420494	0.456161877820982	-3.50269943985589	NA
381	ra	hearing_ipsi_vs_contra	KLF13	-0.960308774232487	-1.81906974010258	-0.101547808362395	4.06528839116705	-2.24485885194507	0.0291326232022502	0.479692509106586	-3.50274672694083	NA
382	ra	hearing_ipsi_vs_contra	KDM1B	0.992590175199882	0.0971695527759296	1.88801079762383	3.99228795056204	2.22532433933789	0.0304984593151561	0.479692509106586	-3.50307887473615	NA
383	ra	hearing_ipsi_vs_contra	ZW10	-0.909153182723575	-1.72346550059132	-0.0948408648558317	4.20696325801004	-2.24128196959466	0.0293785880606773	0.479692509106586	-3.50654028093109	NA
384	ra	hearing_ipsi_vs_contra	SCNM1	0.980979435342831	0.0960533342005457	1.86590553648512	3.92751515638574	2.22537567462205	0.0304947970110647	0.479692509106586	-3.50999923287607	NA
385	ra	hearing_ipsi_vs_contra	DOCK7	1.07689583321678	0.104699706666031	2.04909195976752	4.31478710053843	2.22366954659228	0.0306167221880474	0.479692509106586	-3.51135374095792	NA
386	ra	hearing_ipsi_vs_contra	ATAD2B	-1.13741171733918	-2.08014968418838	-0.194673750489981	6.60526186812675	-2.42201672848643	0.019019753953239	0.429497242886417	-3.51166729603014	NA
387	ra	hearing_ipsi_vs_contra	MPC1	-0.370892658527216	-0.664968335925617	-0.0768169811288154	7.77857615410169	-2.53185930953439	0.0144618830892837	0.396595420544737	-3.51212488954599	NA
388	ra	hearing_ipsi_vs_contra	FAM168A	0.343728699374513	0.0760630244860494	0.611394374262976	8.62692170728148	2.57794443071904	0.0128641803828059	0.371863902194028	-3.51635387536523	NA
389	ra	hearing_ipsi_vs_contra	SWAP70	0.822270551801786	0.0863311431378841	1.55820996046569	4.94747712261019	2.24296819704591	0.029262406142944	0.479692509106586	-3.52181409225864	NA
390	ra	hearing_ipsi_vs_contra	RAB28	-0.624158411531138	-1.16675878646119	-0.0815580366010915	5.49432500771723	-2.3092192884933	0.0250082503562457	0.46364663567217	-3.52184401359629	NA
391	ra	hearing_ipsi_vs_contra	SEC61G	0.404095364852451	0.0761436109380258	0.732047118766877	7.51074284310303	2.47357082147824	0.0167398667974943	0.413452781721845	-3.52716881168035	NA
392	ra	hearing_ipsi_vs_contra	PARN	0.823795868349113	0.0837939315836997	1.56379780511453	4.61273210934931	2.23479242867157	0.0298295409021583	0.479692509106586	-3.52955697495499	NA
393	ra	hearing_ipsi_vs_contra	PLCB1	-0.376737672964902	-0.671363290448844	-0.0821120554809593	8.34003875000954	-2.56695930331695	0.0132297078695607	0.379087688693583	-3.53127473806898	NA
394	ra	hearing_ipsi_vs_contra	ASIC1	-0.764216806991908	-1.43852163432247	-0.0899119796613476	5.26567343588282	-2.27515376798507	0.0271215091048314	0.468727785157041	-3.53287876261836	NA
395	ra	hearing_ipsi_vs_contra	RPS14	0.296223932377378	0.0751975499939286	0.517250314760828	9.60074885812057	2.69045954177462	0.00961636101173565	0.334045132238395	-3.53645522243803	NA
396	ra	hearing_ipsi_vs_contra	NTS	0.632578948042603	0.0976769768450692	1.16748091924014	6.14376831708111	2.37405608511081	0.0213877584491662	0.438697729291082	-3.53927571196562	NA
397	ra	hearing_ipsi_vs_contra	PCNP	-0.399020744013022	-0.720780680545028	-0.0772608074810157	7.53794907107685	-2.48951039906609	0.0160866985256799	0.407882474460332	-3.54022443224141	NA
398	ra	hearing_ipsi_vs_contra	OSMR	1.07287589708546	0.0911566187690156	2.05459517540189	3.28338373867073	2.19387867873475	0.0328162121699179	0.49526425894206	-3.54157316717408	OSMR
399	ra	hearing_ipsi_vs_contra	KIF5C	-0.228255852636316	-0.392313596977724	-0.0641981082949083	10.6484127193833	-2.79303015204616	0.00733000833028403	0.314416089687825	-3.54161974064477	NA
400	ra	hearing_ipsi_vs_contra	SLC25A46	-0.731996343097412	-1.38323913852613	-0.0807535476686938	5.12021369246615	-2.25640169784978	0.0283512760418848	0.477028786620476	-3.54176374689504	NA
401	ra	hearing_ipsi_vs_contra	MLYCD	-0.842775430919088	-1.60391977733993	-0.0816310844982425	4.59943451488851	-2.22277384899796	0.030680903864757	0.479692509106586	-3.54178122469006	NA
402	ra	hearing_ipsi_vs_contra	NOL12	0.618322357922241	0.0786800330809732	1.15796468276351	5.70093532832481	2.30016708285813	0.0255549931958143	0.464316366843663	-3.54301413904516	NA
403	ra	hearing_ipsi_vs_contra	PHACTR2	-0.910039120458069	-1.73103734804176	-0.0890408928743822	4.47315742232304	-2.2251960519877	0.0305076131473377	0.479692509106586	-3.54479250146069	NA
404	ra	hearing_ipsi_vs_contra	FSD1	0.576794790015218	0.0802828625589906	1.07330671747145	6.16207363553126	2.33207268045788	0.0236740490558949	0.452802903530615	-3.54539005482345	NA
405	ra	hearing_ipsi_vs_contra	HNRNPR	-0.451636127513249	-0.790221739288577	-0.11305051573792	9.38827140050148	-2.677753615787	0.0099411941054846	0.336082123531032	-3.54643911649656	NA
406	ra	hearing_ipsi_vs_contra	MLLT11	-0.208417619777045	-0.357642146828325	-0.0591930927257648	10.7094790413662	-2.80378468297197	0.00712189903598528	0.314416089687825	-3.55006179897649	NA
407	ra	hearing_ipsi_vs_contra	OLFML2B	-0.827011024372762	-1.56978114867295	-0.0842409000725712	4.78423248000299	-2.23515327402109	0.0298043061118781	0.479692509106586	-3.55581390006114	NA
408	ra	hearing_ipsi_vs_contra	SAP30BP	-0.673042553320678	-1.26417876755134	-0.0819063390900202	5.62938429260857	-2.28562720044868	0.0264554860076592	0.467703867309719	-3.56165297866044	NA
409	ra	hearing_ipsi_vs_contra	nbis-pseudo25	-0.562822965587819	-1.04502214441301	-0.0806237867626301	6.19265916954721	-2.34312674929752	0.0230518085785245	0.448909522164529	-3.56403264834135	NA
410	ra	hearing_ipsi_vs_contra	PLPP4	-0.421262767293622	-0.758229921291165	-0.0842956132960793	8.190930141697	-2.50966610171793	0.0152938142653516	0.401843413923465	-3.56422736792052	NA
411	ra	hearing_ipsi_vs_contra	OFD1	1.06537186430248	0.084555454797694	2.04618827380726	3.66904776598676	2.18053939973994	0.0338454180958319	0.499349555081338	-3.56696961253345	NA
412	ra	hearing_ipsi_vs_contra	SPG21	0.744061351599607	0.0735271545259533	1.41459554867326	4.93384872112406	2.22760535570676	0.0303361043910945	0.479692509106586	-3.57116016199913	NA
413	ra	hearing_ipsi_vs_contra	DHX9	1.1387202469123	0.0869206652225394	2.19051982860207	3.72592294217425	2.17337409926606	0.0344099106518014	0.502242647263928	-3.58133856791117	NA
414	ra	hearing_ipsi_vs_contra	PSMD8	-0.460341618853719	-0.838688140791364	-0.0819950969160739	7.15330809455016	-2.44253577239223	0.0180807864953148	0.426104474323195	-3.5834875837279	NA
415	ra	hearing_ipsi_vs_contra	GFPT1	0.736221427191868	0.0763502328149795	1.39609262156876	5.04997870911885	2.23975090642175	0.0294844327511472	0.479692509106586	-3.58672513769482	NA
416	ra	hearing_ipsi_vs_contra	IER3IP1	-0.563040052752441	-1.04803685578034	-0.0780432497245408	6.04129320252353	-2.33050936560321	0.0237632494835393	0.453009286609571	-3.58684071278682	NA
417	ra	hearing_ipsi_vs_contra	NPRL3	-0.715067180124429	-1.35691259979301	-0.073221760455851	5.03253382195654	-2.23648936485846	0.0297110344647401	0.479692509106586	-3.58714963665901	NA
418	ra	hearing_ipsi_vs_contra	PEX3	0.689521371274664	0.0706272552320182	1.30841548731731	5.32639893665785	2.23656650128825	0.0297056575175596	0.479692509106586	-3.59376357246034	NA
419	ra	hearing_ipsi_vs_contra	WRNIP1	-0.951638501436399	-1.82923839173364	-0.0740386111391622	3.69462622808538	-2.17683685862625	0.0341360836636686	0.502139184884652	-3.6002943749906	NA
420	ra	hearing_ipsi_vs_contra	HSPB8	-1.06859007685756	-2.05801185737973	-0.0791682963353956	4.27405518505801	-2.16810399030037	0.0348303664829705	0.504647490320933	-3.60058404138807	NA
421	ra	hearing_ipsi_vs_contra	FAM149B1	1.20973504352521	0.0840513004008414	2.33541878664957	2.9731943160053	2.15736836231021	0.0357008601100481	0.505899163235062	-3.602163564575	NA
422	ra	hearing_ipsi_vs_contra	SIX2	-0.501949391736634	-0.908021645007405	-0.0958771384658634	7.67114849827554	-2.48145872130851	0.0164136999108103	0.410768827638072	-3.60275519523188	NA
423	ra	hearing_ipsi_vs_contra	LOC110473436	-0.436369855472058	-0.800929746038858	-0.0718099649052569	6.44747549336432	-2.40290330540838	0.0199336426123962	0.429497242886417	-3.6047284492601	LOC110473436
424	ra	hearing_ipsi_vs_contra	TTC31	1.05050558974554	0.071211164062784	2.02980001542829	3.03949652617328	2.1534536242609	0.0360230059820911	0.505991148549414	-3.60755036524222	NA
425	ra	hearing_ipsi_vs_contra	ACO2	-0.277163295073887	-0.489349908654603	-0.0649766814931712	9.19844609390513	-2.6222142453591	0.011482507500703	0.350033704480104	-3.60964119596358	NA
426	ra	hearing_ipsi_vs_contra	DENND4C	-0.838789436034132	-1.6136437999211	-0.0639350721471619	4.09736569262142	-2.17311799034719	0.0344302396730348	0.502242647263928	-3.61484496704384	NA
427	ra	hearing_ipsi_vs_contra	EIF4EBP1	0.528526875098891	0.0699636429857777	0.987090107212005	6.4295207544454	2.31375986872157	0.0247379506680122	0.46183487973571	-3.61792354804419	NA
428	ra	hearing_ipsi_vs_contra	FAH	-0.647598346425343	-1.22840497344126	-0.0667917194094286	5.05100782607051	-2.23833252976066	0.0295827884127725	0.479692509106586	-3.62080127941435	NA
429	ra	hearing_ipsi_vs_contra	CHMP6	-0.75893212596989	-1.44876631054837	-0.0690979413914118	5.1857402407579	-2.20855725991206	0.0317156428095237	0.48601227589624	-3.62346522824911	NA
430	ra	hearing_ipsi_vs_contra	LOC110470491	-1.12580468791684	-2.18182010798121	-0.0697892678524781	3.13461876070215	-2.14014515910697	0.0371373233074566	0.512608599807163	-3.62473263200433	LOC110470491
431	ra	hearing_ipsi_vs_contra	RBFOX3	-0.546511662895781	-1.01740932786163	-0.0756139979299344	6.06234884239852	-2.32982518618303	0.0238023820805496	0.453009286609571	-3.62500308423562	NA
432	ra	hearing_ipsi_vs_contra	FUT9	1.05203479643625	0.0671736177532324	2.03689597511928	3.67685372608262	2.14439864438534	0.0367779375976271	0.509372875378663	-3.62755759672182	NA
433	ra	hearing_ipsi_vs_contra	PNN	0.646577186906456	0.0788325304635034	1.21432184334941	6.24678997306268	2.2862186344396	0.0264183133368788	0.467703867309719	-3.63005905622905	NA
434	ra	hearing_ipsi_vs_contra	AKAP11	0.611695081900332	0.0730063182807147	1.15038384551995	5.86663450451202	2.27954153705835	0.0268406909526484	0.468279459048653	-3.63137631911604	NA
435	ra	hearing_ipsi_vs_contra	UBAP2L	-0.794400396359609	-1.44716848947205	-0.141632303247166	7.69642729450431	-2.44304221882983	0.0180581489218887	0.426104474323195	-3.6320738021437	NA
436	ra	hearing_ipsi_vs_contra	GK5	1.00617818707179	0.065539138732758	1.94681723541083	3.75384745664225	2.14734750923871	0.0365305753387468	0.509372875378663	-3.63243233185382	NA
437	ra	hearing_ipsi_vs_contra	PYGO2	1.01630083778344	0.0667789373294934	1.96582273823739	4.51345708783407	2.14866018203725	0.0364209334273515	0.509372875378663	-3.63491741304595	NA
438	ra	hearing_ipsi_vs_contra	RSPH10B2	0.894129160143737	0.064192221768869	1.7240660985186	4.51411303113118	2.16274642397917	0.0352624225226553	0.505771146121845	-3.63751435214578	RSPH10B2
439	ra	hearing_ipsi_vs_contra	ANKFN1_0	1.10779048180633	0.066283233300849	2.14929773031181	3.49195980315306	2.1352354480467	0.0375559785416947	0.513265040069827	-3.63852334594219	ANKFN1_0
440	ra	hearing_ipsi_vs_contra	DUSP19	-0.748942417773713	-1.43374955005607	-0.0641352854913516	4.58548571740337	-2.19548559387416	0.0326941096418936	0.49526425894206	-3.63962419640912	NA
441	ra	hearing_ipsi_vs_contra	WDR77	-0.816931241596533	-1.57453389441899	-0.0593285887740741	4.4597742357478	-2.16468374747278	0.0351056483160943	0.505771146121845	-3.64236306081281	NA
442	ra	hearing_ipsi_vs_contra	NEFM	-0.234061987551438	-0.406653970378003	-0.0614700047248744	10.3634565576654	-2.72245499166304	0.00884106433990575	0.330810310349483	-3.64576252612197	NA
443	ra	hearing_ipsi_vs_contra	SLC25A10	0.918229514934049	0.0558621118469498	1.78059691802115	3.69688062256181	2.137515902552	0.0373610107609546	0.512608599807163	-3.6458815577842	NA
444	ra	hearing_ipsi_vs_contra	METTL5	-1.05347215696995	-2.04459381463244	-0.0623504993074615	3.67653977293811	-2.1337647375657	0.0376821893786794	0.514078434921878	-3.65274101429969	NA
445	ra	hearing_ipsi_vs_contra	LOC110469188	-0.609606532471378	-1.15069637376029	-0.0685166911824655	5.74150646197185	-2.26167746138337	0.028000384260187	0.476439209442653	-3.65573436633063	LOC110469188
446	ra	hearing_ipsi_vs_contra	PPTC7	-0.974881285958259	-1.89003574246707	-0.059726829449444	4.53908464659629	-2.13849270438882	0.0372777706083281	0.512608599807163	-3.65630453658071	NA
447	ra	hearing_ipsi_vs_contra	FAM81A	-0.630501133672306	-1.18540895475631	-0.0755933125883004	5.93987070411077	-2.28094841765291	0.0267511990716998	0.468279459048653	-3.65640545180377	NA
448	ra	hearing_ipsi_vs_contra	ASNS	-1.03025390446339	-2.00221216792778	-0.0582956409989959	4.07201769318543	-2.12787979549557	0.0381909374699042	0.517356319891074	-3.65849869360442	NA
449	ra	hearing_ipsi_vs_contra	NUDT19	-0.828381020942444	-1.59731993806382	-0.0594421038210677	4.56127248098097	-2.16266243503134	0.0352692330579205	0.505771146121845	-3.6599921296865	NA
450	ra	hearing_ipsi_vs_contra	FOXRED2	-0.886339869484895	-1.7187788242768	-0.0539009146929861	4.02426040497464	-2.13746163433482	0.0373656401090891	0.512608599807163	-3.66251747792043	NA
451	ra	hearing_ipsi_vs_contra	NTN4	-0.782484687464112	-1.50559749468641	-0.0593718802418115	4.81242244004024	-2.17230215127112	0.0344950685345458	0.502242647263928	-3.6661665635206	NA
452	ra	hearing_ipsi_vs_contra	LOC110474953	1.00862080578907	0.0536487256971901	1.96359288588096	3.72349909455109	2.12025299908584	0.0388592052359509	0.520406918703321	-3.67169960517831	LOC110474953
453	ra	hearing_ipsi_vs_contra	CA2	-0.428445510950027	-0.790311964219539	-0.0665790576805151	7.16684126709674	-2.37682776076502	0.0212440262959367	0.43816204741185	-3.67195070334823	CA2
454	ra	hearing_ipsi_vs_contra	LOC116184594	-0.900159984582152	-1.74776522793544	-0.0525547412288634	4.41779625412739	-2.13194750412255	0.0378386504865168	0.514653101482737	-3.67427911953122	LOC116184594
455	ra	hearing_ipsi_vs_contra	TOR1B	-0.704101811904244	-1.34538339626253	-0.0628202275459605	5.41660523724446	-2.2041296242451	0.0320441353745355	0.490071816402618	-3.67490770076135	TOR1B
456	ra	hearing_ipsi_vs_contra	WARS1	-0.502833145921027	-0.933894694601564	-0.0717715972404902	6.51454526491376	-2.34172046446054	0.0231301490806865	0.448909522164529	-3.67542476847994	NA
457	ra	hearing_ipsi_vs_contra	TMCC2	-0.927471652641831	-1.80485616080028	-0.050087144483379	4.37809078264775	-2.12207691556971	0.0386984680938478	0.520406918703321	-3.67966790721123	NA
458	ra	hearing_ipsi_vs_contra	CACNB4	-0.615699271370683	-1.17130649329201	-0.060092049449353	5.35558721917811	-2.22459622396262	0.030550445595382	0.479692509106586	-3.68335150287287	NA
459	ra	hearing_ipsi_vs_contra	ERMN	0.939855391266584	0.0495792396541574	1.83013154287901	3.73094797441908	2.11927217175977	0.0389458842512046	0.520406918703321	-3.68559802220804	NA
460	ra	hearing_ipsi_vs_contra	CEP152	1.21567031122007	0.0509496523155615	2.38039097012458	2.84892297464679	2.095291591398	0.0411183594269616	0.535372152809156	-3.69254927484056	NA
461	ra	hearing_ipsi_vs_contra	DIO1	-0.795862307424794	-1.54075135096435	-0.0509732638852367	4.448283375904	-2.14484932531778	0.0367400378990167	0.509372875378663	-3.69533289562856	NA
462	ra	hearing_ipsi_vs_contra	TNFRSF19	0.573721410698142	0.0614408641286815	1.0860019572676	5.87833727371608	2.24824497621808	0.0289014586600626	0.477028786620476	-3.69665735616252	NA
463	ra	hearing_ipsi_vs_contra	ZPR1	-1.16144939205868	-2.27571205161371	-0.0471867325036519	2.99484228636911	-2.09248884890557	0.0413790421963403	0.53662508241834	-3.69683413402505	NA
464	ra	hearing_ipsi_vs_contra	CLN5	1.06583483479105	0.0458698338057535	2.08579983577634	3.76527967034989	2.09775651623117	0.040890281915952	0.533303372264227	-3.69715288682588	NA
465	ra	hearing_ipsi_vs_contra	TP53INP2	-0.603238591559098	-1.13041842087147	-0.0760587622467298	6.36544659879354	-2.29710459409441	0.0257423596569763	0.464316366843663	-3.69759168030347	NA
466	ra	hearing_ipsi_vs_contra	ALKAL2	1.02929884774281	0.0475343772525029	2.01106331823311	3.88876848416747	2.10467292229111	0.0402561958719502	0.533152504778337	-3.69945168445485	NA
467	ra	hearing_ipsi_vs_contra	EXOC8	-0.945229624779786	-1.83536608890503	-0.0550931606545396	4.66716917050342	-2.13172496180356	0.0378578500960965	0.514653101482737	-3.7020631868856	NA
468	ra	hearing_ipsi_vs_contra	SCARB1	-0.476096686670076	-0.892644463385641	-0.0595489099545104	6.29707134584326	-2.29446150886121	0.0259050488115761	0.464363061022393	-3.70547726288431	NA
469	ra	hearing_ipsi_vs_contra	C4	-0.948768161967521	-1.85586279513586	-0.0416735287991792	4.11186140196907	-2.09970336067768	0.0407109227993763	0.533303372264227	-3.70683987780497	C4
470	ra	hearing_ipsi_vs_contra	HDAC10	1.08034012123686	0.0470606068175901	2.11361963565613	3.56679301462756	2.09890665247372	0.0407842388814209	0.533303372264227	-3.70917550212612	NA
471	ra	hearing_ipsi_vs_contra	APTX	-0.768614223241366	-1.48309706161147	-0.0541313848712579	4.71682485122415	-2.15956884468632	0.0355208940851054	0.505771146121845	-3.71216864392266	NA
472	ra	hearing_ipsi_vs_contra	ATP9B	-0.710152740826494	-1.36393620585825	-0.0563692757947342	5.07419122588635	-2.18056116519149	0.033843715873868	0.499349555081338	-3.712379886193	NA
473	ra	hearing_ipsi_vs_contra	PTPDC1	-0.795912874004491	-1.54357760308904	-0.048248144919939	4.38734707062307	-2.13702239992216	0.0374031274835345	0.512608599807163	-3.71461065827547	NA
474	ra	hearing_ipsi_vs_contra	CXCL14	-0.401211843241798	-0.735903855850894	-0.0665198306327018	7.67714736711185	-2.40646103744643	0.0197606007864761	0.429497242886417	-3.71536432826671	NA
475	ra	hearing_ipsi_vs_contra	UBTF	0.719753252845106	0.0458425684348753	1.39366393725534	5.074124809334	2.14403431874953	0.0368086003614317	0.509372875378663	-3.71888243802984	NA
476	ra	hearing_ipsi_vs_contra	PPFIA1	0.736087359360966	0.0498355867165965	1.42233913200534	5.06239018447441	2.15325923608617	0.0360390685720846	0.505991148549414	-3.72010750026229	NA
477	ra	hearing_ipsi_vs_contra	LOC110476220	-0.554686882464842	-1.05449859685883	-0.054875168070855	5.7740935905864	-2.2278805555179	0.0303165683768966	0.479692509106586	-3.72141500149179	LOC110476220
478	ra	hearing_ipsi_vs_contra	SNX29	0.899184257548086	0.0407424281184838	1.75762608697769	4.22213470768141	2.10275300226188	0.0404313449098241	0.533303372264227	-3.7222001678541	NA
479	ra	hearing_ipsi_vs_contra	PIP4K2B	-0.56444336420862	-1.06534439992491	-0.0635423284923329	6.46201084679068	-2.26213688036819	0.0279700114038994	0.476439209442653	-3.72430094820194	NA
480	ra	hearing_ipsi_vs_contra	C8H1orf112	-0.87039558113486	-1.70137662297666	-0.0394145392930593	4.17851221016743	-2.10269363437121	0.040436771465468	0.533303372264227	-3.72460469918331	NA
481	ra	hearing_ipsi_vs_contra	GCSH	-0.82092433475079	-1.59604960278711	-0.0457990667144708	4.27544356151163	-2.12609014006841	0.0383468391686394	0.518556905810302	-3.7322579760051	NA
482	ra	hearing_ipsi_vs_contra	LOC110484391	1.00482880820759	0.0365582042945335	1.97309941212065	4.37931902987268	2.08327100216643	0.0422465810066723	0.541899431494066	-3.73476603327928	LOC110484391
483	ra	hearing_ipsi_vs_contra	TPTE	1.16749432494708	0.033655161269049	2.30133348862511	2.78077798084961	2.06706323505137	0.0438104261852918	0.550689307173828	-3.73583605094374	TPTE
484	ra	hearing_ipsi_vs_contra	LOC110481127	-1.0712942634792	-2.11227903822237	-0.0303094887360424	2.93372266530229	-2.06592637406066	0.043921984048206	0.550689307173828	-3.73802668592243	LOC110481127
485	ra	hearing_ipsi_vs_contra	COP1	0.949326431254224	0.0341870192839889	1.86446584322446	4.02844011145874	2.08246999001498	0.0423227111779227	0.541899431494066	-3.73840180195866	NA
486	ra	hearing_ipsi_vs_contra	CTNND2	0.436104594073038	0.0661527603911918	0.806056427754885	7.30664417285619	2.36644227807573	0.0217870880919143	0.443099934069855	-3.74117606940401	NA
487	ra	hearing_ipsi_vs_contra	MFN1	-0.616301373114929	-1.18263029753408	-0.04997244869578	5.5850073525677	-2.18461459332175	0.0335280182080612	0.498907267080571	-3.74449714400397	NA
488	ra	hearing_ipsi_vs_contra	TVP23B	0.463053736151213	0.0604157244791242	0.865691747823302	6.66393538403902	2.3086976355612	0.0250394722212534	0.46364663567217	-3.74883361990228	TVP23B
489	ra	hearing_ipsi_vs_contra	GUCY1A2	1.01202534685271	0.0418465013775825	1.98220419232784	4.52314595423286	2.09406436968999	0.0412323264020494	0.535950711478916	-3.74960344518741	NA
490	ra	hearing_ipsi_vs_contra	NAA15	0.696409737484333	0.0385873552218312	1.35423211974684	5.08571206824274	2.12523337265355	0.0384216714188955	0.518658919959452	-3.75508424692006	NA
491	ra	hearing_ipsi_vs_contra	SDR16C5	-0.635430282543311	-1.22269794917277	-0.0481626159138552	5.55555438210633	-2.1721122049259	0.0345101776019499	0.502242647263928	-3.75550470001832	SDR16C5
492	ra	hearing_ipsi_vs_contra	DYDC1	-0.932832896947118	-1.8393451325826	-0.0263206613116324	4.27030229064666	-2.06576360295323	0.0439379766362097	0.550689307173828	-3.75677707597696	NA
493	ra	hearing_ipsi_vs_contra	SMC6	1.02395762128407	0.0249725147807128	2.02294272778743	3.54402759600208	2.05765901604969	0.0447406941395806	0.551742560646743	-3.75874175825135	NA
494	ra	hearing_ipsi_vs_contra	MAMLD1	0.99632200508489	0.0302063263430956	1.96243768382669	4.41558084495188	2.07024159661481	0.0434998459938691	0.549561463966296	-3.7612588119186	NA
495	ra	hearing_ipsi_vs_contra	ESYT3	1.13275019449504	0.0283703553100618	2.23713003368001	3.20579873634126	2.05904630700901	0.0446023933202977	0.551742560646743	-3.76227728912596	NA
496	ra	hearing_ipsi_vs_contra	FBXL21P	0.73529456563299	0.0473550438198941	1.42323408744609	5.129691770649	2.14566310883682	0.0366716900885886	0.509372875378663	-3.76528050780278	NA
497	ra	hearing_ipsi_vs_contra	SCD5	-0.177776367784954	-0.302432817181386	-0.053119918388522	11.7887211697632	-2.8629233079783	0.00607189153857637	0.28537890231309	-3.7660566046951	NA
498	ra	hearing_ipsi_vs_contra	PRKACB	-0.381678114850417	-0.70806484644831	-0.055291383252524	7.17159379864256	-2.34755189435479	0.0228068405374955	0.448909522164529	-3.77233788203413	NA
499	ra	hearing_ipsi_vs_contra	MED29	-1.03870364757137	-2.06062079775997	-0.0167864973827712	3.39000625347192	-2.04045211491459	0.0464872617765961	0.552137073272756	-3.77929442896408	NA
500	ra	hearing_ipsi_vs_contra	LOC110480348	-0.988570857724082	-1.95497843746294	-0.0221632779852199	3.66245726873806	-2.05351516466077	0.0451560195593916	0.551742560646743	-3.7804506948553	LOC110480348
501	ra	hearing_ipsi_vs_contra	RARRES2	0.935235393951268	0.0339051950369931	1.83656559286554	4.8310360526074	2.08299127244744	0.0422731536459649	0.541899431494066	-3.78049710888899	NA
502	ra	hearing_ipsi_vs_contra	UQCRB	-0.199696302466526	-0.350872636315933	-0.0485199686171185	10.1311115604187	-2.6517748829706	0.0106368779439563	0.343941728673077	-3.78111042659548	UQCRB
503	ra	hearing_ipsi_vs_contra	DCTD	1.0299377109884	0.0188278944919027	2.04104752748489	3.92204805932018	2.04485760718946	0.0460345498230407	0.551742560646743	-3.78258173523395	NA
504	ra	hearing_ipsi_vs_contra	RPL28	0.358002698209702	0.0630360100041072	0.652969386415298	8.27516043380343	2.43648513454557	0.0183532285255969	0.426104474323195	-3.78331483665762	NA
505	ra	hearing_ipsi_vs_contra	AGPAT9_1	-0.591120472035468	-1.13488899403176	-0.0473519500391733	5.93953155842065	-2.18228956152744	0.033708782651284	0.499349555081338	-3.78793150589516	AGPAT9_1
506	ra	hearing_ipsi_vs_contra	PEX6	0.730559181580356	0.0346398754195053	1.42647848774121	4.78660159639957	2.1073999076809	0.0400085592504459	0.5307848101591	-3.78972725595577	NA
507	ra	hearing_ipsi_vs_contra	RAB31	0.884827994004286	0.0255857683201981	1.74407021968837	4.43845340767733	2.06725323944963	0.0437918054819267	0.550689307173828	-3.79107802471464	NA
508	ra	hearing_ipsi_vs_contra	PLXNB2	0.787116673048453	0.0418954129192096	1.5323379331777	5.57005190307094	2.12033417832858	0.0388520387183192	0.520406918703321	-3.79112253139375	NA
509	ra	hearing_ipsi_vs_contra	MARVELD3	0.826713199829764	0.0212914632423229	1.63213493641721	4.1888347540408	2.06054433852122	0.0444534697015788	0.551742560646743	-3.79132724566406	NA
510	ra	hearing_ipsi_vs_contra	PDZRN3	-0.955973859416935	-1.8912520822305	-0.0206956366033709	4.41380806806278	-2.05189736074507	0.0453190729781321	0.551742560646743	-3.79437404375791	NA
511	ra	hearing_ipsi_vs_contra	CRYZL1	-0.537138018538323	-1.01508496115433	-0.0591910759223122	6.52900073855976	-2.25609115660487	0.0283720512014684	0.477028786620476	-3.7982416177461	NA
512	ra	hearing_ipsi_vs_contra	RPS11	0.344757874250929	0.0603631526983009	0.629152595803557	8.29302895969879	2.43356584230026	0.0184859938282851	0.426702644184344	-3.79884818242715	NA
513	ra	hearing_ipsi_vs_contra	ITA	0.545695108244927	0.0504168518598994	1.04097336462995	6.0915372575746	2.21182741555284	0.0314749373930406	0.48601227589624	-3.80255037526505	ITA
514	ra	hearing_ipsi_vs_contra	TTLL1	-0.749806516069399	-1.46730267587144	-0.0323103562673555	4.9240672508612	-2.09787722183603	0.0408791415237449	0.533303372264227	-3.80419364127198	NA
515	ra	hearing_ipsi_vs_contra	USP48	0.591704234642111	0.0404647452122188	1.142943724072	5.71450783823108	2.1548388347447	0.0359087257589464	0.505991148549414	-3.80430810819393	NA
516	ra	hearing_ipsi_vs_contra	OSBPL9	-0.856036199928735	-1.69026479607566	-0.0218076037818129	4.8787088288365	-2.05995387437537	0.0445121177911857	0.551742560646743	-3.81229216954803	NA
517	ra	hearing_ipsi_vs_contra	NSUN5	0.527037344421399	0.0451364088414377	1.00893828000136	6.08667920547881	2.19550311694041	0.0326927803504232	0.49526425894206	-3.81394792582926	NA
518	ra	hearing_ipsi_vs_contra	LOC116183121	-0.59056897821383	-1.13936061457445	-0.0417773418532134	5.68316068894424	-2.16029760674936	0.0354614683053697	0.505771146121845	-3.81559270067607	LOC116183121
519	ra	hearing_ipsi_vs_contra	SEC23A	-0.493601422674787	-0.937461722936571	-0.0497411224130027	6.21724801584041	-2.23244381911996	0.0299942474136325	0.479692509106586	-3.81592076548688	NA
520	ra	hearing_ipsi_vs_contra	COL1A2	-0.862963055176538	-1.70612795177073	-0.0197981585823472	4.47920847393516	-2.0546134378417	0.0450456183912247	0.551742560646743	-3.81805196173253	NA
521	ra	hearing_ipsi_vs_contra	RABEPK	0.792633278034997	0.0174727078059732	1.56779384826402	4.06729163071878	2.05272639429898	0.04523545355447	0.551742560646743	-3.81946224857551	NA
522	ra	hearing_ipsi_vs_contra	LOC110478472	1.02616755126981	0.00717502580158169	2.04516007673804	3.75999029403153	2.02161158398859	0.0484671187643945	0.556945678776	-3.81968561610131	LOC110478472
523	ra	hearing_ipsi_vs_contra	GPX1	0.512307006358022	0.0511610449673139	0.973452967748731	6.46129164980221	2.23019236184023	0.0301528956505107	0.479692509106586	-3.82049856491546	NA
524	ra	hearing_ipsi_vs_contra	COMMD1	0.592906455222967	0.0446573172803454	1.14115559316559	5.75478656597053	2.17099418144495	0.0345992275164953	0.502242647263928	-3.82421858604613	NA
525	ra	hearing_ipsi_vs_contra	PHACTR1	-0.294538948473397	-0.536024578447807	-0.0530533184989863	8.54198023021415	-2.44850997629777	0.0178153687204528	0.424114059829874	-3.82574520257077	NA
526	ra	hearing_ipsi_vs_contra	TPST1	-0.426515537692675	-0.798358298306195	-0.0546727770791563	7.21712812941848	-2.30263957467292	0.0254046105053198	0.464316366843663	-3.8279994623081	NA
527	ra	hearing_ipsi_vs_contra	ZCCHC17	-0.47629344614571	-0.905494052672463	-0.0470928396189562	6.08572449201845	-2.2277410975899	0.0303264668910951	0.479692509106586	-3.8289408190294	NA
528	ra	hearing_ipsi_vs_contra	PEX14	-0.575830746230264	-1.11064017031418	-0.0410213221463456	5.93758076423222	-2.1614551920445	0.0353672543083956	0.505771146121845	-3.83553833759717	NA
529	ra	hearing_ipsi_vs_contra	IRF1	1.08529047234216	-0.00224415625899277	2.17282510094332	3.26943494118559	2.00333387293164	0.050457082402887	0.556945678776	-3.83624815081141	NA
530	ra	hearing_ipsi_vs_contra	FAM107A	0.564818508211346	0.0465367205194883	1.0831002959032	6.38450840365375	2.18772842486421	0.0332872642838245	0.497244637790153	-3.8397195623519	NA
531	ra	hearing_ipsi_vs_contra	LOC110478540	0.672045665347217	0.0406067971228861	1.30348453357155	5.81585599734889	2.1365738621322	0.0374414428764184	0.512608599807163	-3.84269196778785	LOC110478540
532	ra	hearing_ipsi_vs_contra	ENTPD1	0.95717721001717	0.00116728179499559	1.91318713823934	3.75999029403153	2.00992746843251	0.0497312296182042	0.556945678776	-3.84458853488284	NA
533	ra	hearing_ipsi_vs_contra	CD81	0.760124105314327	0.0293776047970143	1.49087060583164	5.13996385940835	2.08818128551201	0.0417824971055182	0.537661916008905	-3.84499624249077	NA
534	ra	hearing_ipsi_vs_contra	POLR1C	-0.901888042431256	-1.78139738469076	-0.0223787001717527	4.78633689701595	-2.05855564156461	0.0446512658951949	0.551742560646743	-3.84598624192562	NA
535	ra	hearing_ipsi_vs_contra	SELENON	1.04701555405944	-0.0023487377388467	2.09637984585773	3.51498527638963	2.00298312275501	0.0504959492796205	0.556945678776	-3.84685213517152	NA
536	ra	hearing_ipsi_vs_contra	CENPT	0.857907470209192	0.011153613158043	1.70466132726034	4.12718859959937	2.03391923785687	0.0471656860685929	0.554196811305966	-3.84764776339597	NA
537	ra	hearing_ipsi_vs_contra	DNAJB12	0.878981495999668	0.0177346485201324	1.7402283434792	4.83459976523983	2.04881396453134	0.0456312540463776	0.551742560646743	-3.8483728301448	NA
538	ra	hearing_ipsi_vs_contra	RASGRF2	-0.907021845433078	-1.81394948637662	-9.42044895324567e-05	3.44240652211746	-2.00768487390056	0.0499770865285386	0.556945678776	-3.84905709757423	NA
539	ra	hearing_ipsi_vs_contra	C4H4orf50	-0.938600929771647	-1.8719257643378	-0.00527609520549077	4.20389654952966	-2.01882463824345	0.048766090108311	0.556945678776	-3.84965252456274	NA
540	ra	hearing_ipsi_vs_contra	SHISA4	-0.539989161951262	-1.0306509913606	-0.0493273325419269	6.35361244983308	-2.20929244658794	0.0316613869830804	0.48601227589624	-3.85065281087952	NA
541	ra	hearing_ipsi_vs_contra	TCP11L2	-0.987453126495947	-1.97354182529821	-0.0013644276936805	4.02184961421004	-2.01025405081208	0.0496955134498434	0.556945678776	-3.85209121773402	NA
542	ra	hearing_ipsi_vs_contra	ILF2	0.440873418388809	0.0486917143894949	0.833055122388123	6.94881340711487	2.25671660125142	0.028330222833517	0.477028786620476	-3.85336700273281	NA
543	ra	hearing_ipsi_vs_contra	SALL3	0.552108735741071	0.0406521929925621	1.06356527848958	6.16039844607205	2.16703695954213	0.0349160432226976	0.504939701989781	-3.8542983993425	NA
544	ra	hearing_ipsi_vs_contra	CENPV	-0.873118546898696	-1.73349639140504	-0.0127407023923531	4.69309574247162	-2.03720359320825	0.0468235490650058	0.553165796341309	-3.85518698278526	NA
545	ra	hearing_ipsi_vs_contra	PGAP2	0.882880709811655	0.0146574830273328	1.75110393659598	4.48758255502346	2.0413668891493	0.04639294272637	0.552137073272756	-3.85536546543989	NA
546	ra	hearing_ipsi_vs_contra	PLSCR2	0.974126209466427	0.00467310809700439	1.94357931083585	3.69409969471077	2.01715310175248	0.0489461688581217	0.556945678776	-3.85631828306489	PLSCR2
547	ra	hearing_ipsi_vs_contra	MRPS33	0.43264174732813	0.0547393477365989	0.810544146919662	7.10324830268211	2.29826028641349	0.0256715099022654	0.464316366843663	-3.85683088916108	NA
548	ra	hearing_ipsi_vs_contra	UGP2	-0.538492373075544	-1.0343514994325	-0.0426332467185905	5.87886480507873	-2.18007625111513	0.0338816576683368	0.499349555081338	-3.85694562111848	NA
549	ra	hearing_ipsi_vs_contra	STXBP5	-0.539765067013386	-1.02646355417897	-0.0530665798478041	6.45093606876635	-2.22635910492524	0.0304247132734039	0.479692509106586	-3.85810083759143	NA
550	ra	hearing_ipsi_vs_contra	HSPB11	1.01026871737102	-0.00366267901981643	2.02420011376187	3.62865116021074	2.00022463808689	0.0508025200985009	0.557021088078585	-3.85884418088985	NA
551	ra	hearing_ipsi_vs_contra	ZMAT4	-0.808474378591547	-1.6075907165708	-0.0093580406122924	4.66040553212174	-2.03098487662922	0.0474731924150525	0.556114539719186	-3.86117693982774	NA
552	ra	hearing_ipsi_vs_contra	MAMU-DRA	0.947221603668943	-0.00940211514362499	1.90384532248151	3.22644382408801	1.98774599992513	0.0522094941246353	0.562054163006549	-3.86189170926256	MAMU-DRA
553	ra	hearing_ipsi_vs_contra	DDX59	-0.977654498322112	-1.95805983331252	0.00275083666830056	3.9363528587718	-2.00184374444958	0.0506223828509073	0.556945678776	-3.87019637401166	NA
554	ra	hearing_ipsi_vs_contra	FOXRED1	-0.895201015420817	-1.79806840924033	0.00766637839869566	3.57019732987054	-1.99043057931095	0.0519040054193127	0.561321603626595	-3.87899500865088	NA
555	ra	hearing_ipsi_vs_contra	SNX14	-0.679868138536527	-1.33038772773388	-0.02934854933917	5.09405104701107	-2.09804475375855	0.0408636837354493	0.533303372264227	-3.88015607911412	NA
556	ra	hearing_ipsi_vs_contra	MEIS2	-0.324315406293367	-0.590439460066877	-0.0581913525198574	8.67745936873425	-2.44643616330682	0.0179071017988213	0.424701355893276	-3.88134012419262	NA
557	ra	hearing_ipsi_vs_contra	IL34	0.617379393902241	0.035720498670802	1.19903828913368	5.61206043740767	2.13075832641021	0.037941344603874	0.514880077828628	-3.88353220642521	NA
558	ra	hearing_ipsi_vs_contra	LRRC8B	0.793945061322182	0.014011690477948	1.57387843216642	4.83525596018734	2.04354114830751	0.0461694280769525	0.551742560646743	-3.88367683554875	NA
559	ra	hearing_ipsi_vs_contra	TMEM37	0.853410125962513	-0.00294443874246852	1.70976469066749	4.07888118668571	2.00057396546853	0.050763608215612	0.557021088078585	-3.88408050788154	NA
560	ra	hearing_ipsi_vs_contra	ENAH	-0.499441938377687	-0.955844506530594	-0.0430393702247792	6.15502368092301	-2.19678404767363	0.032595738506701	0.49526425894206	-3.88556420122989	NA
561	ra	hearing_ipsi_vs_contra	SSB	-0.392606615028184	-0.733040853917965	-0.0521723761384024	7.43600201262151	-2.31512699282783	0.0246570779088732	0.46183487973571	-3.88755104723041	NA
562	ra	hearing_ipsi_vs_contra	CSTF2	-1.18933409269844	-2.20856070648864	-0.170107478908234	7.6021009489652	-2.34252131441062	0.0230855066696089	0.448909522164529	-3.88902840869729	NA
563	ra	hearing_ipsi_vs_contra	LOC110477693	0.998614634049622	-0.0227311986658569	2.0199604667651	3.00317477983958	1.96279771208954	0.0551232321764989	0.568116784465587	-3.89075798772826	LOC110477693
564	ra	hearing_ipsi_vs_contra	LOC110482809	0.881141133829702	-0.00168498874769685	1.7639672564071	4.03775772505337	2.00364482276024	0.0504226474138309	0.556945678776	-3.89269022457764	LOC110482809
565	ra	hearing_ipsi_vs_contra	ACOT8	-0.851098811776336	-1.70625768648376	0.00406006293108752	3.88997075786581	-1.99794539859059	0.0510570384761128	0.558256175433118	-3.89358233852982	NA
566	ra	hearing_ipsi_vs_contra	KARS1	0.368034170012541	0.0528616711031251	0.683206668921956	7.8199245986625	2.34417627168138	0.0229934970620774	0.448909522164529	-3.89717361533192	NA
567	ra	hearing_ipsi_vs_contra	CNPY3	0.48258499999606	0.0448360484614514	0.920333951530669	6.78618779154602	2.21309033968605	0.0313824103638176	0.48601227589624	-3.89831916148158	NA
568	ra	hearing_ipsi_vs_contra	KLF4	-1.00682191005965	-2.00653596836847	-0.00710785175083539	4.60009025000553	-2.02174927862744	0.0484523886560988	0.556945678776	-3.89850013189305	NA
569	ra	hearing_ipsi_vs_contra	CRIP1	0.934642919157379	-1.44649588770251e-05	1.86930030327363	4.93258138246485	2.00744528495571	0.0500034147223163	0.556945678776	-3.90160279929591	NA
570	ra	hearing_ipsi_vs_contra	POMT2	0.966422050144311	-0.023328001437251	1.95617210172587	3.20831532011877	1.96016096151869	0.0554391856199599	0.568116784465587	-3.90318167511956	NA
571	ra	hearing_ipsi_vs_contra	LY75	-0.663166798529731	-1.31245522301469	-0.0138783740447679	5.06206786334898	-2.05038564681037	0.0454718954166952	0.551742560646743	-3.90399416958141	NA
572	ra	hearing_ipsi_vs_contra	ZCCHC10	0.721899175442868	0.0115679994041665	1.43223035148157	5.16905292112646	2.04016882955893	0.0465165039782339	0.552137073272756	-3.91426653839546	NA
573	ra	hearing_ipsi_vs_contra	ZNF451	0.562509034460524	0.0298246039752064	1.09519346494584	5.7366684726516	2.11987345688186	0.0388927266276511	0.520406918703321	-3.91440908825363	ZNF451
574	ra	hearing_ipsi_vs_contra	PCMT1	-0.422480025188924	-0.802868128470252	-0.0420919219075956	7.01635135889642	-2.22961405181796	0.0301937657276979	0.479692509106586	-3.91936683794193	NA
575	ra	hearing_ipsi_vs_contra	FAF1	-0.51054264444665	-0.979011128460624	-0.042074160432676	6.31903772631314	-2.18777211476424	0.0332838971473826	0.497244637790153	-3.91950756860542	NA
576	ra	hearing_ipsi_vs_contra	H2AFY2	-0.709703970271555	-1.41503349868669	-0.00437444185641922	4.73982679829077	-2.01992668762484	0.0486476770714092	0.556945678776	-3.92106569059162	H2AFY2
577	ra	hearing_ipsi_vs_contra	SDF4	0.761741559603021	0.000524051585463758	1.52295906762058	4.78677269853656	2.00885837748642	0.0498483041256413	0.556945678776	-3.92226219282141	NA
578	ra	hearing_ipsi_vs_contra	LTBP1	0.931930362876338	-0.0262534785679177	1.89011420432059	3.91231678721665	1.95247309053211	0.0563692812845381	0.57021516778872	-3.92257170513916	NA
579	ra	hearing_ipsi_vs_contra	YWHAB	-0.275179451350596	-0.499571222919816	-0.0507876797813749	9.1255348352121	-2.46183822864784	0.0172358553097845	0.419308109784766	-3.9239725145991	NA
580	ra	hearing_ipsi_vs_contra	LOC110478185	0.867535590383501	-0.0125508631247998	1.7476220438918	4.82992305460369	1.97884784638838	0.0532331422961631	0.565401370241831	-3.92525903869137	LOC110478185
581	ra	hearing_ipsi_vs_contra	ANO3	0.797448059544317	0.000725978389144455	1.59417014069949	4.81004776305936	2.00930557871967	0.0497993028911644	0.556945678776	-3.92712913954102	NA
582	ra	hearing_ipsi_vs_contra	IGSF11	-0.585083207793448	-1.11628873803313	-0.0538776775537706	7.01812176613477	-2.21108523419655	0.0315294249684281	0.48601227589624	-3.92802744117142	NA
583	ra	hearing_ipsi_vs_contra	DPP7	0.839599645597278	-0.0167772944738834	1.69597658566844	4.62366677871173	1.9681478514132	0.0544868884793021	0.568116784465587	-3.93016142182624	NA
584	ra	hearing_ipsi_vs_contra	USP12	-1.00594684763877	-2.04740152357093	0.0355078282933943	3.75946376065692	-1.93903254339385	0.0580274854838108	0.577100188583498	-3.93475014756982	NA
585	ra	hearing_ipsi_vs_contra	AURKAIP1	-0.439939564889638	-0.830337945369416	-0.0495411844098598	7.09116521200339	-2.26222319933838	0.0279643079951676	0.476439209442653	-3.93498622892959	NA
586	ra	hearing_ipsi_vs_contra	ATG12	0.56889039876713	0.029980298266725	1.10780049926754	6.16246408291683	2.11915497958861	0.0389562522174126	0.520406918703321	-3.93656584290477	NA
587	ra	hearing_ipsi_vs_contra	FZD7	0.769554169246454	-0.00994608469044855	1.54905442318336	4.51381308980054	1.98186182670645	0.0528844957733079	0.564589603075703	-3.93731417122824	NA
588	ra	hearing_ipsi_vs_contra	ETNPPL	-0.381999483715437	-0.722725281166317	-0.041273686264557	6.94583123174175	-2.25065121628368	0.0287381784877253	0.477028786620476	-3.93878366663777	NA
589	ra	hearing_ipsi_vs_contra	ITGB5	0.850069346243682	-0.0178210393624919	1.71795973184986	4.3269706389276	1.96625534672859	0.054711257571974	0.568116784465587	-3.94206200828465	NA
590	ra	hearing_ipsi_vs_contra	SLC1A3	0.242343010581463	0.0490232806839081	0.435662740479017	9.69750273896642	2.51654532797658	0.0150314147699442	0.398876720100909	-3.94377792944517	NA
591	ra	hearing_ipsi_vs_contra	PCBD2	-0.904061920458536	-1.83395843606947	0.0258345951523959	3.8251979636895	-1.95170419136262	0.0564630358909259	0.57021516778872	-3.94398219901477	NA
592	ra	hearing_ipsi_vs_contra	GLS	1.02136791170987	-0.043287038316002	2.08602286173573	2.75095507387166	1.92585581884026	0.059693474142427	0.578763897723053	-3.94681306046131	NA
593	ra	hearing_ipsi_vs_contra	EIF4EBP2	0.946054699263584	-0.0358616350299334	1.9279710335571	3.93112822084867	1.93415912453433	0.0586389591539188	0.578059785713004	-3.95471556554902	NA
594	ra	hearing_ipsi_vs_contra	CLDN12	-0.610184474781094	-1.20767663891383	-0.0126923106483608	5.28645718116632	-2.05012044957082	0.0454987508278441	0.551742560646743	-3.95952349939797	NA
595	ra	hearing_ipsi_vs_contra	CITED2	-0.580875607787204	-1.14278594675082	-0.018965268823585	5.68091071439975	-2.07523151980336	0.0430161079381747	0.548518671617097	-3.95958416669794	NA
596	ra	hearing_ipsi_vs_contra	PGRMC2	-0.916699735785932	-1.85550947901691	0.0221100074450427	4.48693135199913	-1.96019806541685	0.0554347288229625	0.568116784465587	-3.96030209083798	NA
597	ra	hearing_ipsi_vs_contra	PTGR2	-0.445357591484512	-0.852084527379847	-0.0386306555891779	6.74921251733023	-2.19814513048427	0.0324929028237712	0.49526425894206	-3.9607116086598	NA
598	ra	hearing_ipsi_vs_contra	PID1	0.986002280581362	-0.0394499010409208	2.01145446220364	3.84903442956635	1.93024725856095	0.0591337633679787	0.578161368070101	-3.9637628024691	NA
599	ra	hearing_ipsi_vs_contra	TTLL5	1.0877845913211	-0.06007222476904	2.23564140741125	2.86705147861603	1.90241658517394	0.0627580042159567	0.58497382368548	-3.96650686569787	NA
600	ra	hearing_ipsi_vs_contra	DNAJC17	-0.733518700156189	-1.45335116882125	-0.0136862314911307	5.26515707824712	-2.04564465929839	0.045954075409373	0.551742560646743	-3.96654794091493	NA
601	ra	hearing_ipsi_vs_contra	USO1	0.627138880772657	0.00832977209819052	1.24594798944712	5.69977715368685	2.03449893611363	0.0471051410342533	0.554196811305966	-3.96677259248493	NA
602	ra	hearing_ipsi_vs_contra	CSDC2	-0.425541771000547	-0.816433701623765	-0.034649840377329	6.72193871883052	-2.18542511525998	0.0334652034410955	0.498907267080571	-3.96783647305897	NA
603	ra	hearing_ipsi_vs_contra	PFKFB4	0.582927340907176	0.0251827151661078	1.14067196664824	6.01058692878013	2.09811587316874	0.0408571232516806	0.533303372264227	-3.96955240446194	PFKFB4
604	ra	hearing_ipsi_vs_contra	KAT5	-0.708680758014063	-1.42466707128944	0.0073055552613136	4.40704560957885	-1.98699309920649	0.0522954470760171	0.562194290184016	-3.97087566788907	NA
605	ra	hearing_ipsi_vs_contra	LOC110470486	-0.705598205350777	-1.42274909633306	0.0115526856315086	4.57101519368435	-1.97513763119727	0.0536650394464388	0.56664400555226	-3.97135557105419	LOC110470486
606	ra	hearing_ipsi_vs_contra	MRNIP	1.0457070131061	-0.0495829003022685	2.14099692651447	3.22226411760391	1.91659950062023	0.0608880684999624	0.580807004650983	-3.97206848456366	NA
607	ra	hearing_ipsi_vs_contra	MAPK11	-0.565499919195353	-1.1134331496075	-0.0175666887832091	5.98698460626411	-2.0718358596469	0.0433447816002548	0.54860685808664	-3.97343340675223	NA
608	ra	hearing_ipsi_vs_contra	ATP2A2	-0.191412772652289	-0.338967591864294	-0.0438579534402834	10.5519098968157	-2.60416174023519	0.0120286914959774	0.359644300096164	-3.97995948376824	NA
609	ra	hearing_ipsi_vs_contra	SLK	0.645197011902189	0.0115304011007337	1.27886362270364	5.65070731453438	2.04400503735081	0.0461218611241066	0.551742560646743	-3.98090979435623	NA
610	ra	hearing_ipsi_vs_contra	PAK3_2	0.788117480665412	-0.0248554813910971	1.60109044272192	3.97960616517047	1.94610064508418	0.057150339814277	0.572741428243751	-3.98532105413295	PAK3_2
611	ra	hearing_ipsi_vs_contra	LOC110481786	-0.800592504144229	-1.6204466086678	0.0192616003793428	4.5579314521186	-1.96031283086167	0.0554209455245755	0.568116784465587	-3.98616768553179	LOC110481786
612	ra	hearing_ipsi_vs_contra	TMEM110_1	0.876632533527804	-0.0344649550087173	1.78773002206432	3.90567433595048	1.93153762747702	0.0589701542620819	0.578161368070101	-3.98737818483898	TMEM110_1
613	ra	hearing_ipsi_vs_contra	DCLK1	0.402812592111716	0.0387462488147574	0.766878935408675	7.25825783422238	2.22112471608598	0.0307993844822224	0.480009613065649	-3.98843060738435	NA
614	ra	hearing_ipsi_vs_contra	AK9	-0.99405268663278	-2.04765216238451	0.0595467891189549	3.30207784218181	-1.89401884498753	0.0638880741498102	0.587579803746336	-3.99115986611863	NA
615	ra	hearing_ipsi_vs_contra	MED7	0.794964834378334	-0.0293128904314554	1.61924255918812	4.0062832208939	1.93608665928996	0.0583964536273862	0.578059785713004	-3.99353286307138	MED7
616	ra	hearing_ipsi_vs_contra	LOC110468098	-0.604011521295279	-1.19859883109148	-0.00942421149908068	4.83227908328152	-2.03929486219769	0.0466068199408489	0.552137073272756	-3.99625727710383	LOC110468098
617	ra	hearing_ipsi_vs_contra	ASS1	0.554210577577981	0.0142392674546843	1.09418188770128	5.74675843276345	2.06041433732313	0.0444663763577219	0.551742560646743	-3.99815194415726	NA
618	ra	hearing_ipsi_vs_contra	TMEM11	-0.639889846089731	-1.27234295451641	-0.0074367376630512	5.33046227170748	-2.03108138373181	0.0474630514224164	0.556114539719186	-3.99816052634027	NA
619	ra	hearing_ipsi_vs_contra	STARD13	0.955863418003071	-0.0600435258990633	1.97177036190521	3.3062832208939	1.88882773165847	0.0645952507837971	0.587579803746336	-3.99923668590927	NA
620	ra	hearing_ipsi_vs_contra	BICD2	-0.63895462113409	-1.27784029341266	-6.89488555191131e-05	5.16246147790664	-2.00769300092582	0.0499761936675647	0.556945678776	-4.00469164772118	NA
621	ra	hearing_ipsi_vs_contra	GAP43	0.374680333057113	0.0445535193917814	0.704807146722445	7.88740650710003	2.27840295742611	0.0269133108923914	0.468279459048653	-4.00520209645113	NA
622	ra	hearing_ipsi_vs_contra	UNC5B	0.602795998475135	-0.000698059972704446	1.20629005692297	5.02744212359444	2.00515431053219	0.0502557727104862	0.556945678776	-4.01099870995527	NA
623	ra	hearing_ipsi_vs_contra	ERO1B	0.743577164258599	-0.0185237333572865	1.50567806187448	4.60893532432941	1.95868234589145	0.0556170423904595	0.568562550060559	-4.01665687364516	NA
624	ra	hearing_ipsi_vs_contra	LOC110480163	0.925682302955137	-0.0544512332847699	1.90581583919504	3.32631011737309	1.89595117904754	0.0636265218957157	0.587579803746336	-4.01738079684739	LOC110480163
625	ra	hearing_ipsi_vs_contra	UBE2H	-0.660683252529856	-1.31702586834202	-0.00434063671769469	5.38427665298117	-2.02075253744776	0.0485591041206618	0.556945678776	-4.01860030770574	NA
626	ra	hearing_ipsi_vs_contra	C23H1orf109	-0.755717368831425	-1.54230416388073	0.0308694262178768	4.01194781069837	-1.92869338399562	0.0593312976314802	0.578161368070101	-4.01997999522658	NA
627	ra	hearing_ipsi_vs_contra	CD151	0.442621089981034	0.0350774007294225	0.850164779232646	6.68093604799809	2.18026041121718	0.0338672437707774	0.499349555081338	-4.02071822456582	NA
628	ra	hearing_ipsi_vs_contra	CADM1	0.421760230376804	0.0347595406316808	0.808760920121927	7.19652817280641	2.18778341122244	0.0332830265895835	0.497244637790153	-4.02128760124955	NA
629	ra	hearing_ipsi_vs_contra	LOC110467893	0.960876541310986	-0.0693678514716565	1.99112093409363	3.02450143674542	1.87231005423146	0.0668898230148597	0.589242006626901	-4.02316033867818	LOC110467893
630	ra	hearing_ipsi_vs_contra	NDFIP2	-0.329200366007489	-0.615777104284557	-0.0426236277304218	8.00204151287462	-2.30605580258331	0.0251981247531908	0.464316366843663	-4.02485310876004	NA
631	ra	hearing_ipsi_vs_contra	REEP5	0.319628826287666	0.0461008295962122	0.593156822979119	8.39092263077402	2.34581950769303	0.0229024636606305	0.448909522164529	-4.0251824268096	NA
632	ra	hearing_ipsi_vs_contra	G0S2	-0.474939996783003	-0.917433909996796	-0.0324460835692099	6.47928974044085	-2.15467554288993	0.0359221808116738	0.505991148549414	-4.02532671984344	NA
633	ra	hearing_ipsi_vs_contra	BRD8	0.855768906895527	-0.044480843065611	1.75601865685667	4.68748757837769	1.90828805492945	0.0619780355274692	0.584732800300775	-4.0277721149389	NA
634	ra	hearing_ipsi_vs_contra	HDAC9	-0.628135997713505	-1.26428504523503	0.00801304980801798	4.91559873959045	-1.98218981361122	0.052846674194298	0.564589603075703	-4.03348484004892	NA
635	ra	hearing_ipsi_vs_contra	STAT1	0.780967839687109	-0.0372630477721372	1.59919872714635	4.75723715623154	1.91605388494359	0.060959116082336	0.580807004650983	-4.03545188774714	NA
636	ra	hearing_ipsi_vs_contra	CPSF6	0.908313209654123	-0.0649961802666533	1.8816225995749	3.52868001988388	1.87342001265401	0.0667334949698339	0.589242006626901	-4.03547080158765	NA
637	ra	hearing_ipsi_vs_contra	SNRK_1	0.683908813316034	-0.0254971546848248	1.39331478131689	4.98587912957003	1.93532452831213	0.0584922355660503	0.578059785713004	-4.03547498006018	SNRK_1
638	ra	hearing_ipsi_vs_contra	ZEB1	-0.562771582766697	-1.12595716829003	0.000414002756635945	5.4836384916757	-2.0060006392856	0.0501624192465188	0.556945678776	-4.03855288046557	NA
639	ra	hearing_ipsi_vs_contra	RNASET2	0.623392639038808	0.00293686778609714	1.24384841029152	5.16453425729524	2.01697854955119	0.0489650068916479	0.556945678776	-4.03857190874023	NA
640	ra	hearing_ipsi_vs_contra	LOC110469542	0.685663482454367	-0.0183504803343665	1.3896774452431	5.2422644069021	1.95515046570012	0.0560438598517116	0.57021516778872	-4.039004189748	LOC110469542
641	ra	hearing_ipsi_vs_contra	CNN2	1.15892021715622	-0.101829340969492	2.41966977528194	3.11649025673292	1.84533471859385	0.0707855580595774	0.600236613336879	-4.04342468738363	NA
642	ra	hearing_ipsi_vs_contra	SBF2	0.687671752090086	-0.0185243965051076	1.39386790068528	4.82880493679259	1.95481777089306	0.0560842093948922	0.57021516778872	-4.04818383677866	NA
643	ra	hearing_ipsi_vs_contra	LOC110480329	-0.905613953308561	-1.85594533415898	0.0447174275418623	4.04015704772779	-1.91301543117531	0.0613560640638625	0.582429238675187	-4.0486905141198	LOC110480329
644	ra	hearing_ipsi_vs_contra	BMS1	0.839005884518912	-0.0548592162004811	1.7328709852383	4.22818826937606	1.88427143192091	0.0652214173620895	0.587579803746336	-4.04989360281296	NA
645	ra	hearing_ipsi_vs_contra	CLDN19	-0.872000696739317	-1.79646926734555	0.0524678738669148	3.5646457642511	-1.89354277067084	0.0639526536522427	0.587579803746336	-4.05021011823872	NA
646	ra	hearing_ipsi_vs_contra	DYNC1I2	0.502316261996293	0.0171589590011871	0.987473564991398	6.33278939621395	2.0784764271419	0.0427040544257838	0.54587537564501	-4.05098500565464	NA
647	ra	hearing_ipsi_vs_contra	CNOT4	0.649531324021185	-0.0150843033163424	1.31414695135871	5.10739771559267	1.9619141048316	0.0552289394467151	0.568116784465587	-4.05336984478019	NA
648	ra	hearing_ipsi_vs_contra	LOC110469695	-0.688133512509147	-1.39946822787646	0.0232012028581621	4.40400872939457	-1.94199963011627	0.057657879505386	0.576152763939941	-4.05477090243332	LOC110469695
649	ra	hearing_ipsi_vs_contra	CA5A	0.666857091247315	-0.0122870797753405	1.34600126226997	5.45980078702463	1.97115708076359	0.0541317514414584	0.568116784465587	-4.05483287542416	NA
650	ra	hearing_ipsi_vs_contra	ELP2	-0.722991084587157	-1.48355522990023	0.0375730607259178	4.40355026258464	-1.90830387515511	0.0619759451671904	0.584732800300775	-4.05511980930672	NA
651	ra	hearing_ipsi_vs_contra	APPL2	0.656995785176889	-0.0204925886727343	1.33448415902651	4.99259775252212	1.94675444440378	0.057069780500455	0.572741428243751	-4.05637027787377	NA
652	ra	hearing_ipsi_vs_contra	CHST2	-0.314237162991448	-0.587905145993803	-0.0405691799890933	8.22859327858892	-2.30506932907306	0.0252575956893747	0.464316366843663	-4.05860151915088	NA
653	ra	hearing_ipsi_vs_contra	PIGC	0.85575939340949	-0.057370118198438	1.76888890501742	4.60147130739707	1.88135059087154	0.0656255297571096	0.588061315960594	-4.05895130410899	NA
654	ra	hearing_ipsi_vs_contra	LOC110467957	0.90547657392593	-0.069698818847876	1.88065196669974	4.0797637220268	1.86399577338042	0.068070715904637	0.592199862520251	-4.06014646214579	LOC110467957
655	ra	hearing_ipsi_vs_contra	LOC110484798	-0.825778007669428	-1.7110931025293	0.0595370871904389	4.12673151952748	-1.87247436864511	0.066866661194942	0.589242006626901	-4.06053976442625	LOC110484798
656	ra	hearing_ipsi_vs_contra	PCDH9	-0.423710565561376	-0.8172036976778	-0.0302174334449524	7.03333171462867	-2.16163605281931	0.0353525542203168	0.505771146121845	-4.06067097104905	NA
657	ra	hearing_ipsi_vs_contra	FGF12	-0.445640080131767	-0.859996452186457	-0.031283708077077	6.87633955169643	-2.15903985841545	0.0355640842239284	0.505771146121845	-4.06581592523042	NA
658	ra	hearing_ipsi_vs_contra	CNNM1	-0.610307696160246	-1.22589366630563	0.00527827398513614	5.24435125672528	-1.99026346858155	0.0519229765679504	0.561321603626595	-4.07166159376232	NA
659	ra	hearing_ipsi_vs_contra	NDUFC2	-0.202898170524014	-0.36282450884304	-0.0429718322049876	10.3318789190442	-2.54688054321635	0.0139223402196381	0.38921092532813	-4.07400769036495	NDUFC2
660	ra	hearing_ipsi_vs_contra	WDR12	0.627098512193897	-0.00588065420259853	1.26007767859039	5.25200565531409	1.98882601690526	0.0520864091836997	0.562054163006549	-4.07511131607031	NA
661	ra	hearing_ipsi_vs_contra	TBL1X	-0.785030809894268	-1.61652973675247	0.0464681169639359	4.27905662597457	-1.89528902131712	0.0637160459174464	0.587579803746336	-4.07531565215409	NA
662	ra	hearing_ipsi_vs_contra	SVIL	0.513071717466088	0.00528974685297701	1.0208536880792	5.96714732798017	2.0283889540422	0.0477466772385361	0.556945678776	-4.08388860759405	NA
663	ra	hearing_ipsi_vs_contra	LOC110482435	-0.480172349077349	-0.948623268214258	-0.0117214299404398	5.896049711152	-2.05770678806085	0.0447359255027656	0.551742560646743	-4.08595972357465	LOC110482435
664	ra	hearing_ipsi_vs_contra	ENDOV	0.88583933936228	-0.0749979558468006	1.84667663457136	3.66792996084231	1.85078320260389	0.0699836103389519	0.597518615467001	-4.08761288744109	NA
665	ra	hearing_ipsi_vs_contra	KDM3B	0.867670868794444	-0.0574194686178516	1.79276120620674	4.17359202496438	1.88287422420157	0.065414463406322	0.587677023421639	-4.08797675128507	NA
666	ra	hearing_ipsi_vs_contra	SF3B6	0.481908052949644	0.0153167215664035	0.948499384332885	6.4357552657246	2.07337546926341	0.0431954895785648	0.548518671617097	-4.08924912881401	NA
667	ra	hearing_ipsi_vs_contra	CA7	-0.718404543095894	-1.47804343493975	0.0412343487479668	4.0186572901088	-1.89850749836966	0.0632819093982187	0.587579803746336	-4.08943706448231	NA
668	ra	hearing_ipsi_vs_contra	NARS2	0.998130244527001	-0.101873462003393	2.0981339510574	2.81510967678041	1.82156010138718	0.0743762204358902	0.607664846037386	-4.090320241242	NA
669	ra	hearing_ipsi_vs_contra	PDK1	-0.678555468079661	-1.36657930772546	0.00946837156613567	5.19572235401195	-1.97985008358488	0.0531169883290127	0.565401370241831	-4.09162310631869	NA
670	ra	hearing_ipsi_vs_contra	OLFML2A	0.935663445309208	-0.0792606787510459	1.95058756936946	4.33829585082101	1.85070213268397	0.0699954863077615	0.597518615467001	-4.09193090971905	NA
671	ra	hearing_ipsi_vs_contra	AARSD1	0.722731416552296	-0.0387153165885413	1.48417814969313	4.94388000142619	1.9054073846778	0.0623596671541932	0.584869025555139	-4.0922592088637	AARSD1
672	ra	hearing_ipsi_vs_contra	NDNF	-1.00675640140182	-2.12514074501733	0.111627942213687	2.44565697673614	-1.80710654675694	0.07663313099061	0.610215055450022	-4.09416658791476	NDNF
673	ra	hearing_ipsi_vs_contra	PPIL3	0.946060528165615	-0.0967577396181074	1.98887879594934	3.08189637150103	1.82121295489233	0.0744297645394673	0.607664846037386	-4.09518107843265	NA
674	ra	hearing_ipsi_vs_contra	MRM2	0.613874069816173	-0.0116925420143861	1.23944068164673	5.51622424330222	1.96995436717144	0.0542734515521027	0.568116784465587	-4.09585016914672	NA
675	ra	hearing_ipsi_vs_contra	STC2	-0.423334693854726	-0.810534789385678	-0.0361345983237749	7.13208667127673	-2.19481967376949	0.0327446613487693	0.49526425894206	-4.09603663751075	NA
676	ra	hearing_ipsi_vs_contra	DAAM1	-0.462639021101912	-0.893200797407463	-0.0320772447963596	7.05115945372026	-2.15703517123309	0.0357281797565093	0.505899163235062	-4.09629086066653	NA
677	ra	hearing_ipsi_vs_contra	LOC110475957	-0.955466437100039	-2.00299655836156	0.0920636841614837	3.69887067296471	-1.83104642026082	0.0729255387002313	0.606850048167948	-4.09946997493846	LOC110475957
678	ra	hearing_ipsi_vs_contra	CLCN2	-1.04386105530776	-2.19894745465006	0.111225344034552	3.40425112166904	-1.81417284943969	0.0755226504495199	0.609558732633402	-4.09958664628718	NA
679	ra	hearing_ipsi_vs_contra	ABLIM1	-0.725938022515551	-1.49581699596782	0.0439409509367127	4.58492714665903	-1.89289935725283	0.0640400208900625	0.587579803746336	-4.10258223172233	NA
680	ra	hearing_ipsi_vs_contra	TBC1D30	-0.499890743710496	-0.984777146346048	-0.0150043410749435	6.27671619961508	-2.06959576856314	0.0435627989729381	0.549561463966296	-4.10267972486352	TBC1D30
681	ra	hearing_ipsi_vs_contra	ZFYVE21	0.727993166111148	-0.0515099020915848	1.50749623431388	4.62128093036246	1.87482144175543	0.0665365582933071	0.589242006626901	-4.10368468228551	NA
682	ra	hearing_ipsi_vs_contra	IDUA	0.508455033577426	0.00432217157459847	1.01258789558025	5.66120570893265	2.02468740574087	0.0481389989368955	0.556945678776	-4.10402390333935	NA
683	ra	hearing_ipsi_vs_contra	TMEM120B	-0.531645865876411	-1.06446118991154	0.00116945815871539	5.90749254536084	-2.00307021180119	0.0504862964711419	0.556945678776	-4.10684967178282	NA
684	ra	hearing_ipsi_vs_contra	CARS1	-0.475887830234089	-0.940181173473063	-0.011594486995115	6.23876074532627	-2.05760771682533	0.0447458153568451	0.551742560646743	-4.10763781898791	NA
685	ra	hearing_ipsi_vs_contra	EFCAB14	0.574059899888828	-0.00933133022132204	1.15745112999898	5.6048922765529	1.97536681185203	0.0536382740673615	0.56664400555226	-4.10909380729919	NA
686	ra	hearing_ipsi_vs_contra	TAFA5	-0.65733100462801	-1.33716770387229	0.0225056946162736	4.95939224374387	-1.94101973225589	0.0577797206182635	0.576152763939941	-4.1109518695922	NA
687	ra	hearing_ipsi_vs_contra	KCNE4	0.685387613821376	-0.03637792779719	1.40715315543994	4.66896041891339	1.90629691792022	0.0622416086579398	0.584869025555139	-4.11397008060188	NA
688	ra	hearing_ipsi_vs_contra	KLHL11	-0.555170194249656	-1.10655794297671	-0.00378244552259921	5.61801244487329	-2.02124736987818	0.0485060998281689	0.556945678776	-4.1144285014766	NA
689	ra	hearing_ipsi_vs_contra	ACVR2A	-0.381436263880801	-0.731144392794476	-0.0317281349671252	7.34832663856691	-2.18960961053737	0.033142554597919	0.497244637790153	-4.11513444924379	NA
690	ra	hearing_ipsi_vs_contra	CLEC16A	-0.669132944786738	-1.37874992548733	0.0404840359138501	4.49954130210571	-1.89294873187496	0.064033312861266	0.587579803746336	-4.11875636690753	NA
691	ra	hearing_ipsi_vs_contra	FBXO4	-0.959931295909325	-2.03157748245569	0.111714890637044	2.54303360574144	-1.7982048565312	0.0780515216669842	0.615784164799503	-4.11915363124068	NA
692	ra	hearing_ipsi_vs_contra	YTHDF2	-0.583561981879221	-1.17390512390717	0.00678116014872698	5.61792670078457	-1.98441685146317	0.0525904798446833	0.563793349990012	-4.11968229122632	NA
693	ra	hearing_ipsi_vs_contra	FAM49B	-0.459916783644805	-0.899823344459085	-0.0200102228305251	6.85621184196656	-2.09879131115486	0.0407948625631883	0.533303372264227	-4.12188026996256	NA
694	ra	hearing_ipsi_vs_contra	TTL	-0.539367893879662	-1.0819876300613	0.00325184230197684	5.49172092614164	-1.99544583505151	0.0513374230280348	0.558910814548153	-4.12265469410544	NA
695	ra	hearing_ipsi_vs_contra	BCKDHA	0.782456510041174	-0.0661879936997782	1.63110101378213	3.78850127312863	1.85090804725219	0.0699653251202443	0.597518615467001	-4.12281720457264	NA
696	ra	hearing_ipsi_vs_contra	TMEM164	0.508987669952401	-0.00265341597940016	1.0206287558842	6.03621453045271	1.99706540295512	0.0511555996547739	0.558256175433118	-4.12331877938089	NA
697	ra	hearing_ipsi_vs_contra	CUX1	-0.637549434915977	-1.20970300748751	-0.0653958623444446	7.75470481792242	-2.23692637060465	0.0296805834981749	0.479692509106586	-4.1239508728776	NA
698	ra	hearing_ipsi_vs_contra	REC114	-0.223290517697745	-0.40459290614895	-0.0419881292465396	9.8105558514849	-2.47239122428058	0.0167891438348388	0.413452781721845	-4.12414433577303	NA
699	ra	hearing_ipsi_vs_contra	DIO2	0.940006227066863	-0.0977462370204505	1.97775869115418	3.91660134074253	1.81839151232994	0.0748661495079888	0.607664846037386	-4.12603729910085	NA
700	ra	hearing_ipsi_vs_contra	LY86	0.793150248978512	-0.0723147341296292	1.65861523208665	3.74127051829245	1.83973979346355	0.0716171199965268	0.60198992468182	-4.127326791026	NA
701	ra	hearing_ipsi_vs_contra	RPS4X	0.314391297399053	0.0391672498493505	0.589615344948756	8.44119576933468	2.29316115639388	0.0259854244652828	0.46463277192378	-4.12762641306259	NA
702	ra	hearing_ipsi_vs_contra	PARP6	-0.409790986859447	-0.799725849507612	-0.0198561242112809	6.81504616592782	-2.109700349037	0.0398006924780429	0.528937478656473	-4.12795545736916	NA
703	ra	hearing_ipsi_vs_contra	NIPSNAP3A	-0.673614170925417	-1.3939122024963	0.0466838606454619	4.67210973419436	-1.87736806151095	0.0661799542484758	0.588368036155999	-4.12883014453487	NA
704	ra	hearing_ipsi_vs_contra	TAF11	-0.823538458154556	-1.72127691589268	0.0741999995835702	4.06163521805756	-1.84155414793345	0.0713465579870078	0.600436243456192	-4.12972332314164	NA
705	ra	hearing_ipsi_vs_contra	EPB41L2	0.526104434798222	0.0164337467142165	1.03577512288223	6.3086560814392	2.07220512540075	0.0433089339881091	0.54860685808664	-4.12990617865968	NA
706	ra	hearing_ipsi_vs_contra	ANXA11	0.590332872020082	-0.0136220240136867	1.19428776805385	5.78982228128071	1.96219831781424	0.055194919657977	0.568116784465587	-4.13131032764904	NA
707	ra	hearing_ipsi_vs_contra	COG1	-0.940081147370217	-1.99452714804289	0.114364853302459	2.77693720099707	-1.78974615307876	0.0794196518176107	0.616510257540309	-4.13136297046473	COG1
708	ra	hearing_ipsi_vs_contra	RPLP1	0.388418081596476	0.0376689481648283	0.739167215028124	7.93269758591068	2.2230706781495	0.0306596212531385	0.479692509106586	-4.13247756409852	NA
709	ra	hearing_ipsi_vs_contra	EPHX4	-0.610994085912315	-1.2356964669862	0.0137082951615691	5.30322356579652	-1.96342485078971	0.0550483120164706	0.568116784465587	-4.13290576474047	NA
710	ra	hearing_ipsi_vs_contra	TAF2	0.694717582154404	-0.0425591755193769	1.43199433982819	5.07121966630952	1.89159512182698	0.0642174305375342	0.587579803746336	-4.13664744075772	NA
711	ra	hearing_ipsi_vs_contra	TMEM200A	-0.531478789567618	-1.01785074801341	-0.0451068311218281	7.58971164286503	-2.19365258152689	0.0328334245354687	0.49526425894206	-4.13725788692968	NA
712	ra	hearing_ipsi_vs_contra	FBXO41	-0.511052997692232	-1.01419279048882	-0.00791320489564828	6.06777211160271	-2.03904923190732	0.0466322307603223	0.552137073272756	-4.13943725974886	NA
713	ra	hearing_ipsi_vs_contra	ATG5	-0.587974997362884	-1.19808979840237	0.0221398036766	5.01780973415783	-1.93462919012003	0.0585797403789669	0.578059785713004	-4.14032193807994	NA
714	ra	hearing_ipsi_vs_contra	AKAP9	0.576163384575834	-0.0110068923294305	1.1633336614811	6.15215150589932	1.96984489090546	0.054286365524464	0.568116784465587	-4.14251819131923	NA
715	ra	hearing_ipsi_vs_contra	LOC116183162	0.784778907320021	-0.0727405415124317	1.64229835615247	4.54229725105093	1.83718876696644	0.0719990003064025	0.603882801264146	-4.14460956450299	LOC116183162
716	ra	hearing_ipsi_vs_contra	GRHPR	0.650563587157855	-0.0271451897374844	1.32827236405319	5.40581229062197	1.9270681772559	0.0595385027519901	0.578763897723053	-4.14536647819822	NA
717	ra	hearing_ipsi_vs_contra	ATP5F1A	-0.171891379439877	-0.302133238637099	-0.0416495202426559	11.4470071308764	-2.64943914078632	0.0107015617523438	0.343941728673077	-4.14660028409541	NA
718	ra	hearing_ipsi_vs_contra	MUC5B	0.958029523404558	-0.119945600390531	2.03600464719965	3.42178835386843	1.78410574729007	0.0803430551755591	0.620525319933075	-4.1489692272791	MUC5B
719	ra	hearing_ipsi_vs_contra	LOC110485066	0.788638547900502	-0.0845492204025814	1.66182631620359	3.88980022645767	1.81309598406727	0.0756910032409753	0.60959046262101	-4.15205503562266	LOC110485066
720	ra	hearing_ipsi_vs_contra	SESN1	-0.621148006311193	-1.27765799752945	0.0353619849070645	4.76587523891214	-1.89934647015196	0.0631691558614733	0.587343610832613	-4.15318095722567	NA
721	ra	hearing_ipsi_vs_contra	LOC110469392	0.824854189953284	-0.094578072739682	1.74428645264625	2.86894987112598	1.80097582852925	0.0776076560121106	0.613036600367139	-4.15433479939402	LOC110469392
722	ra	hearing_ipsi_vs_contra	ADAM10	-0.472191029881309	-0.934579234464134	-0.00980282529848503	5.86833248841587	-2.05003569994624	0.0455073359673529	0.551742560646743	-4.15665756751656	NA
723	ra	hearing_ipsi_vs_contra	LOC110484121	0.44085287559377	0.0117598000838871	0.869945951103652	6.79971673696172	2.06249360210585	0.0442603346081187	0.551742560646743	-4.15721253360034	LOC110484121
724	ra	hearing_ipsi_vs_contra	KPNB1	0.67474977821408	-0.0460311479987883	1.39553070442695	5.00111924892161	1.87927312551932	0.0659142485946013	0.588061315960594	-4.15750621749881	NA
725	ra	hearing_ipsi_vs_contra	SCAPER	0.711722927055857	-0.065764443120234	1.48921029723195	4.74221399772711	1.83767222571652	0.0719264965294544	0.603882801264146	-4.16235362154547	NA
726	ra	hearing_ipsi_vs_contra	RAB8A	0.773781581782358	-0.0780846728033467	1.62564783636806	4.50989327555933	1.82346491544213	0.0740829970435213	0.607664846037386	-4.16285430390708	NA
727	ra	hearing_ipsi_vs_contra	RAI2	-0.553945616181276	-1.12487675220386	0.016985519841303	5.4767400586966	-1.94775281153847	0.0569469521448692	0.572741428243751	-4.16524412068356	NA
728	ra	hearing_ipsi_vs_contra	LOC110474635	0.622855002072411	-0.0417274225555818	1.2874374267004	5.13414188393688	1.88143207182356	0.0656142277279797	0.588061315960594	-4.16644611262855	LOC110474635
729	ra	hearing_ipsi_vs_contra	KCNIP4	0.796227877223581	-0.086496999488374	1.67895275393554	4.15430080006342	1.81076649969668	0.0760562643254719	0.60959046262101	-4.16722784352871	NA
730	ra	hearing_ipsi_vs_contra	CHRNA7_1	0.887981678878906	-0.105545738125634	1.88150909588345	3.79685176288867	1.79421543061463	0.0786942996966656	0.616510257540309	-4.16742083881686	CHRNA7_1
731	ra	hearing_ipsi_vs_contra	ATG16L1	0.647024178014706	-0.0416068658615265	1.33565522189094	5.11723547932218	1.88618527845034	0.064957774825	0.587579803746336	-4.16943166200931	NA
732	ra	hearing_ipsi_vs_contra	TWIST2	0.935875727966097	-0.130102917819723	2.00185437375192	2.82317782617736	1.76246344216363	0.0839698703840654	0.624346387149408	-4.17008620591326	NA
733	ra	hearing_ipsi_vs_contra	URM1	0.309997943483669	0.0344602273690858	0.585535659598252	8.54349465213481	2.25854213291001	0.0282084479101789	0.477028786620476	-4.17136842168104	NA
734	ra	hearing_ipsi_vs_contra	CHD1L	1.0016163308366	-0.149458706974329	2.15269136864754	2.96632650013127	1.74682017503312	0.0866754884982145	0.632279136605172	-4.17206587995487	NA
735	ra	hearing_ipsi_vs_contra	KNOP1	-0.516119923417506	-1.03375896156267	0.00151911472765665	5.81732351624257	-2.00158501440088	0.0506511313988033	0.556945678776	-4.1724811823972	NA
736	ra	hearing_ipsi_vs_contra	KCTD17	-0.33699540510962	-0.64196828717368	-0.0320225230455586	7.8655956934843	-2.21826380850505	0.0310058835888007	0.481841432867895	-4.17286288419356	NA
737	ra	hearing_ipsi_vs_contra	SCAMP4	-0.619299643965865	-1.24853705701427	0.00993776908253741	6.0904492475186	-1.97577156882131	0.0535910316406221	0.56664400555226	-4.17462022338848	NA
738	ra	hearing_ipsi_vs_contra	CNTN3	-0.708069168563416	-1.49049874631871	0.0743604091918743	4.74529949039503	-1.81669015673262	0.0751303318984989	0.607664846037386	-4.17747163367678	CNTN3
739	ra	hearing_ipsi_vs_contra	M6PR	0.9387119269918	-0.135651927150796	2.0130757811344	2.92817109968285	1.75400725604758	0.0854235596908937	0.631231673864447	-4.17814647472272	NA
740	ra	hearing_ipsi_vs_contra	LOC110483174	-0.788028966671709	-1.66491996391927	0.0888620305758551	4.35722243092742	-1.80404351408603	0.077118732283106	0.612184540101113	-4.17825079524868	LOC110483174
741	ra	hearing_ipsi_vs_contra	KLHL32	-0.90824408625828	-1.93291053355301	0.11642236103645	3.25911239731222	-1.77938736143139	0.0811223941711932	0.62124588985642	-4.17882214807675	NA
742	ra	hearing_ipsi_vs_contra	DOCK11	-0.794807291032413	-1.68631736539174	0.0967027833269117	4.17296064454799	-1.78972384934542	0.0794232856431665	0.616510257540309	-4.17981466670891	NA
743	ra	hearing_ipsi_vs_contra	TSHZ1	0.458051279564025	0.00423268140054961	0.911869877727501	6.51470876522344	2.02619971052185	0.0479783763477037	0.556945678776	-4.18089675841109	NA
744	ra	hearing_ipsi_vs_contra	FBXO32	-0.599487723450351	-1.22803977142761	0.0290643245269051	4.90899743539124	-1.91465039795562	0.0611421966575945	0.581832162761405	-4.18168148128696	NA
745	ra	hearing_ipsi_vs_contra	EFEMP1	0.897603394366922	-0.116904710317576	1.91211149905142	3.72810230817282	1.77614903254715	0.0816609189559893	0.62124588985642	-4.18302505209346	NA
746	ra	hearing_ipsi_vs_contra	XK	-0.914253232648171	-1.95268949541693	0.124183030120584	3.19989116875535	-1.76740914303734	0.0831292584580547	0.624327639868002	-4.1848229259559	NA
747	ra	hearing_ipsi_vs_contra	NDUFA4L2	0.668694314890488	-0.060248285256573	1.39763691503755	4.61990668902879	1.84155518461785	0.0713464036403778	0.600436243456192	-4.1862671350205	NA
748	ra	hearing_ipsi_vs_contra	TBX2	0.826085344121001	-0.104860677590016	1.75703136583202	4.27535671075942	1.78135655052347	0.0807963770592754	0.62124588985642	-4.18633906662818	NA
749	ra	hearing_ipsi_vs_contra	HSPA14	0.624482110622321	-0.0514011753693849	1.30036539661403	4.90833778439007	1.85480702953588	0.0693962938747523	0.596555030869035	-4.18750790877496	NA
750	ra	hearing_ipsi_vs_contra	SRP9	-0.430930861767985	-0.840569703594549	-0.0212920199414212	7.11597624865072	-2.11182003874283	0.0396099940925395	0.527312322047141	-4.18935350710288	NA
751	ra	hearing_ipsi_vs_contra	SULF2	0.869066977335398	-0.11415790662081	1.85229186129161	3.62882728665757	1.77439712391531	0.0819534988668765	0.621749576049098	-4.18986863482004	NA
752	ra	hearing_ipsi_vs_contra	LZTR1	-0.881077336888673	-1.87680401328474	0.114649339507395	3.29005310943462	-1.77633276377708	0.0816302852772843	0.62124588985642	-4.19167896347197	NA
753	ra	hearing_ipsi_vs_contra	RNASEH1	0.591898739869973	-0.0326045541147073	1.21640203385465	5.38860371981902	1.90266846493689	0.0627243736629527	0.58497382368548	-4.19410913212852	NA
754	ra	hearing_ipsi_vs_contra	MAP3K20	0.524867936626372	-0.0199114690802025	1.06964734233295	5.60396134500983	1.93410389643307	0.0586459201385014	0.578059785713004	-4.19472648235202	NA
755	ra	hearing_ipsi_vs_contra	FGF1	-0.709293036595071	-1.48756309097532	0.0689770177851811	4.98992963759946	-1.82955645069912	0.0731517999801543	0.606850048167948	-4.19637624919638	NA
756	ra	hearing_ipsi_vs_contra	MAGT1	0.778199623302013	-0.0807177997560722	1.6371170463601	4.36272243795048	1.81882134396773	0.0747995300160525	0.607664846037386	-4.1976999108422	NA
757	ra	hearing_ipsi_vs_contra	ATP6V1H	-0.328978232672482	-0.626361292562386	-0.0315951727825792	8.05586430802346	-2.22075871778463	0.030825734103204	0.480009613065649	-4.19776748263013	NA
758	ra	hearing_ipsi_vs_contra	ATE1	-0.499817251290525	-1.01066194096244	0.0110274383813885	5.49259233354214	-1.96414161313397	0.0549627921406236	0.568116784465587	-4.19872907126201	NA
759	ra	hearing_ipsi_vs_contra	LIPT1	-0.757330196263529	-1.6039498790476	0.0892894865205444	4.33347038703196	-1.79575610087632	0.0784455425832362	0.616510257540309	-4.19900267204273	NA
760	ra	hearing_ipsi_vs_contra	CXCR4	-0.765770927343095	-1.62350368772766	0.0919618330414754	4.83376929238165	-1.79224474046819	0.079013450778232	0.616510257540309	-4.20327358294162	NA
761	ra	hearing_ipsi_vs_contra	EPHA3	-0.576669403821793	-1.1843687917735	0.0310299841299105	5.31909520016373	-1.90497179144082	0.0624175484337056	0.584869025555139	-4.20560833854717	NA
762	ra	hearing_ipsi_vs_contra	UAP1	-0.764950432233662	-1.6227128430356	0.0928119785682741	4.1709705941451	-1.7902625303443	0.0793355601893305	0.616510257540309	-4.2101191137743	NA
763	ra	hearing_ipsi_vs_contra	SNN	-0.476534881961463	-0.955659401803379	0.00258963788045313	5.7952467302844	-1.99662606972548	0.0512048671550615	0.558256175433118	-4.21025939860368	NA
764	ra	hearing_ipsi_vs_contra	FGF9	-0.458783427446479	-0.918223303360143	0.000656448467186155	6.35864765877707	-2.00460806750332	0.0503161050783982	0.556945678776	-4.21064181882115	NA
765	ra	hearing_ipsi_vs_contra	CLEC2L	0.839415797847934	-0.107589608357647	1.78642120405352	3.83604609496636	1.77940627746076	0.0811192572292784	0.62124588985642	-4.21094664202495	CLEC2L
766	ra	hearing_ipsi_vs_contra	HCFC2	0.612195096168575	-0.0291633224557258	1.25355351479288	5.54446957363817	1.9161940396344	0.0609408590336166	0.580807004650983	-4.21130429274014	NA
767	ra	hearing_ipsi_vs_contra	DOLK	0.899676649346311	-0.127293857435443	1.92664715612807	3.77384981582205	1.7586479719378	0.0846232094499967	0.628396626628684	-4.21187008934951	NA
768	ra	hearing_ipsi_vs_contra	PXMP4	0.842143404003152	-0.116933739592703	1.80122054759901	4.04410636786626	1.76271844317983	0.0839263557533154	0.624346387149408	-4.21372529224408	NA
769	ra	hearing_ipsi_vs_contra	BLM	0.804887160268046	-0.108089220377352	1.71786354091344	4.10298199663609	1.76980694725438	0.0827242411257	0.624327639868002	-4.21600739773139	NA
770	ra	hearing_ipsi_vs_contra	LSM10	0.718603462445364	-0.0885390276785848	1.52574595256931	4.46585138877072	1.78726739796278	0.0798243544534044	0.618766915747121	-4.21711863012022	NA
771	ra	hearing_ipsi_vs_contra	RPE	0.544412764560441	-0.0243421639110449	1.11316769303193	5.74375913837376	1.92155829596694	0.0602455885171779	0.580466245363009	-4.21783751398913	NA
772	ra	hearing_ipsi_vs_contra	POLK	0.757912744316143	-0.0910905342640257	1.60691602289631	4.06589285208572	1.79209191567093	0.0790382458067556	0.616510257540309	-4.21832874362311	NA
773	ra	hearing_ipsi_vs_contra	OGFR	0.752527114482045	-0.0975688211651345	1.60262305012922	4.26481656491818	1.77707047409078	0.0815073827781271	0.62124588985642	-4.21967791730239	NA
774	ra	hearing_ipsi_vs_contra	R3HDM1	0.494694892233707	-0.0103907651700806	0.999780549637495	5.9294499053765	1.96617798109557	0.0547204466377545	0.568116784465587	-4.22059179671732	NA
775	ra	hearing_ipsi_vs_contra	JMJD1C	0.596050704397795	-0.0355847879456844	1.22768619674127	5.62115484318127	1.89438007969264	0.063839109649233	0.587579803746336	-4.22101181504148	NA
776	ra	hearing_ipsi_vs_contra	ARHGEF28	0.848293681379863	-0.123429089970101	1.82001645272983	4.00674528513223	1.75248492271263	0.0856874737136941	0.631231673864447	-4.22155466609129	NA
777	ra	hearing_ipsi_vs_contra	SAAL1	0.590779756211341	-0.042512488413127	1.22407200083581	5.0446754589537	1.87271579676919	0.0668326417304523	0.589242006626901	-4.22195602850353	NA
778	ra	hearing_ipsi_vs_contra	OTUB1	0.637077552324202	-0.0543735478383264	1.32852865248673	4.62139341433422	1.84961470315961	0.0701549490137047	0.597518615467001	-4.22272975784	NA
779	ra	hearing_ipsi_vs_contra	FKBP15_0	-0.724968029657875	-1.53206089872983	0.0821248394140812	4.18344033714523	-1.80320782409992	0.0772516666967223	0.612347537262077	-4.22295545400238	FKBP15_0
780	ra	hearing_ipsi_vs_contra	UBAC2	-0.662409603707805	-1.38094845512745	0.0561292477118372	4.59748331449438	-1.85066070244791	0.0700015560989777	0.597518615467001	-4.22302091304296	NA
781	ra	hearing_ipsi_vs_contra	CARM1	0.634896087024887	-0.0572232655783568	1.32701543962813	4.84372459934231	1.84150158000807	0.0713543849255154	0.600436243456192	-4.22423234346566	NA
782	ra	hearing_ipsi_vs_contra	YIPF3	0.434110233952143	0.00374433115440959	0.864476136749875	6.59575850318297	2.0249420867891	0.0481119166215581	0.556945678776	-4.22491885710205	NA
783	ra	hearing_ipsi_vs_contra	SLC6A8	-0.781094938495807	-1.66291635956878	0.100726482577161	4.16652654358747	-1.77817138604115	0.0813242584043255	0.62124588985642	-4.22504421278502	NA
784	ra	hearing_ipsi_vs_contra	NEFH	-0.348640079253101	-0.674848540623078	-0.0224316178831252	7.46543550552907	-2.14551980626552	0.0366837176477345	0.509372875378663	-4.2276054740132	NA
785	ra	hearing_ipsi_vs_contra	PHYHIPL	0.418820011939443	0.0104973800903268	0.827142643788558	7.03539917000439	2.05908564598197	0.0445984769868801	0.551742560646743	-4.22890861516009	NA
786	ra	hearing_ipsi_vs_contra	RGS8	-0.912344053568505	-1.97061060195991	0.145922494822902	3.98150455768042	-1.73066900414335	0.0895445909584891	0.64218305925109	-4.23319208788349	NA
787	ra	hearing_ipsi_vs_contra	PFN1	0.572069379460699	-0.0228432461093898	1.16698200503079	5.82429174299246	1.93039398095613	0.0591151405450541	0.578161368070101	-4.23992831918574	NA
788	ra	hearing_ipsi_vs_contra	SLTM	-0.493661851512864	-0.998251640044403	0.0109279370186752	5.94009550965442	-1.96400029461494	0.0549796444058094	0.568116784465587	-4.24108705703841	NA
789	ra	hearing_ipsi_vs_contra	DDX24	0.612103151181188	-0.0585982970279784	1.28280459939035	4.90473261202402	1.83208580349756	0.0727680511192213	0.606850048167948	-4.24162740640839	NA
790	ra	hearing_ipsi_vs_contra	ZNF335	0.665912218860087	-0.0649343005016216	1.3967587382218	5.06207018027073	1.82911595961911	0.0732188044624016	0.606850048167948	-4.24193012702328	NA
791	ra	hearing_ipsi_vs_contra	FOXK1	0.606833729068614	-0.0516596257043714	1.2653270838416	5.08829359098533	1.84998732718235	0.0701002721983534	0.597518615467001	-4.24286951558828	NA
792	ra	hearing_ipsi_vs_contra	RERG_1	-0.540874342840531	-1.09687005095052	0.0151213652694584	5.78653712544214	-1.95287919926117	0.0563198168692414	0.57021516778872	-4.24294009895424	RERG_1
793	ra	hearing_ipsi_vs_contra	EGFL7	0.679328043134015	-0.0721540151221934	1.43081010139022	4.84745651808277	1.81472726807108	0.0754360976411776	0.60949836542788	-4.2442143170155	NA
794	ra	hearing_ipsi_vs_contra	SLC19A2	-0.888685707285982	-1.9215413945742	0.144169980002237	3.26519049630627	-1.72726506196748	0.0901592086140422	0.643832847300094	-4.24595849408136	NA
795	ra	hearing_ipsi_vs_contra	UTP15	-0.652889503627311	-1.37392494766687	0.0681459404122472	4.93982862121534	-1.81774731124289	0.0749660874738927	0.607664846037386	-4.25037758959141	NA
796	ra	hearing_ipsi_vs_contra	PPP6R3	0.548392347722013	-0.0348290272011906	1.13161372264522	5.49359906923417	1.88759314662198	0.0647644117654535	0.587579803746336	-4.251139793314	NA
797	ra	hearing_ipsi_vs_contra	RWDD3	-0.598649618159571	-1.2439277752251	0.0466285389059573	5.20621920769493	-1.86241381191025	0.0682973921141364	0.593502027526227	-4.25241803961123	NA
798	ra	hearing_ipsi_vs_contra	LCOR	0.735266198580206	-0.0868480465353788	1.55738044369579	4.84631512161006	1.7954068009976	0.0785018828260497	0.616510257540309	-4.25638126712599	NA
799	ra	hearing_ipsi_vs_contra	PCGF3	-0.81106925863385	-1.75784739657514	0.135708879307438	3.42763372794115	-1.71972956723278	0.0915322597113738	0.647244948320214	-4.25660180045841	NA
800	ra	hearing_ipsi_vs_contra	SLC7A10	-0.592493533631195	-1.24969053305698	0.0647034657945904	4.51902847606145	-1.80983291032021	0.0762030652623391	0.60959046262101	-4.25763262363895	NA
801	ra	hearing_ipsi_vs_contra	EXOSC2	0.546140369099206	-0.0382652415404924	1.1305459797389	5.4247846877801	1.87603242760698	0.0663667808610991	0.589242006626901	-4.25836407215782	NA
802	ra	hearing_ipsi_vs_contra	TNFAIP1	-0.643522687993135	-1.34694081589811	0.0598954399118353	5.04243707748282	-1.83654149299785	0.0720961677500558	0.604040501105902	-4.25964796902659	NA
803	ra	hearing_ipsi_vs_contra	GPAT4	-0.475150139912032	-0.961286631062724	0.0109863512386593	5.88437295108727	-1.96210876452399	0.0552056370867503	0.568116784465587	-4.26041241079091	NA
804	ra	hearing_ipsi_vs_contra	KCNQ2	-0.401989305823771	-0.784042138129961	-0.0199364735175815	7.07172526816205	-2.11223149627197	0.0395730698819341	0.527312322047141	-4.2606322654145	NA
805	ra	hearing_ipsi_vs_contra	H5	0.674919151025491	-0.0583951189574734	1.40823342100846	5.10473443494859	1.84761744233343	0.0704486305946616	0.59869685184526	-4.26080822326848	H5
806	ra	hearing_ipsi_vs_contra	ODC1	-0.710516835274592	-1.50516495696436	0.0841312864151759	4.52303233380843	-1.79494005756208	0.0785772190116369	0.616510257540309	-4.26203814152773	NA
807	ra	hearing_ipsi_vs_contra	CHCHD2	-0.111658575803352	-0.194260694019445	-0.0290564575872592	12.1185406728356	-2.71363441260369	0.00904885374213596	0.332335486782473	-4.26306571409922	NA
808	ra	hearing_ipsi_vs_contra	MRPS16	0.677613041523942	-0.0708688159517482	1.42609489899963	5.29084688559901	1.81740164283163	0.075019758873834	0.607664846037386	-4.26476846826246	NA
809	ra	hearing_ipsi_vs_contra	MGAT4A	0.833083269917023	-0.139816779004178	1.80598331883822	3.38968413291634	1.71897921720667	0.0916699241343858	0.647244948320214	-4.26559701164929	NA
810	ra	hearing_ipsi_vs_contra	SYDE2	0.703961806823803	-0.0835568173037443	1.49148043095135	4.7884472445013	1.79448033021978	0.0786514819422879	0.616510257540309	-4.26606713637571	NA
811	ra	hearing_ipsi_vs_contra	MPZL1	-0.81001883972215	-1.74001507956121	0.119977400116907	4.13674374525607	-1.74849488271324	0.0863824137757816	0.632279136605172	-4.26824694325873	NA
812	ra	hearing_ipsi_vs_contra	LRRC6	0.919369095737403	-0.160923755331668	1.99966194680647	3.67400805983636	1.70843648333864	0.0936223413221485	0.650187807526477	-4.26958976656383	NA
813	ra	hearing_ipsi_vs_contra	CA15	-0.674647917088372	-1.43897628650101	0.0896804523242619	4.12353542648989	-1.771934412507	0.0823662670012197	0.623041399455742	-4.26967380913658	CA15
814	ra	hearing_ipsi_vs_contra	PROM1	0.490739615540851	-0.0188673910414811	1.00034662212318	5.59809991938756	1.9331527255297	0.0587659172166611	0.578161368070101	-4.27017335139805	NA
815	ra	hearing_ipsi_vs_contra	GAREM1	-0.851738408308792	-1.85444036331904	0.150963546701452	3.72255074255338	-1.70523723939738	0.0942215595494388	0.650187807526477	-4.27046304318364	NA
816	ra	hearing_ipsi_vs_contra	ST8SIA2	-0.931043070161058	-2.04605908435832	0.183972944036203	2.75840503200105	-1.67625121366888	0.0997961307393339	0.659266667139076	-4.27298168513173	NA
817	ra	hearing_ipsi_vs_contra	CCDC34	0.871008224370818	-0.166562583758714	1.90857903250035	3.47925480182577	1.68521357778474	0.0980442679489248	0.65374153750027	-4.27552629163871	NA
818	ra	hearing_ipsi_vs_contra	SIPA1L2	0.600054656392786	-0.0648738058987047	1.26498311868428	4.9514659503992	1.81161674012253	0.0759227761929185	0.60959046262101	-4.27604900579437	NA
819	ra	hearing_ipsi_vs_contra	LOC110478241	0.488016319672286	-0.0151202575919601	0.991152896936532	6.08182227122885	1.94714768501222	0.0570213733490537	0.572741428243751	-4.27788344536742	LOC110478241
820	ra	hearing_ipsi_vs_contra	EEF1AKMT2	0.57585725583331	-0.0518955757292761	1.2036100873959	5.21719068442029	1.84152068412694	0.0713515403930801	0.600436243456192	-4.27883582212899	NA
821	ra	hearing_ipsi_vs_contra	TTC3	-0.565107641443475	-1.17242916775346	0.0422138848665072	5.01707792246585	-1.86794009104541	0.0675083144189443	0.591311463115026	-4.28105101228568	NA
822	ra	hearing_ipsi_vs_contra	SDHA	-0.301512533777201	-0.580218281905887	-0.0228067856485143	7.95163947372533	-2.17175026271462	0.0345389839979771	0.502242647263928	-4.28231081678702	NA
823	ra	hearing_ipsi_vs_contra	FAM172A	0.467122055477972	-0.000803763523457346	0.935047874479402	6.55519695164423	2.00402807945258	0.0503802329626062	0.556945678776	-4.28331076151203	NA
824	ra	hearing_ipsi_vs_contra	CDH6_1	-0.432859324011512	-0.863474394629649	-0.00224425339337425	6.95162309959828	-2.01793879605999	0.0488614526259664	0.556945678776	-4.28345334529199	CDH6_1
825	ra	hearing_ipsi_vs_contra	SUPT5H	-0.800705218146874	-1.74160876250471	0.140198326210958	3.3994801434151	-1.70835448635087	0.0936376599659289	0.650187807526477	-4.28533972778149	NA
826	ra	hearing_ipsi_vs_contra	MTSS1	0.489591237082742	-0.00353478271032176	0.982717256875805	6.57569860272417	1.99308653706217	0.0516032898346215	0.559434821442001	-4.2854704360527	NA
827	ra	hearing_ipsi_vs_contra	MRPL52	0.668971034414767	-0.0734316207741869	1.41137368960372	4.83994642744226	1.80891531449233	0.0763475830933299	0.609831264749624	-4.285519334504	NA
828	ra	hearing_ipsi_vs_contra	MPRIP	0.962893523240834	-0.197910400836001	2.12369744731767	3.28391027204534	1.6652131668047	0.101988959525157	0.66479622961575	-4.28575527986705	NA
829	ra	hearing_ipsi_vs_contra	CTSH	0.701711510218644	-0.0851931163208544	1.48861613675814	5.04275430575753	1.79013976528656	0.0793555456248906	0.616510257540309	-4.28581254087306	NA
830	ra	hearing_ipsi_vs_contra	PREX2	0.40338140347864	0.0072374827061773	0.799525324251103	6.92594346228007	2.04415260792431	0.0461067382205568	0.551742560646743	-4.28773964684822	NA
831	ra	hearing_ipsi_vs_contra	DAB2	0.609658481505947	-0.0659231247976807	1.28524008780957	4.86441209279379	1.81158719193289	0.0759274119693552	0.60959046262101	-4.28823156272529	NA
832	ra	hearing_ipsi_vs_contra	NCOA3	-0.584726113860363	-1.20917036745879	0.0397181397380657	5.37020326569633	-1.87978965271232	0.0658423629777893	0.588061315960594	-4.2890314048498	NA
833	ra	hearing_ipsi_vs_contra	NUBP1	-0.849846413081571	-1.85574620497463	0.156053378811491	3.64199549677721	-1.6960402932488	0.0959617962876001	0.652209411888455	-4.28926872175034	NA
834	ra	hearing_ipsi_vs_contra	TMEM248	0.879579311690096	-0.150992166187071	1.91015078956726	4.20615094400608	1.7133548781341	0.0927072671228484	0.650187807526477	-4.29071196126525	NA
835	ra	hearing_ipsi_vs_contra	MKNK1	-0.492015032188161	-1.00076173863813	0.0167316742618122	5.95038527137083	-1.94145442115133	0.0577256439654891	0.576152763939941	-4.29232744918766	NA
836	ra	hearing_ipsi_vs_contra	TOM1L2	-0.411758299159409	-0.814391627328023	-0.00912497099079512	6.96424930149593	-2.05297224775613	0.0452106816109493	0.551742560646743	-4.29454721545266	NA
837	ra	hearing_ipsi_vs_contra	SNX6	0.471186179738547	-0.0209257964461395	0.963298155923234	5.93012187489137	1.92211358289287	0.060174004994495	0.580466245363009	-4.29506034064398	NA
838	ra	hearing_ipsi_vs_contra	GATSL1	0.873058696654925	-0.186413028472568	1.93253042178242	3.47311196443649	1.65426282441382	0.104203223873063	0.672515419178236	-4.29607306790888	GATSL1
839	ra	hearing_ipsi_vs_contra	APBA2	-0.276132037124896	-0.522658437330607	-0.0296056369191845	8.61069456374913	-2.24855648075325	0.0288802746798493	0.477028786620476	-4.29677457225925	NA
840	ra	hearing_ipsi_vs_contra	FBXO7	0.799697490113555	-0.136851894087384	1.73624687431449	4.15924230972548	1.71413683903022	0.0925624655104316	0.650187807526477	-4.30011522855753	NA
841	ra	hearing_ipsi_vs_contra	PTBP1	0.612114974021456	-0.0620554201466487	1.28628536818956	5.39207897528919	1.82269400488555	0.0742015521410871	0.607664846037386	-4.30028287406849	NA
842	ra	hearing_ipsi_vs_contra	TBC1D4	0.669225068412175	-0.0992327261111152	1.43768286293546	4.338126265384	1.74824630488282	0.0864258628835229	0.632279136605172	-4.30066668651562	NA
843	ra	hearing_ipsi_vs_contra	CCDC14	0.91208857695609	-0.202635950702985	2.02681310461517	2.9579940066608	1.64255491355311	0.106614003942335	0.672515419178236	-4.30211982535161	NA
844	ra	hearing_ipsi_vs_contra	CLP1	0.630447397290805	-0.0812564178923452	1.34215121247395	4.83412258369573	1.77827941192633	0.0813063080426493	0.62124588985642	-4.30382920977156	NA
845	ra	hearing_ipsi_vs_contra	SENP7	-0.849061729432594	-1.85740046324672	0.159277004381529	3.61710596415114	-1.69037575072014	0.0970467553134415	0.652209411888455	-4.30434201517318	NA
846	ra	hearing_ipsi_vs_contra	TMEM62	-0.827393965494515	-1.81572308336838	0.160935152379346	3.57444177474987	-1.68058776209521	0.0989452868713863	0.656342746303482	-4.30440480707553	NA
847	ra	hearing_ipsi_vs_contra	STAM2	0.561124586710217	-0.0410615418990954	1.16331071531953	5.54155592223378	1.87059164175806	0.0671324587527677	0.590315128852184	-4.30482827160644	NA
848	ra	hearing_ipsi_vs_contra	RUBCN	0.688377246304667	-0.0912457091551906	1.46800020176453	4.40966847022523	1.77252482662985	0.082267151536694	0.622902950928131	-4.30490461307013	NA
849	ra	hearing_ipsi_vs_contra	ZC3HC1	-0.824140694508997	-1.8030238057451	0.154742416727109	3.56405449248126	-1.69013331301462	0.0970934150961994	0.652209411888455	-4.30549093213104	NA
850	ra	hearing_ipsi_vs_contra	GPATCH11	0.51253622333198	-0.037732435090209	1.06280488175417	5.70785752602306	1.86982182738192	0.0672413963586166	0.590315128852184	-4.30570562104211	NA
851	ra	hearing_ipsi_vs_contra	ZFYVE19	-0.442916436543362	-0.897963901713331	0.0121310286266075	6.2802030042916	-1.95395940162948	0.0561884282698783	0.57021516778872	-4.30595590307354	NA
852	ra	hearing_ipsi_vs_contra	RPGRIP1L	0.892149878772051	-0.169423382266714	1.95372313981082	4.07273834929644	1.68709014326171	0.0976806785242693	0.653011856084187	-4.30608543335991	NA
853	ra	hearing_ipsi_vs_contra	MRPL57	0.555759861703347	-0.032219313548733	1.14373903695543	5.97481000606087	1.89747329042525	0.0634211372627542	0.587579803746336	-4.30628595194367	NA
854	ra	hearing_ipsi_vs_contra	MPDU1	-0.873242178539096	-1.90906182646987	0.16257746939168	3.6933322964941	-1.69239213355493	0.0966593952059865	0.652209411888455	-4.3094582112592	NA
855	ra	hearing_ipsi_vs_contra	CTSL	0.497568488690662	-0.0315531147997459	1.02669009218107	5.73020703147579	1.88776449213396	0.0647409117958288	0.587579803746336	-4.31020312964749	NA
856	ra	hearing_ipsi_vs_contra	RB1	-0.617064465516559	-1.30726068923794	0.0731317582048183	4.81608257506291	-1.79476832860483	0.0786049526994136	0.616510257540309	-4.31044615304453	NA
857	ra	hearing_ipsi_vs_contra	PDS5A	-0.712709780694275	-1.50718348927202	0.0817639278834733	4.84606869208096	-1.80087524094707	0.07762373144244	0.613036600367139	-4.31050793823785	NA
858	ra	hearing_ipsi_vs_contra	EIF1AD	-0.87721732192134	-1.94971710561544	0.195282461772765	3.07409041140517	-1.64195187453945	0.106739398410474	0.672515419178236	-4.31298098432383	NA
859	ra	hearing_ipsi_vs_contra	EPSTI1	0.710391600999769	-0.11696884205251	1.53775204405205	3.97761611476757	1.72366754105504	0.0908125737047673	0.646337320513708	-4.31299253277304	NA
860	ra	hearing_ipsi_vs_contra	IDH2	0.801461518451308	-0.130589209199054	1.73351224610167	4.65992307178697	1.72620974210287	0.0903504660414517	0.644238105686873	-4.31464906594003	NA
861	ra	hearing_ipsi_vs_contra	PLA2G15	0.535137816089709	-0.0367203230048095	1.10699595518423	5.495640713497	1.87857169113015	0.0660119745363842	0.588231560377398	-4.31467750332797	NA
862	ra	hearing_ipsi_vs_contra	LOC110479139	0.675778765946029	-0.110780533125068	1.46233806501713	3.67907423914815	1.7247395004552	0.0906174806002617	0.645544861799276	-4.31489673680278	LOC110479139
863	ra	hearing_ipsi_vs_contra	MMACHC	-0.537646601073577	-1.11666871625956	0.041375514112402	5.67054662602353	-1.86402696834605	0.0680662524490904	0.592199862520251	-4.31763038523177	NA
864	ra	hearing_ipsi_vs_contra	CCDC112	0.742919042013638	-0.136096279355152	1.62193436338243	4.5831889172222	1.6966625869293	0.095843216838432	0.652209411888455	-4.31832532821922	NA
865	ra	hearing_ipsi_vs_contra	WDFY3	0.379084243756084	0.00120526406567251	0.756963223446496	6.83148781644848	2.01387930017577	0.0493005288629456	0.556945678776	-4.31918607210358	NA
866	ra	hearing_ipsi_vs_contra	TMEM121	0.646058927840397	-0.0882463473976136	1.38036420307841	4.79567957629958	1.76622457182147	0.0833299560407534	0.624327639868002	-4.32001488552811	NA
867	ra	hearing_ipsi_vs_contra	IPO7	-0.431926627080135	-0.87394318286723	0.01008992870696	6.35405851567486	-1.96165161413492	0.0552603750971678	0.568116784465587	-4.32146534492172	NA
868	ra	hearing_ipsi_vs_contra	CNN3	-0.469922471537511	-0.96148338561702	0.0216384425419985	6.06834218540809	-1.91910752539097	0.0605623927466963	0.580807004650983	-4.32217615122871	NA
869	ra	hearing_ipsi_vs_contra	LOC110470403	0.777609965634013	-0.145854665772737	1.70107459704076	4.31212611695254	1.69040975133059	0.0970402130009352	0.652209411888455	-4.32383453499518	LOC110470403
870	ra	hearing_ipsi_vs_contra	OXSR1	0.468702271523284	-0.0124712069747525	0.949875750021321	6.62401236121404	1.9554459436552	0.0560080448733228	0.57021516778872	-4.32435090382439	NA
871	ra	hearing_ipsi_vs_contra	LUZP2	0.474836692003128	-0.0193166439071223	0.968990027913377	6.27374428506437	1.92900333055686	0.0592918511358669	0.578161368070101	-4.32619547990559	NA
872	ra	hearing_ipsi_vs_contra	TPRG1L	0.404606561373161	-0.00285952748034418	0.812072650226666	6.50958847995553	1.99338822660765	0.0515692267465823	0.559434821442001	-4.32724543750747	NA
873	ra	hearing_ipsi_vs_contra	AMBRA1	-0.68682497585128	-1.4882504994178	0.114600547715235	4.4472572286525	-1.72041550610775	0.0914065623119688	0.647244948320214	-4.32985279373907	NA
874	ra	hearing_ipsi_vs_contra	SFR1	0.902255911612067	-0.221721778556726	2.02623360178086	2.43951413934687	1.61147095964742	0.113235870911544	0.68082846566785	-4.33037657631796	NA
875	ra	hearing_ipsi_vs_contra	HIPK2	-0.54675230692992	-1.1394193529981	0.0459147391382629	5.21096593367573	-1.85195437209104	0.0698122350643878	0.597518615467001	-4.33148553868657	NA
876	ra	hearing_ipsi_vs_contra	GRIA1	0.462612580632409	-0.00514075036514811	0.930365911629966	6.61660285433946	1.98541358173081	0.0524761644934796	0.563351359214124	-4.33209031943862	NA
877	ra	hearing_ipsi_vs_contra	UBE3C	0.662443239574997	-0.0857212008302249	1.41060767998022	4.85568139222196	1.7774690521139	0.0814410440457412	0.62124588985642	-4.3323895931552	NA
878	ra	hearing_ipsi_vs_contra	NDUFA1	-0.224036335419385	-0.417655394877418	-0.0304172759613517	9.24192644773471	-2.32284800291193	0.0242047493550573	0.456161877820982	-4.33244870718784	NA
879	ra	hearing_ipsi_vs_contra	TRNAU1AP	0.700092883899881	-0.123074065374124	1.52325983317389	4.13056079922025	1.70733277209008	0.0938287098418865	0.650187807526477	-4.3341662923248	NA
880	ra	hearing_ipsi_vs_contra	DIDO1	0.586291111351378	-0.0701805214097182	1.24276274411247	5.17805461391084	1.7928658045978	0.0789127533661574	0.616510257540309	-4.33471099080972	NA
881	ra	hearing_ipsi_vs_contra	PDGFD	-0.770564349043834	-1.68396480076832	0.142836102680652	3.75454357545387	-1.69355040970326	0.0964374592517602	0.652209411888455	-4.33581870441837	NA
882	ra	hearing_ipsi_vs_contra	TMEM218	0.619512882701861	-0.0795760406658392	1.31860180606956	5.1736211661025	1.77896891352354	0.0811918134576191	0.62124588985642	-4.33665167138629	NA
883	ra	hearing_ipsi_vs_contra	NAA30	-0.546879062264877	-1.1212656903128	0.0275075657830474	5.9540342932361	-1.91133764591436	0.0615761951411135	0.583416005722868	-4.33855683264718	NA
884	ra	hearing_ipsi_vs_contra	IPO5	-0.641250080202183	-1.35194239505797	0.0694422346535998	5.2859323877339	-1.81132445858147	0.0759686423140827	0.60959046262101	-4.34023758284895	NA
885	ra	hearing_ipsi_vs_contra	TMEM100	0.7881389891019	-0.156029741283928	1.73230771948773	4.64115861989253	1.67572842930868	0.0998991071943841	0.659266667139076	-4.34058425245499	NA
886	ra	hearing_ipsi_vs_contra	BCL7B	-0.475727546680356	-0.982003353860696	0.0305482604999838	5.95208436024863	-1.88634690208503	0.0649355518116538	0.587579803746336	-4.34152616754943	NA
887	ra	hearing_ipsi_vs_contra	CERS6	0.570164808425463	-0.0552409423296932	1.19557055918062	5.40704465369111	1.8301596505904	0.0730601291378829	0.606850048167948	-4.34397490641565	NA
888	ra	hearing_ipsi_vs_contra	LOC110482932	-0.502215253534829	-1.03592616095998	0.0314956538903243	5.50113969434305	-1.88901000824047	0.0645703073509182	0.587579803746336	-4.34571215191544	LOC110482932
889	ra	hearing_ipsi_vs_contra	PLEKHA3	0.608323809097648	-0.0766940713559298	1.29334168955123	5.28935605898183	1.78272085537054	0.0805711468794744	0.621042400146988	-4.34635677348796	NA
890	ra	hearing_ipsi_vs_contra	GSTT1_0	0.861967178893977	-0.220337015958287	1.94427137374624	2.4450657049663	1.59879148302404	0.116031108832805	0.684307525085676	-4.34935786172074	GSTT1_0
891	ra	hearing_ipsi_vs_contra	STMN3	-0.207709006880963	-0.384668861094372	-0.0307491526675541	9.93830068964295	-2.35630234603877	0.0223292752030632	0.447049489000548	-4.35109032519377	NA
892	ra	hearing_ipsi_vs_contra	TRMT112	-0.392411039096796	-0.776869741537927	-0.00795233665566503	7.40091154310525	-2.04900000098101	0.0456123658853815	0.551742560646743	-4.35274383576369	NA
893	ra	hearing_ipsi_vs_contra	NRN1L	0.496173949707091	-0.0273324095090579	1.01968030892324	6.14207923016399	1.90266546627743	0.0627247739485611	0.58497382368548	-4.35360743172957	NA
894	ra	hearing_ipsi_vs_contra	SYNGR2	0.472637430649832	-0.0309044596678497	0.976179320967514	5.9688485829027	1.88426918169022	0.0652217278772731	0.587579803746336	-4.35387486910638	NA
895	ra	hearing_ipsi_vs_contra	RUFY2	-0.452005369167421	-0.914789075421685	0.0107783370868432	6.48427004316643	-1.96072177522954	0.0553718553194574	0.568116784465587	-4.35392850101472	NA
896	ra	hearing_ipsi_vs_contra	TM2D2	0.413466416172303	0.00196242442460914	0.824970407919998	6.93921299314526	2.01704982189447	0.0489573142767371	0.556945678776	-4.35421722437085	NA
897	ra	hearing_ipsi_vs_contra	FDFT1	-0.433264181593362	-0.867710314202855	0.00118195101613078	6.85937139707335	-2.00201482739907	0.0506033808590344	0.556945678776	-4.35477757733065	NA
898	ra	hearing_ipsi_vs_contra	APOC3	0.576976843172729	-0.0732565015542256	1.22721018789968	5.12346321021282	1.78131032243085	0.0808040179665028	0.62124588985642	-4.35609845101757	NA
899	ra	hearing_ipsi_vs_contra	PGM2L1	-0.379745594530364	-0.752352327682446	-0.00713886137828307	7.41566779937693	-2.04593807192255	0.0459241058183271	0.551742560646743	-4.36136553800913	NA
900	ra	hearing_ipsi_vs_contra	CAMK1D	-0.452826109384038	-0.915247577644216	0.00959535887614094	6.68361594884832	-1.96582072642785	0.0547628965774713	0.568116784465587	-4.36152462779591	NA
901	ra	hearing_ipsi_vs_contra	ACAD9	-0.877084662880772	-1.96663049594415	0.212461170182606	3.51255475546637	-1.61601895667137	0.112246654636789	0.679624765858959	-4.3620737292979	NA
902	ra	hearing_ipsi_vs_contra	PRKAA1	-0.427564591176074	-0.87510891952234	0.0199797371701924	6.10416613245484	-1.91785651574894	0.0607246544658659	0.580807004650983	-4.36373128380806	NA
903	ra	hearing_ipsi_vs_contra	TMEM184B	-0.492012864762263	-1.0233321888219	0.0393064592973753	5.63377069780284	-1.8589653089982	0.0687937363756937	0.595131447793318	-4.36381696850134	NA
904	ra	hearing_ipsi_vs_contra	LCA5	0.730126194904003	-0.135742725782793	1.5959951155908	4.24188622571068	1.69276323012052	0.0965882440763339	0.652209411888455	-4.36456549436338	NA
905	ra	hearing_ipsi_vs_contra	EXOC3	-0.466668500119247	-0.952278534339106	0.0189415341006127	6.33950194459042	-1.92917343692717	0.0592702114437551	0.578161368070101	-4.36542900966584	NA
906	ra	hearing_ipsi_vs_contra	TMEM158	0.80760407891511	-0.100295804858459	1.71550396268868	5.24468872541753	1.78571020886592	0.0800794758324426	0.619731525819747	-4.3656617097656	NA
907	ra	hearing_ipsi_vs_contra	TASOR	0.802959199548696	-0.175270150517124	1.78118854961452	4.13110052174369	1.64779517756561	0.105529409761931	0.672515419178236	-4.36590774015208	NA
908	ra	hearing_ipsi_vs_contra	VIT	0.57667669429087	-0.0773117431461162	1.23066513172786	5.32316505189545	1.77016100117163	0.082664576990246	0.624327639868002	-4.36709279373797	NA
909	ra	hearing_ipsi_vs_contra	ELMOD1	-0.274043746565731	-0.525236949400967	-0.0228505437304949	8.43446841816541	-2.19009246561604	0.0331055006113301	0.497244637790153	-4.3678005900264	NA
910	ra	hearing_ipsi_vs_contra	TBC1D10A	0.851685578190943	-0.185423217852361	1.88879437423425	3.70311511784403	1.64856248930736	0.105371355829105	0.672515419178236	-4.36815325698825	NA
911	ra	hearing_ipsi_vs_contra	BACE2	0.828041716734504	-0.190203927556866	1.84628736102587	3.77942591874088	1.63248836372383	0.108723024151662	0.674309326170201	-4.36857536755373	NA
912	ra	hearing_ipsi_vs_contra	BRD4	-0.785971810822301	-1.7492259121863	0.177282290541703	3.50777058806361	-1.63800997284967	0.107562034755962	0.672515419178236	-4.3692569657927	BRD4
913	ra	hearing_ipsi_vs_contra	FAM177A1	0.499224464703349	-0.0316033420176194	1.03005227142432	6.04094279775883	1.88795932520493	0.0647141993178909	0.587579803746336	-4.37013532259689	NA
914	ra	hearing_ipsi_vs_contra	SGCB	-0.395101099514984	-0.795951286059008	0.00574908702903976	6.60406259257087	-1.97868465821414	0.0532520756023685	0.565401370241831	-4.37210939760905	NA
915	ra	hearing_ipsi_vs_contra	DPM2	0.563507489289525	-0.0621236532163408	1.18913863179539	5.63880099772393	1.80813882603086	0.0764700567399048	0.610177222930834	-4.37566724137537	NA
916	ra	hearing_ipsi_vs_contra	IRS4	0.414221001239035	0.00450150966032592	0.823940492817744	7.09984536683249	2.02953211168297	0.0476260761100608	0.556945678776	-4.3767458448225	NA
917	ra	hearing_ipsi_vs_contra	TBR1	0.46476747325901	-0.0330565288151652	0.962591475333185	6.20618455483626	1.87417582994464	0.0666272219866553	0.589242006626901	-4.37873308452563	NA
918	ra	hearing_ipsi_vs_contra	BSG	-0.252275502711631	-0.464945877857042	-0.0396051275662209	9.82818786884078	-2.38132417743515	0.0210126949261554	0.43816204741185	-4.379019260275	NA
919	ra	hearing_ipsi_vs_contra	SRP14	-0.340714144670817	-0.670564627938258	-0.0108636614033754	7.18379099241895	-2.07359280427681	0.0431744512262256	0.548518671617097	-4.37937322493664	NA
920	ra	hearing_ipsi_vs_contra	HOMER2	-0.726710538432376	-1.61713046388407	0.163709387019321	3.4353811493871	-1.63838901146065	0.10748270914072	0.672515419178236	-4.37944949528604	NA
921	ra	hearing_ipsi_vs_contra	DNMT3A	0.698338587194061	-0.135085926773377	1.5317631011615	4.20080069046211	1.68209379103822	0.0986511975891297	0.655520199152597	-4.37965770521059	NA
922	ra	hearing_ipsi_vs_contra	IMPA1	0.941676351887272	-0.267500073763423	2.15085277753797	2.69597829019411	1.56337236533722	0.124135985712188	0.701495731575915	-4.38156179436355	NA
923	ra	hearing_ipsi_vs_contra	HIVEP2	0.62216457616549	-0.0884817000307692	1.33281085236175	4.97267081080385	1.75752792383412	0.084815801961127	0.628448911121597	-4.38162439904372	NA
924	ra	hearing_ipsi_vs_contra	RNF170	-0.579311844780953	-1.24373496726111	0.0851112776992037	5.27325464809956	-1.75032263344889	0.086063497268532	0.631911008095178	-4.38499737969383	NA
925	ra	hearing_ipsi_vs_contra	LAML3	-0.828713573116398	-1.851456596992	0.194029450759209	3.87167172248844	-1.6266284518014	0.10996628805495	0.675010743226633	-4.38534614095746	LAML3
926	ra	hearing_ipsi_vs_contra	SPNS2	-0.706495031195221	-1.56074441561341	0.147754353222965	3.99755373555214	-1.66025530081861	0.102986665409886	0.668762609081214	-4.38567628134104	SPNS2
927	ra	hearing_ipsi_vs_contra	IGFBP7	0.431522647339449	-0.0238780127020237	0.886923307380922	6.41100376416976	1.90221839001873	0.0627844776815286	0.58497382368548	-4.38665690934935	NA
928	ra	hearing_ipsi_vs_contra	ADNP	0.586478461877556	-0.0898812042902619	1.26283812804537	5.40741629738921	1.74070350836795	0.0877529388280252	0.635713959103776	-4.38768294357673	NA
929	ra	hearing_ipsi_vs_contra	BCL2	-0.606207524345758	-1.27471256867683	0.0622975199853169	5.73827139478033	-1.82040102839942	0.0745551232297134	0.607664846037386	-4.38864822167259	NA
930	ra	hearing_ipsi_vs_contra	ATG4A	-0.5744719575859	-1.23927242881997	0.0903285136481689	4.77293513927752	-1.73471427934963	0.0888186946000888	0.638632927217803	-4.3888382815624	NA
931	ra	hearing_ipsi_vs_contra	RGL1	-0.797993262555232	-1.77933601462934	0.183349489518878	3.39298130405935	-1.63240886134888	0.108739814793664	0.674309326170201	-4.38900621033524	NA
932	ra	hearing_ipsi_vs_contra	MSI1	-0.633008596602445	-1.3561822027218	0.0901650095169085	4.89582335206268	-1.75718496669466	0.0848748464553168	0.628448911121597	-4.39066126362765	NA
933	ra	hearing_ipsi_vs_contra	DUT	-0.441476629948536	-0.900113036693367	0.0171597767962957	6.30672360795136	-1.93236708213935	0.0588651900166192	0.578161368070101	-4.39102109762907	NA
934	ra	hearing_ipsi_vs_contra	CAVIN2	-0.43621495996231	-0.888469831634374	0.0160399117097538	6.39845756027124	-1.93627812952392	0.0583724114137876	0.578059785713004	-4.3917807089616	NA
935	ra	hearing_ipsi_vs_contra	GALNT17	-0.301993400189999	-0.591984905307888	-0.01200189507211	7.92970636795737	-2.0905598921761	0.0415592902743992	0.53662508241834	-4.39244543844397	NA
936	ra	hearing_ipsi_vs_contra	PBXIP1	0.57812293077682	-0.0877842272546961	1.24403008880834	5.12309946735896	1.74283771951843	0.087375741098608	0.633576869603077	-4.39248160080416	NA
937	ra	hearing_ipsi_vs_contra	RITA1	-0.56818596758433	-1.21524644179186	0.0788745066232019	5.15175127139709	-1.76277170303304	0.0839172696023134	0.624346387149408	-4.39305435667341	NA
938	ra	hearing_ipsi_vs_contra	LOC110481798	-0.889411317343042	-2.03917940650577	0.260356771819686	2.69787668270407	-1.55289767090219	0.126618170713921	0.706162112329322	-4.39840367343032	LOC110481798
939	ra	hearing_ipsi_vs_contra	WDR11	-0.520588784807795	-1.09581290018712	0.0546353305715315	5.58695159126469	-1.81680435024413	0.0751125757051462	0.607664846037386	-4.39987696838231	NA
940	ra	hearing_ipsi_vs_contra	UIMC1	0.853453222909598	-0.220905855880897	1.92781230170009	3.52815348650927	1.59470627398606	0.116943510449729	0.685161411280283	-4.40125936281488	NA
941	ra	hearing_ipsi_vs_contra	RFX3	0.776422569600258	-0.182097706365021	1.73494284556554	3.8814621379485	1.6261001332598	0.110078944503876	0.675010743226633	-4.40309593953255	NA
942	ra	hearing_ipsi_vs_contra	SGTA	-0.371672550303268	-0.739754582713537	-0.00359051789299908	7.12455043909183	-2.02705861772554	0.0478873580076561	0.556945678776	-4.40324975771598	NA
943	ra	hearing_ipsi_vs_contra	NEMP2	0.693386325925076	-0.138481001151985	1.52525365300214	4.16751392597034	1.67329165065635	0.10038024796475	0.660611399013188	-4.40326973612784	NA
944	ra	hearing_ipsi_vs_contra	DNAJB2	-0.545531127841654	-1.15235584316428	0.0612935874809751	5.53661211034576	-1.80470704532102	0.0770133201394257	0.612184540101113	-4.40358354542927	NA
945	ra	hearing_ipsi_vs_contra	ABHD17B	0.617328813723857	-0.107311995555124	1.34196962300284	4.81908923603622	1.71018935141949	0.0932953659204849	0.650187807526477	-4.40391943439312	NA
946	ra	hearing_ipsi_vs_contra	MEX3B	0.741719317783311	-0.160172261685682	1.64361089725231	4.82475589535226	1.65095675020951	0.104879419174571	0.672515419178236	-4.404974778162	NA
947	ra	hearing_ipsi_vs_contra	GDPD5	-0.434740386961454	-0.881858638906507	0.0123778649835994	7.09127866996224	-1.95190208130083	0.0564388937069927	0.57021516778872	-4.40596099743072	NA
948	ra	hearing_ipsi_vs_contra	STARD9	0.733850236937549	-0.17182944045051	1.63952991432561	4.12684288771553	1.62660931247968	0.109970367606336	0.675010743226633	-4.40699898395381	NA
949	ra	hearing_ipsi_vs_contra	OTULIN	0.795277224484374	-0.193499675634344	1.78405412460309	3.63722451852328	1.6146212781804	0.112549908532838	0.679624765858959	-4.40799364254502	NA
950	ra	hearing_ipsi_vs_contra	SH3BP2	-0.742917179177115	-1.63291183262604	0.147077474271812	4.04072097909656	-1.67572767288469	0.0998992562556359	0.659266667139076	-4.40861794607867	NA
951	ra	hearing_ipsi_vs_contra	CALCB	-0.916021125800072	-2.06792414472861	0.235881893128465	3.4216721586761	-1.59639372304687	0.11656593030905	0.684412811428109	-4.40937548739889	NA
952	ra	hearing_ipsi_vs_contra	SPTAN1	-0.263128752432902	-0.502253298088647	-0.0240042067771565	8.83200764534567	-2.20899425811384	0.031683383022199	0.48601227589624	-4.40983105492886	NA
953	ra	hearing_ipsi_vs_contra	ATP6V1E1_0	-0.2717490964248	-0.522653357361417	-0.0208448354881837	8.53244110979568	-2.17425516414281	0.0343400554457998	0.502242647263928	-4.41059188389452	ATP6V1E1_0
954	ra	hearing_ipsi_vs_contra	PSTK	-0.773490390331769	-1.73150991118985	0.184529130526312	3.61217258979926	-1.62080587517054	0.111213061576624	0.676087061407338	-4.41072163115842	NA
955	ra	hearing_ipsi_vs_contra	ZNF407	0.613608005515744	-0.102291803590388	1.32950781462188	4.98905596746424	1.72063680625751	0.0913660398387807	0.647244948320214	-4.41080657382969	NA
956	ra	hearing_ipsi_vs_contra	ZNF513	-0.731359881099576	-1.62109295575799	0.158373193558839	3.82042698543556	-1.65014396870787	0.105046206412636	0.672515419178236	-4.41440815057848	NA
957	ra	hearing_ipsi_vs_contra	SCYL2	-0.661585753443901	-1.44835393323327	0.125182426345473	4.53574076098801	-1.68806745074091	0.09749176239184	0.653011856084187	-4.41669952662374	NA
958	ra	hearing_ipsi_vs_contra	C1AH12orf45	-0.649802292657955	-1.38838994229752	0.0887853569816064	5.03704245969988	-1.76615833927406	0.0833411894973389	0.624327639868002	-4.42347439376463	NA
959	ra	hearing_ipsi_vs_contra	RPS23	0.241189283679185	0.0339789500707667	0.448399617287604	9.94327815564526	2.33666813412951	0.0234135684456934	0.451179463948512	-4.42472767621275	NA
960	ra	hearing_ipsi_vs_contra	NES	0.829138649866594	-0.220571232848561	1.87884853258175	3.13746442694842	1.58565357957422	0.118986033256208	0.692184410821775	-4.42534536377211	NA
961	ra	hearing_ipsi_vs_contra	CFAP161	0.777478907084153	-0.193827490471435	1.74878530463974	3.89418828324742	1.60687762885845	0.114242113001023	0.683148337480126	-4.42590540976444	NA
962	ra	hearing_ipsi_vs_contra	YIPF4	-0.457174946799508	-0.942880812569027	0.0285309189700102	6.23236401256875	-1.88955489238741	0.0644957920854102	0.587579803746336	-4.42626824570245	NA
963	ra	hearing_ipsi_vs_contra	DDX27	-0.641726544599514	-1.39831221710116	0.114859127902131	4.84284539217068	-1.70271644079024	0.0946959316264592	0.651190474379483	-4.4263243357653	NA
964	ra	hearing_ipsi_vs_contra	GPHN	0.536219901454544	-0.0744062801699792	1.14684608307907	5.7222606097015	1.76286049406439	0.0839021236416568	0.624346387149408	-4.42666556223567	NA
965	ra	hearing_ipsi_vs_contra	HSPD1	0.349347857987925	-0.00237595064845353	0.701071666624304	7.16435030462194	1.99391552887196	0.0515097367522531	0.559434821442001	-4.42677137017504	NA
966	ra	hearing_ipsi_vs_contra	CLDN5	-0.53851557777576	-1.14728529376164	0.0702541382101209	5.38161888223565	-1.77580661417384	0.0817180363127063	0.62124588985642	-4.42707071446432	NA
967	ra	hearing_ipsi_vs_contra	CSNK1G3	0.817020722287731	-0.193371728891239	1.8274131734667	4.05679296039857	1.62327992263291	0.110681903557632	0.676019106673714	-4.42796392032143	NA
968	ra	hearing_ipsi_vs_contra	ZMAT5	-0.340701981229004	-0.67942015794643	-0.00198380451157798	7.15128281760643	-2.01923373996952	0.048722103891076	0.556945678776	-4.42808483233254	NA
969	ra	hearing_ipsi_vs_contra	RPAP1	0.71811414616494	-0.145896245359784	1.58212453768966	4.83083880148704	1.66849517249775	0.101332865886346	0.663050704797921	-4.43030232370039	NA
970	ra	hearing_ipsi_vs_contra	LOC116184007	-0.665730355250299	-1.47760380905123	0.146143098550633	4.12406195986449	-1.64611607811989	0.10587595290516	0.672515419178236	-4.43051209987142	LOC116184007
971	ra	hearing_ipsi_vs_contra	ZFYVE27	0.621744755528246	-0.100349425629957	1.34383893668645	4.93173448250439	1.72849737188008	0.0899362996311215	0.643069571017333	-4.43133756221287	NA
972	ra	hearing_ipsi_vs_contra	ALDH16A1	-0.746939896414012	-1.67599410846931	0.182114315641284	4.04794047456331	-1.61396844207278	0.112691781851755	0.679624765858959	-4.43144182201293	NA
973	ra	hearing_ipsi_vs_contra	MBD3	0.789235040179688	-0.171856772864713	1.75032685322409	4.65360938674153	1.6485112646767	0.105381901255461	0.672515419178236	-4.43300517153031	NA
974	ra	hearing_ipsi_vs_contra	LCMT2	0.848752483732533	-0.269273079564572	1.96677804702964	2.89262994071465	1.52398173767722	0.133677205312112	0.715629524874214	-4.43337618088231	NA
975	ra	hearing_ipsi_vs_contra	DCAF8	-0.797281478072348	-1.83482176719912	0.240258811054421	3.01559416133305	-1.54261355511837	0.12909374064019	0.708223881035292	-4.43372228435362	NA
976	ra	hearing_ipsi_vs_contra	GSN	0.677156229890838	-0.118903887351928	1.4732163471336	4.83652413127637	1.70762871975429	0.0937733376430762	0.650187807526477	-4.43398897818778	NA
977	ra	hearing_ipsi_vs_contra	TPPP3	-0.835129514724992	-1.9201364448829	0.249877415432911	3.42793119125771	-1.54515395798951	0.128478648510392	0.707919275143929	-4.43488008357203	NA
978	ra	hearing_ipsi_vs_contra	MCOLN3	0.657074636320781	-0.142984731643531	1.45713400428509	4.51367436134786	1.64870489297147	0.105342044239747	0.672515419178236	-4.43533829165	NA
979	ra	hearing_ipsi_vs_contra	LOC110474951	0.245662330733081	0.0560845076791453	0.435240153787017	11.6443125166494	2.6013660872759	0.0121153638915011	0.360560713805756	-4.43565335570887	LOC110474951
980	ra	hearing_ipsi_vs_contra	RPL7L1	-0.539213514143183	-1.13087677201499	0.0524497437286258	6.1624967328449	-1.82951765976408	0.0731576985167256	0.606850048167948	-4.43570112207262	NA
981	ra	hearing_ipsi_vs_contra	WASF3	-0.831080410185407	-1.90153244411484	0.239371623744029	3.41813518075895	-1.55856985468169	0.125269140885872	0.704284856271552	-4.43665593510963	NA
982	ra	hearing_ipsi_vs_contra	TMEM196	0.608336491973422	-0.113998369407765	1.33067135335461	4.25881245598158	1.69065787580071	0.0969924805019926	0.652209411888455	-4.43938278205106	NA
983	ra	hearing_ipsi_vs_contra	NCOA6	0.630640199468409	-0.142195454292058	1.40347585322888	4.28788873332193	1.63811708424928	0.107539613528254	0.672515419178236	-4.4403353333812	NA
984	ra	hearing_ipsi_vs_contra	MIB1	0.671269380921698	-0.157096023549341	1.49963478539274	4.48551708715904	1.62676688509878	0.109936784627252	0.675010743226633	-4.44038934689449	NA
985	ra	hearing_ipsi_vs_contra	RAPGEF1	0.451513061969448	-0.0369128199097026	0.939938943848598	6.08484626185529	1.8557611884295	0.0692576379711105	0.596466897744491	-4.44088171352327	NA
986	ra	hearing_ipsi_vs_contra	CROT	-0.691211193681974	-1.53872914301949	0.156306755655543	4.50717457602099	-1.63723980995757	0.107723362309934	0.672515419178236	-4.44114454881764	NA
987	ra	hearing_ipsi_vs_contra	MBNL1	0.358899075834631	-0.00540018352048299	0.723198335189745	6.96605185119017	1.97771856346883	0.0533642818421631	0.565793513671792	-4.44117827925984	NA
988	ra	hearing_ipsi_vs_contra	KAT6A	0.490308521053008	-0.0490958645226637	1.02971290662868	5.81586584463374	1.82475854489561	0.0738844133579066	0.607664846037386	-4.44203615970858	NA
989	ra	hearing_ipsi_vs_contra	BIVM	0.767920920440127	-0.19558816517201	1.73143000605226	4.21735054027864	1.59996736081499	0.115769555228302	0.684307525085676	-4.44311379636031	NA
990	ra	hearing_ipsi_vs_contra	SEMA3C	0.843037418236982	-0.244848759693058	1.93092359616702	3.48807751968485	1.55565693931559	0.125960479384811	0.704576645871436	-4.4453801393609	NA
991	ra	hearing_ipsi_vs_contra	RPS6KA3	0.621843881112063	-0.093240811897494	1.33692857412162	5.34984661024459	1.7457189321079	0.0868686566768133	0.632279136605172	-4.4454861749023	NA
992	ra	hearing_ipsi_vs_contra	TSPOAP1	-0.511678469045494	-1.09075990969517	0.0674029716041855	5.83183069271363	-1.7738134136067	0.0820511764110633	0.621878532720232	-4.44605310195693	NA
993	ra	hearing_ipsi_vs_contra	PANX2	-0.492803847490991	-1.04152166670398	0.0559139717219982	5.98872151055563	-1.80291588118968	0.0772981517586924	0.612347537262077	-4.44760895192361	NA
994	ra	hearing_ipsi_vs_contra	MTX3	-0.480633222239582	-1.01934770675447	0.0580812622753083	5.69545621383531	-1.79104118394955	0.079208898015284	0.616510257540309	-4.44974060064198	NA
995	ra	hearing_ipsi_vs_contra	GPR137C	-0.669653367395857	-1.4842445299031	0.144937795111385	3.88891769111659	-1.6502920258524	0.105015808136911	0.672515419178236	-4.45047970295928	NA
996	ra	hearing_ipsi_vs_contra	POLR1A	0.784780460149143	-0.235176823209017	1.8047377435073	3.4036598498992	1.54460215326955	0.128612053848372	0.707919275143929	-4.45112287684355	NA
997	ra	hearing_ipsi_vs_contra	NID1	-0.700198678405295	-1.55706195493861	0.156664598128025	4.2551592828721	-1.64043941181807	0.107054425653042	0.672515419178236	-4.45118872602732	NA
998	ra	hearing_ipsi_vs_contra	SYNGR3	0.646901209558207	-0.120583741963104	1.41438616107952	5.84100810089635	1.6920708066008	0.0967210387640875	0.652209411888455	-4.45264083953529	NA
999	ra	hearing_ipsi_vs_contra	RPL27	0.221925656495653	0.0279168315343647	0.415934481456942	9.63836747262509	2.29634145585033	0.0257892392532391	0.464316366843663	-4.45341442794441	NA
1000	ra	hearing_ipsi_vs_contra	CCDC6	0.664685419531255	-0.126643078582934	1.45601391764544	5.4681997434469	1.68620271497086	0.0978524815710685	0.653027643246576	-4.45481688973579	NA
1001	ra	hearing_ipsi_vs_contra	LOC110481923	-0.808185634440049	-1.86864511366	0.252273844779902	3.63380661521715	-1.5299156467915	0.13220358661194	0.713103740801142	-4.45743601855794	LOC110481923
1002	ra	hearing_ipsi_vs_contra	PLEKHG5	0.758118864436701	-0.199866325073254	1.71610405394665	3.93171468547778	1.58865263247761	0.118306203436013	0.69031356251687	-4.45754439870719	NA
1003	ra	hearing_ipsi_vs_contra	KCTD5	-0.545989608813824	-1.17586571321098	0.0838864955833337	5.07048234362498	-1.74012193997526	0.0878559585971484	0.635862656212976	-4.45763528708724	NA
1004	ra	hearing_ipsi_vs_contra	RUNX1T1	-0.346866934286545	-0.66187172517925	-0.031862143393841	9.13045919226506	-2.21052881855025	0.0315703290805753	0.48601227589624	-4.45857080169199	NA
1005	ra	hearing_ipsi_vs_contra	TWF1	0.733016993450585	-0.185986428533314	1.65202041543448	4.14225039508823	1.60120653042829	0.115494440017149	0.684307525085676	-4.45952116148341	NA
1006	ra	hearing_ipsi_vs_contra	TEX2	0.536549087418996	-0.0779716255635019	1.15106980040149	5.29320677416309	1.75276371082604	0.0856390919023562	0.631231673864447	-4.4598613141818	NA
1007	ra	hearing_ipsi_vs_contra	TEDC2	-0.746268560605202	-1.69535898905587	0.202821867845468	3.44109940137735	-1.57847602669057	0.120625855062745	0.694744430864627	-4.46053797715502	NA
1008	ra	hearing_ipsi_vs_contra	ANGPT4	-0.769746900128848	-1.76475563187994	0.225261831622244	3.88519977961187	-1.5530001401646	0.126593697319125	0.706162112329322	-4.46287326957035	NA
1009	ra	hearing_ipsi_vs_contra	NOL10	0.640990275209057	-0.145406393082148	1.42738694350026	4.21831100316379	1.63628976562188	0.107922641657438	0.672515419178236	-4.46288870412574	NA
1010	ra	hearing_ipsi_vs_contra	ANO6	-0.689044778233957	-1.54046587812952	0.162376321661607	4.60298535103875	-1.62462628503779	0.110393718088669	0.675329189704332	-4.46339713112314	NA
1011	ra	hearing_ipsi_vs_contra	PUM2	0.502491632348667	-0.0696114867089217	1.07459475140626	5.57339177964637	1.76321372137975	0.0838418927384387	0.624346387149408	-4.46446471987599	NA
1012	ra	hearing_ipsi_vs_contra	RPP14	0.605732278779208	-0.139543110823697	1.35100766838211	4.65207618621477	1.6316025497657	0.108910224514038	0.674823159609488	-4.46610061397318	NA
1013	ra	hearing_ipsi_vs_contra	COL8A2	-0.524355155549077	-1.1208841001641	0.0721737890659502	5.40819188841581	-1.7645926235246	0.0836071127226587	0.624346387149408	-4.4667314911619	NA
1014	ra	hearing_ipsi_vs_contra	SEC13	0.678067189810513	-0.149229256160396	1.50536363578142	4.49252965972423	1.64536407231217	0.106031457604613	0.672515419178236	-4.4691165500315	NA
1015	ra	hearing_ipsi_vs_contra	PTPRO	0.849280620966964	-0.248858682623842	1.94741992455777	3.79007754508301	1.5525450716093	0.126702413252653	0.706162112329322	-4.4692101224182	NA
1016	ra	hearing_ipsi_vs_contra	SIRT1	0.539003093152503	-0.0907628251053435	1.16876901141035	4.83984870750583	1.71815579785633	0.0918211914457014	0.647536819454224	-4.47084344934844	NA
1017	ra	hearing_ipsi_vs_contra	STOX2	0.452281026108724	-0.0508902867677992	0.955452338985248	6.01023675733712	1.80444202924622	0.0770554075109382	0.612184540101113	-4.47562357201239	NA
1018	ra	hearing_ipsi_vs_contra	UCKL1	-0.706588321108904	-1.602043123565	0.188866481347193	4.50879623899396	-1.58406582007981	0.119347223218037	0.692531402161362	-4.47742477047837	NA
1019	ra	hearing_ipsi_vs_contra	RRP7A	-0.50748411899539	-1.08397347029962	0.0690052323088365	5.51637283440641	-1.76718332463229	0.0831674869146813	0.624327639868002	-4.47745161457871	NA
1020	ra	hearing_ipsi_vs_contra	TCF7L2	0.763749751999747	-0.208989981989029	1.73648948598852	4.33145689462011	1.57617655910104	0.121155038801748	0.696393019451064	-4.47801224653612	NA
1021	ra	hearing_ipsi_vs_contra	NAA60	-0.564560569010181	-1.21727509905314	0.0881539610327795	5.72085195379659	-1.73635171274868	0.0885262596966494	0.637425615449153	-4.47954544573679	NA
1022	ra	hearing_ipsi_vs_contra	PRXL2A	0.432178512379934	-0.0388643036846337	0.903221328444501	5.9156001384302	1.84184561217939	0.0713031744624091	0.600436243456192	-4.4812714707934	NA
1023	ra	hearing_ipsi_vs_contra	DTX3L	0.753248022795515	-0.234313261724518	1.74080930731555	3.88970856856473	1.53117342435121	0.131892902091543	0.71252866986618	-4.48194687494926	NA
1024	ra	hearing_ipsi_vs_contra	PCNA	0.446164915947059	-0.0307542350281315	0.92308406692225	6.45626178824667	1.87802380447823	0.0660883932238434	0.588232488417303	-4.48239090502928	NA
1025	ra	hearing_ipsi_vs_contra	AATK	-0.530037241294766	-1.15797021118982	0.0978957286002908	5.2316456247088	-1.69450766112047	0.0962543583367989	0.652209411888455	-4.48412798802671	NA
1026	ra	hearing_ipsi_vs_contra	HADHB	-0.659974970289742	-1.47637384943979	0.156423908860307	4.23372426364834	-1.62283925214169	0.110776360710829	0.67606032332468	-4.48479430094879	NA
1027	ra	hearing_ipsi_vs_contra	EIF4ENIF1	0.742882170057023	-0.199407020001099	1.68517136011515	4.45062942827337	1.58265467253325	0.119668978663388	0.692778872467924	-4.48516152554204	NA
1028	ra	hearing_ipsi_vs_contra	LRRC3B	-0.528127377831763	-1.14109417970715	0.0848394240436271	5.31281826421982	-1.72962584461992	0.0897325742366996	0.642208618585404	-4.48520562879434	NA
1029	ra	hearing_ipsi_vs_contra	METAP2	0.524011590741178	-0.0819042225428795	1.12992740402524	5.75658957688265	1.73611721974621	0.0885680895363314	0.637425615449153	-4.48580084462868	NA
1030	ra	hearing_ipsi_vs_contra	THYN1	0.581208356880195	-0.132513991914025	1.29493070567441	4.59080682036017	1.63475619703872	0.108244953708611	0.672864599343528	-4.48686732452	NA
1031	ra	hearing_ipsi_vs_contra	NPDC1	0.407055971220501	-0.0309611928136762	0.845073135254678	6.47206005249605	1.86557811818134	0.0678446222185103	0.592199862520251	-4.48722070772324	NA
1032	ra	hearing_ipsi_vs_contra	CMC1	-0.454169086628686	-0.955582030467085	0.0472438572097131	5.97566010442628	-1.81832900988347	0.0748758408990503	0.607664846037386	-4.48735538561649	NA
1033	ra	hearing_ipsi_vs_contra	UBE2J2	0.606950864578053	-0.142682576337027	1.35658430549313	4.58963850438974	1.62538040811222	0.11023256674171	0.675329189704332	-4.4881542104261	NA
1034	ra	hearing_ipsi_vs_contra	ABCD4	0.84806961829917	-0.303929910826401	2.00006914742474	3.0768713392562	1.47784756978462	0.145584617680239	0.726000726837428	-4.4890954374907	NA
1035	ra	hearing_ipsi_vs_contra	GRID1	-0.663263951693039	-1.50696423203945	0.180436328653376	4.13190404151947	-1.57815130550314	0.120700471052057	0.694744430864627	-4.49252774828253	NA
1036	ra	hearing_ipsi_vs_contra	WWOX	-0.689011834261367	-1.56556872928287	0.18754506076014	4.18653422854702	-1.57796370336717	0.120743596115003	0.694744430864627	-4.49253308767529	NA
1037	ra	hearing_ipsi_vs_contra	LIMA1	-0.741231142560848	-1.70205653677914	0.219594251657442	3.34391208796772	-1.5486726306571	0.127630570008818	0.707750649672524	-4.49334982564216	NA
1038	ra	hearing_ipsi_vs_contra	PDIK1L	0.495957029905436	-0.0719334501148722	1.06384750992574	5.84759510214459	1.75319369616699	0.0855645153896581	0.631231673864447	-4.49401964897424	NA
1039	ra	hearing_ipsi_vs_contra	DAGLB	0.588649225754478	-0.128840410669164	1.30613886217812	4.963382391419	1.64699159538833	0.105695142358588	0.672515419178236	-4.49426328389747	NA
1040	ra	hearing_ipsi_vs_contra	ING1	-0.660952029531032	-1.41195983679566	0.0900557777335957	5.8986997171329	-1.76675336391557	0.0832403148510195	0.624327639868002	-4.4957658735429	NA
1041	ra	hearing_ipsi_vs_contra	LSM8	0.382470061888489	-0.0159779030588582	0.780918026835836	7.03204490136031	1.92697584766983	0.0595502928087996	0.578763897723053	-4.49599748630821	NA
1042	ra	hearing_ipsi_vs_contra	LOC110483430	-0.672467429704925	-1.53202715573484	0.187092296324987	4.3564778717024	-1.57052782078594	0.12246294052855	0.698363725770562	-4.49622218104803	LOC110483430
1043	ra	hearing_ipsi_vs_contra	TRAF3IP1	-0.764848313441918	-1.75954548135276	0.229848854468923	3.95214249971072	-1.54360035643983	0.128854533345476	0.707919275143929	-4.49632351446538	NA
1044	ra	hearing_ipsi_vs_contra	UST	0.78694869423209	-0.253396921180429	1.82729430964461	3.01297079033835	1.51851545425224	0.135046244170257	0.717622216241166	-4.49696691920054	NA
1045	ra	hearing_ipsi_vs_contra	MDH2	-0.216549761017172	-0.410289621440938	-0.0228099005934054	9.58257958920926	-2.24382594040697	0.0292034634994518	0.479692509106586	-4.49701204662936	NA
1046	ra	hearing_ipsi_vs_contra	RABL3	0.714434416898275	-0.204806990980803	1.63367582477735	4.57097143689254	1.56021061003699	0.124881073779153	0.703406205110974	-4.49874605789813	NA
1047	ra	hearing_ipsi_vs_contra	TRIM3	0.702714295113912	-0.198465222119517	1.60389381234734	3.91658815159369	1.56537327296512	0.123666306699982	0.701495731575915	-4.49916603414692	NA
1048	ra	hearing_ipsi_vs_contra	RGS7	-0.316840088926831	-0.633638763655915	-4.14141977471139e-05	7.52858444232457	-2.00773878481681	0.0499711639601948	0.556945678776	-4.50059959839919	NA
1049	ra	hearing_ipsi_vs_contra	LAPTM4A	-0.27199225417144	-0.511817451925829	-0.0321670564170516	9.79894667539702	-2.2767333190423	0.0270201181770408	0.468727785157041	-4.50093570672663	NA
1050	ra	hearing_ipsi_vs_contra	PAIP2	-0.497734162747568	-1.04210052566387	0.0466322001687304	6.41758906588155	-1.83550937366674	0.0722513360918535	0.604287615648759	-4.50173267057214	NA
1051	ra	hearing_ipsi_vs_contra	TOR1A	-0.729273538977643	-1.66752323191718	0.208976153961891	4.22729815571226	-1.56035157320068	0.124847778609617	0.703406205110974	-4.50196809583801	TOR1A
1052	ra	hearing_ipsi_vs_contra	LETM1	-0.480349768164141	-1.03069043521697	0.0699908988886909	5.72692296238292	-1.75217071630673	0.0857420293897349	0.631231673864447	-4.5035621445631	NA
1053	ra	hearing_ipsi_vs_contra	USP39	-0.62412161913516	-1.40744339882831	0.159200160557989	4.29754593905101	-1.59948238941864	0.115877370828506	0.684307525085676	-4.50360144179969	NA
1054	ra	hearing_ipsi_vs_contra	ARL6	-0.58077796598812	-1.28619358698848	0.124637655012242	4.71802617895136	-1.6527817054357	0.104505716802145	0.672515419178236	-4.50377850567772	NA
1055	ra	hearing_ipsi_vs_contra	CCDC90B	-0.509412141993	-1.09736565645951	0.078541372473511	5.67110698590404	-1.73930898254216	0.088000135197449	0.636308669889247	-4.50571045571263	NA
1056	ra	hearing_ipsi_vs_contra	NECAP1	-0.300423426725366	-0.596517720857096	-0.00432913259363571	7.76204411589647	-2.0368272439512	0.0468626446563149	0.553165796341309	-4.50623300447683	NA
1057	ra	hearing_ipsi_vs_contra	DLK1	-0.556817574748958	-1.22626467658953	0.112629527091618	5.05213720600056	-1.66973329367061	0.101086258367173	0.662070924586696	-4.50811540673967	NA
1058	ra	hearing_ipsi_vs_contra	EXOSC6	-0.746913973890603	-1.7456620135894	0.25183406580819	3.04426750442722	-1.50129169798569	0.139433002246487	0.722176952860135	-4.50821651139448	NA
1059	ra	hearing_ipsi_vs_contra	RPL31	0.3530927365315	0.00170409821740497	0.704481374845595	7.84774377173668	2.01721183256328	0.0489398319161233	0.556945678776	-4.50855762350158	NA
1060	ra	hearing_ipsi_vs_contra	PSD2	-0.518661719608954	-1.12893521844069	0.091611779222782	5.90482634339612	-1.70612215565997	0.0940554989266721	0.650187807526477	-4.51162230682665	NA
1061	ra	hearing_ipsi_vs_contra	F8A1	0.852361927717433	-0.31077596943403	2.0154998248689	3.12965846685255	1.47110365706341	0.147393260596704	0.72687604138157	-4.51377813381065	F8A1
1062	ra	hearing_ipsi_vs_contra	MTDH	0.46045744624849	-0.0366052383535129	0.957520130850492	6.57279170104866	1.85963956576031	0.0686964510728042	0.595131447793318	-4.51416466887433	NA
1063	ra	hearing_ipsi_vs_contra	HS6ST1	-0.630100241362837	-1.42273615771321	0.162535674987538	4.42678986165295	-1.59582894052741	0.116692194972319	0.68452316502788	-4.51468248449566	NA
1064	ra	hearing_ipsi_vs_contra	FHOD3	-0.415798108322349	-0.873695408550125	0.0420991919054273	6.50899610187276	-1.82290847686204	0.0741685533799266	0.607664846037386	-4.51473390098985	NA
1065	ra	hearing_ipsi_vs_contra	SNRNP40	-0.751453509143041	-1.71888246005347	0.215975441767385	3.5626557138482	-1.55931363086967	0.125093105170181	0.703808507045077	-4.51554092076399	NA
1066	ra	hearing_ipsi_vs_contra	APIP	-0.422263712950063	-0.871482601773618	0.0269551758734906	6.68288259804942	-1.88701864415366	0.0648432574353732	0.587579803746336	-4.51563071285558	NA
1067	ra	hearing_ipsi_vs_contra	KDM4B	0.790233032631404	-0.286959127626616	1.86742519288942	3.67590645234631	1.47269371702413	0.146965238714474	0.726743835130156	-4.51566076895956	NA
1068	ra	hearing_ipsi_vs_contra	POMGNT1	-0.719981594267616	-1.65314668705037	0.213183498515141	4.24387627611358	-1.54886422170329	0.127584521288832	0.707750649672524	-4.51572858547858	NA
1069	ra	hearing_ipsi_vs_contra	FAM89A	0.462282631949707	-0.0466583679094484	0.971223631808862	6.29008702140311	1.82343621822754	0.0740874074097396	0.607664846037386	-4.5165920599646	NA
1070	ra	hearing_ipsi_vs_contra	PPIA	0.240674305154355	0.0376279877370113	0.443720622571699	10.7360605530506	2.37949637570191	0.0211064576202085	0.43816204741185	-4.51770173948367	NA
1071	ra	hearing_ipsi_vs_contra	PLD4	0.580154950002833	-0.115385018423645	1.27569491842931	4.97220369849548	1.67445063709952	0.100151170013569	0.660363745478692	-4.51782575079211	NA
1072	ra	hearing_ipsi_vs_contra	MANBA	0.89434911086092	-0.321991576371868	2.11068979809371	3.31388337556616	1.47605412719245	0.146063883175183	0.726000726837428	-4.51908895761216	NA
1073	ra	hearing_ipsi_vs_contra	GABRB4	0.661404275865208	-0.19643779898326	1.51924635071368	4.66284519446714	1.54778307402072	0.127844548449423	0.707750649672524	-4.52007308490825	GABRB4
1074	ra	hearing_ipsi_vs_contra	CLSTN2	0.553567012352275	-0.099445045710729	1.20657907041528	5.50166214860316	1.70176442138791	0.0948755975559921	0.651203121960451	-4.52180716934421	NA
1075	ra	hearing_ipsi_vs_contra	L2HGDH	-0.693038529185453	-1.61252601275049	0.226448954379588	3.7557458491522	-1.51308036704011	0.136418505749491	0.719708526308707	-4.52190205221294	NA
1076	ra	hearing_ipsi_vs_contra	ATAD2	-0.571602963405572	-1.27593120547962	0.132725278668476	4.59173868420647	-1.62918276429599	0.109422939375951	0.675010743226633	-4.52254761351745	NA
1077	ra	hearing_ipsi_vs_contra	NOMO1	-0.405517428673924	-0.83760209078571	0.0265672334378627	6.7196484750529	-1.88404430939722	0.0652527649204545	0.587579803746336	-4.52371556191323	NOMO1
1078	ra	hearing_ipsi_vs_contra	C5H15orf62	0.402737724168569	-0.0252057786383845	0.830681226975522	6.68195163946748	1.88923643533188	0.0645393335885466	0.587579803746336	-4.52407120414686	NA
1079	ra	hearing_ipsi_vs_contra	B3GNT2	0.635196113888713	-0.174233886634506	1.44462611441193	4.59893970815235	1.57535695166129	0.121344109037275	0.696441096395616	-4.52597428362744	NA
1080	ra	hearing_ipsi_vs_contra	YRDC	-0.581079799399435	-1.27852964929155	0.116370050492682	5.00796352549974	-1.67252736054669	0.10053154787785	0.660611399013188	-4.52612821189833	NA
1081	ra	hearing_ipsi_vs_contra	JARID2	-0.517595835877105	-1.12210966425353	0.0869179924993174	5.50997379443702	-1.71883810130992	0.0916958333634761	0.647244948320214	-4.52819180550724	NA
1082	ra	hearing_ipsi_vs_contra	RAD51	0.72868393676928	-0.244402197247553	1.70177007078611	3.44466091659389	1.50327470591307	0.138922262739421	0.722176952860135	-4.52821145473876	NA
1083	ra	hearing_ipsi_vs_contra	LOC110476506	0.496856421121702	-0.0921712594404276	1.08588410168383	5.33948842158122	1.69334574451884	0.0964766443542604	0.652209411888455	-4.52895233884178	LOC110476506
1084	ra	hearing_ipsi_vs_contra	MCMBP	0.653907681966087	-0.181389542128598	1.48920490606077	4.20337001615505	1.57154144750666	0.122227413992825	0.698363725770562	-4.52906580903454	NA
1085	ra	hearing_ipsi_vs_contra	INIP	-0.336348251851723	-0.674334589786807	0.00163808608336213	7.62355543343692	-1.99774690930204	0.0510792553435321	0.558256175433118	-4.52909930546401	NA
1086	ra	hearing_ipsi_vs_contra	CCDC58	-0.586051524790714	-1.30779091442225	0.13568786484082	4.67527244459652	-1.63006840781051	0.109235057832631	0.674967674182412	-4.52952787994986	NA
1087	ra	hearing_ipsi_vs_contra	LOC116183732	-0.578702865172288	-1.26506925822076	0.107663527876186	4.90667441945555	-1.692583333138	0.0966227307170736	0.652209411888455	-4.52955097832381	LOC116183732
1088	ra	hearing_ipsi_vs_contra	TMEM201	-0.678048974598999	-1.5687810412665	0.212683092068505	3.73669761247236	-1.52814447091619	0.132642075362073	0.713970053694731	-4.52972406855951	NA
1089	ra	hearing_ipsi_vs_contra	OASL	0.774063381520456	-0.298338503815496	1.84646526685641	2.64041023474673	1.44900335913701	0.153444430471022	0.733049051385098	-4.52979753614894	OASL
1090	ra	hearing_ipsi_vs_contra	BRAT1_1	0.778620466745882	-0.273850410002651	1.83109134349442	3.00039385198855	1.48513579763328	0.143649712797296	0.725474518394902	-4.52988561644082	BRAT1_1
1091	ra	hearing_ipsi_vs_contra	TMEM33	-0.359222848428041	-0.733562163736962	0.0151164668808812	7.01106900720053	-1.92641099723788	0.0596224649939837	0.578763897723053	-4.52999921390249	NA
1092	ra	hearing_ipsi_vs_contra	DNAJB9	0.565443191628797	-0.123851735243393	1.25473811850099	4.8683839461926	1.64677526550561	0.105739795016927	0.672515419178236	-4.53055415093908	NA
1093	ra	hearing_ipsi_vs_contra	TXLNA	-0.739595826434609	-1.73090076950825	0.251709116639033	4.01337350882915	-1.49774410264656	0.140350424933119	0.722176952860135	-4.53176329134129	NA
1094	ra	hearing_ipsi_vs_contra	CDC42EP3	-0.712856888472371	-1.62752798270934	0.201814205764603	4.35498121624985	-1.56454419054397	0.123860746138143	0.701495731575915	-4.53428068761238	NA
1095	ra	hearing_ipsi_vs_contra	MDGA2	-0.748153165464212	-1.70260907214674	0.206302741218314	4.00606716261018	-1.57356644518081	0.121757976523802	0.69674126432477	-4.53431653928185	NA
1096	ra	hearing_ipsi_vs_contra	CISH	-0.292170542756569	-0.572734438672919	-0.0116066468402191	8.4226710931779	-2.09052363540285	0.0415626847695575	0.53662508241834	-4.53560666056689	NA
1097	ra	hearing_ipsi_vs_contra	RUSC2	-0.394379933904525	-0.821984601807273	0.0332247339982231	6.54219357684787	-1.85149613854856	0.0698792453335387	0.597518615467001	-4.53722174361161	NA
1098	ra	hearing_ipsi_vs_contra	DDAH1	-0.357319371693727	-0.723357987312536	0.00871924392508255	7.20976328649533	-1.95965714700389	0.0554997325768794	0.568116784465587	-4.53772067471181	NA
1099	ra	hearing_ipsi_vs_contra	NECAP2	0.693452438328619	-0.22194373829842	1.60884861495566	4.48917255732672	1.52075069514497	0.134485082576939	0.716803806570534	-4.53857048969595	NA
1100	ra	hearing_ipsi_vs_contra	LATS1	-0.739521156348997	-1.73804529418883	0.259002981490835	3.50162775067433	-1.48676549491678	0.143219844870013	0.725474518394902	-4.53990679808974	NA
1101	ra	hearing_ipsi_vs_contra	SLC30A4	0.806303953704669	-0.296165435061327	1.90877334247066	3.00931761722886	1.4681914409237	0.148179731605395	0.727496414786233	-4.5402640011179	NA
1102	ra	hearing_ipsi_vs_contra	SPOUT1	0.551641582198145	-0.110197732056872	1.21348089645316	5.18416098348967	1.67322703229182	0.100393032668567	0.660611399013188	-4.54062624330494	NA
1103	ra	hearing_ipsi_vs_contra	CYP51A1	-0.342099618231893	-0.691277506035209	0.00707826957142255	7.40854906685771	-1.96678231351558	0.0546487025841688	0.568116784465587	-4.54074197555756	CYP51A1
1104	ra	hearing_ipsi_vs_contra	CAV2	-0.638427544915699	-1.41201636745837	0.135161277626969	4.86604829600266	-1.65673050363921	0.103700833643909	0.671702542627943	-4.5417937209733	NA
1105	ra	hearing_ipsi_vs_contra	WIZ	-0.728027095988218	-1.68926136355598	0.23320717157954	4.23945089764669	-1.52043807520989	0.134563454606586	0.716803806570534	-4.54283475565139	NA
1106	ra	hearing_ipsi_vs_contra	LOC110467673	0.532238373138859	-0.0939780188668748	1.15845476514459	5.867582809915	1.70620884717207	0.0940392436694759	0.650187807526477	-4.54290704846969	LOC110467673
1107	ra	hearing_ipsi_vs_contra	SELENOH	0.656605780083257	-0.166257069908561	1.47946863007508	5.22867168770043	1.60187153525487	0.115347016801506	0.684307525085676	-4.54456039164375	NA
1108	ra	hearing_ipsi_vs_contra	VASH1	0.503740673236829	-0.0818162614373859	1.08929760791104	5.61010928049864	1.72698405523307	0.0902101031505061	0.643832847300094	-4.54572289749601	NA
1109	ra	hearing_ipsi_vs_contra	CYFIP1	-0.486729100600132	-1.05830156384276	0.0848433626424939	5.46130439283591	-1.70948956195898	0.0934257895060652	0.650187807526477	-4.54642471323283	NA
1110	ra	hearing_ipsi_vs_contra	SORBS1	0.497832751994304	-0.0740115166696205	1.06967702065823	6.01279308683101	1.74765671737557	0.086528989994081	0.632279136605172	-4.54661783375416	NA
1111	ra	hearing_ipsi_vs_contra	FAM13C	0.36484626124366	-0.0161666666847175	0.745859189172039	6.94286034026212	1.92229761321462	0.0601502971758273	0.580466245363009	-4.54684345542452	NA
1112	ra	hearing_ipsi_vs_contra	DHODH	0.77461044486002	-0.282148261066449	1.83136915078649	3.42793119125771	1.47149216012485	0.14728859054777	0.72687604138157	-4.5471311546996	NA
1113	ra	hearing_ipsi_vs_contra	ENOPH1	-0.278082215688467	-0.547163370675049	-0.00900106070188594	8.25645256619976	-2.07462864591107	0.0430743026617107	0.548518671617097	-4.54955791799255	NA
1114	ra	hearing_ipsi_vs_contra	RPS19BP1	-0.628909570308283	-1.41591721998747	0.158098079370902	4.40903708980885	-1.60420434431827	0.114831066544085	0.684307525085676	-4.54997646246201	NA
1115	ra	hearing_ipsi_vs_contra	CD38	0.558496673424288	-0.118445961775032	1.23543930862361	4.93899031789738	1.65622433405989	0.103803721902031	0.671804440319779	-4.55057548070841	CD38
1116	ra	hearing_ipsi_vs_contra	SRC	-0.790055040450478	-1.90447626110984	0.324366180208885	3.26715362721145	-1.4231753505259	0.16076079149748	0.74269465988734	-4.55063236311593	NA
1117	ra	hearing_ipsi_vs_contra	TRIM2	-0.302730074195345	-0.604411377292924	-0.00104877109776663	7.63998657206038	-2.01445518524674	0.0492380342528935	0.556945678776	-4.55073622879497	NA
1118	ra	hearing_ipsi_vs_contra	NAT1	-0.609656404395663	-1.39892017640339	0.179607367612069	3.82836575049134	-1.5506486661893	0.127156270575535	0.707668255304135	-4.55102858205058	NA
1119	ra	hearing_ipsi_vs_contra	CEP85	0.778813702591196	-0.319778556200293	1.87740596138268	2.8781546098549	1.42313954873089	0.160771118337921	0.74269465988734	-4.55224993696363	NA
1120	ra	hearing_ipsi_vs_contra	LOC110484246	0.711456529624734	-0.264805026514175	1.68771808576364	3.66626683813572	1.46296056675948	0.149600661551634	0.728901326953223	-4.55654965996085	LOC110484246
1121	ra	hearing_ipsi_vs_contra	SMDT1	0.347211397969081	-0.0138445435012189	0.708267339439382	7.40642441032689	1.93050048728874	0.0591016253080663	0.578161368070101	-4.55706796775138	NA
1122	ra	hearing_ipsi_vs_contra	SURF4	-0.453750001924907	-0.961813813422193	0.054313809572379	6.1326083467293	-1.79287006566205	0.0789120628618022	0.616510257540309	-4.55807840709312	NA
1123	ra	hearing_ipsi_vs_contra	METRNL	-0.740398607260729	-1.72436592544952	0.24356871092806	4.15771791547157	-1.51055087751696	0.137060923474115	0.721136927056981	-4.56018263691759	NA
1124	ra	hearing_ipsi_vs_contra	RNF123	-0.671997061269554	-1.55103378124788	0.207039658708775	4.44813976399358	-1.53465512780755	0.13103592127062	0.71252866986618	-4.56022663676996	NA
1125	ra	hearing_ipsi_vs_contra	ENO1	-0.146227796298346	-0.263502396381074	-0.0289531962156177	11.5038293516824	-2.50308969739902	0.015548537079459	0.403529036392155	-4.56068090495189	NA
1126	ra	hearing_ipsi_vs_contra	YARS2	-0.697956805081321	-1.61220503777594	0.216291427613302	4.10881923078807	-1.53255071388071	0.131553365242855	0.71252866986618	-4.56105950216757	NA
1127	ra	hearing_ipsi_vs_contra	ABHD18	0.642588396458622	-0.187758754853226	1.47293554777047	4.56216980153891	1.55354421174795	0.126463816696683	0.706162112329322	-4.56150705693215	NA
1128	ra	hearing_ipsi_vs_contra	ALOX5AP	0.708534363908034	-0.236716896674551	1.65378562449062	3.80905470298243	1.50474909710434	0.138543483811627	0.722176952860135	-4.56159489632017	NA
1129	ra	hearing_ipsi_vs_contra	MARF1	-0.722372067054007	-1.69871188774934	0.253967753641326	4.06484073130762	-1.48528699947141	0.143609787214335	0.725474518394902	-4.56668713990717	NA
1130	ra	hearing_ipsi_vs_contra	ADAR	0.657930949069188	-0.203116756379164	1.51897865451754	4.62410677400078	1.53392293349875	0.131215772292657	0.71252866986618	-4.56825513763344	NA
1131	ra	hearing_ipsi_vs_contra	MAP1A	-0.159573207472645	-0.292929727243115	-0.0262166877021755	10.9686071011291	-2.40212807847507	0.0199715284960018	0.429497242886417	-4.56847770017698	NA
1132	ra	hearing_ipsi_vs_contra	SRP19	-0.305488355822636	-0.61068097515639	-0.000295736488881315	7.89434749959974	-2.00942162951919	0.0497865936405539	0.556945678776	-4.56880830745048	NA
1133	ra	hearing_ipsi_vs_contra	ZNF385C	-0.620999485876744	-1.45253198722225	0.210533015468763	4.73829546770502	-1.49920993005395	0.139970778094725	0.722176952860135	-4.56976323771543	NA
1134	ra	hearing_ipsi_vs_contra	DECR1	0.603570308012045	-0.185477769976356	1.39261838600045	4.41745231796412	1.53558845723515	0.130806950233828	0.71252866986618	-4.56998291357214	NA
1135	ra	hearing_ipsi_vs_contra	RNF149	0.529024421403056	-0.119305487731331	1.17735433053744	5.71593216705132	1.63806111859421	0.107551328133619	0.672515419178236	-4.57000757774827	NA
1136	ra	hearing_ipsi_vs_contra	TMBIM6	-0.224656901958632	-0.413772560687944	-0.0355412432293191	10.7924272512596	-2.38474921257768	0.0208380027331184	0.43816204741185	-4.57233249073915	NA
1137	ra	hearing_ipsi_vs_contra	ADAM9	-0.580608475623801	-1.306650455995	0.145433504747401	4.96913014930652	-1.6053586662077	0.114576455922406	0.684307525085676	-4.57322106959344	ADAM9
1138	ra	hearing_ipsi_vs_contra	LAYN	0.739296849041283	-0.277769013395738	1.7563627114783	3.32075855175365	1.45921812655237	0.150623820766506	0.729735016007684	-4.57391661940366	NA
1139	ra	hearing_ipsi_vs_contra	WEE1	-0.765143433094268	-1.83087296846236	0.300586102273824	3.66626683813572	-1.44127313514847	0.15560633991169	0.736740582333726	-4.57451549988068	NA
1140	ra	hearing_ipsi_vs_contra	CD027	0.657175826468716	-0.207942488339161	1.52229414127659	4.07074829889354	1.52495318718636	0.133435065124591	0.715241642545441	-4.57511142997518	CD027
1141	ra	hearing_ipsi_vs_contra	RBM34	0.621906325686489	-0.187756112937319	1.4315687643103	4.48085325300508	1.54195400835923	0.129253817133105	0.708334905813075	-4.57553792438865	NA
1142	ra	hearing_ipsi_vs_contra	BUB3	-0.484079356503818	-1.05496732333154	0.086808610323906	5.81572552057298	-1.70222165760696	0.0947892724771381	0.651190474379483	-4.57582897141127	NA
1143	ra	hearing_ipsi_vs_contra	FKBP1B	-0.325775491665084	-0.661915341685576	0.0103643583554079	7.16460813979481	-1.94557888894956	0.0572146989812777	0.572741428243751	-4.57670476226721	NA
1144	ra	hearing_ipsi_vs_contra	COQ8A	0.477524554860959	-0.0801284705057498	1.03517758022767	5.9321085940009	1.71902456957662	0.0916615986127958	0.647244948320214	-4.57749372303486	NA
1145	ra	hearing_ipsi_vs_contra	LOC116184166	0.509382994560344	-0.115493197533002	1.13425918665369	5.68069766381451	1.63644307334127	0.107890463829651	0.672515419178236	-4.5782708489209	LOC116184166
1146	ra	hearing_ipsi_vs_contra	GOT1	-0.199362540114628	-0.375199405786338	-0.0235256744429166	10.1011493257983	-2.27606186816168	0.0270631771864406	0.468727785157041	-4.57896997111814	NA
1147	ra	hearing_ipsi_vs_contra	LOC110473975	-0.734579150640907	-1.78056421534583	0.311405914064012	2.95374956178147	-1.409819627589	0.164649107304223	0.745403662470304	-4.57919717641536	LOC110473975
1148	ra	hearing_ipsi_vs_contra	GPSM2	0.583546202110278	-0.176488952516188	1.34358135673674	4.26131449010656	1.54131712795404	0.129408542942237	0.708438245027529	-4.58045605676629	NA
1149	ra	hearing_ipsi_vs_contra	ZDHHC17	-0.475416790081807	-1.02301481784231	0.0721812376786958	5.88214750410085	-1.74286231061718	0.0873714027603953	0.633576869603077	-4.58227904885062	NA
1150	ra	hearing_ipsi_vs_contra	TBC1D22B	-0.651223113611565	-1.52136534479794	0.218919117574812	3.49744804419024	-1.50241529982939	0.139143427223563	0.722176952860135	-4.58259291049313	NA
1151	ra	hearing_ipsi_vs_contra	PPP1R1C	0.615783768035374	-0.143423144860598	1.37499068093135	4.59916906931925	1.62824038078565	0.109623146560046	0.675010743226633	-4.5828328330793	NA
1152	ra	hearing_ipsi_vs_contra	ANAPC10	0.705975537200694	-0.25091145391813	1.66286252831952	3.58891710560962	1.48108314769194	0.14472310368615	0.726000726837428	-4.5852306927725	NA
1153	ra	hearing_ipsi_vs_contra	MED16	-0.666897696931522	-1.57444030527385	0.240644911410808	4.36674689866361	-1.47517190291134	0.146300097588924	0.726000726837428	-4.58532181530155	NA
1154	ra	hearing_ipsi_vs_contra	SNCA	0.474518698120944	-0.0976030525011667	1.04664044874305	5.39419582058545	1.66500410890152	0.10203086917948	0.66479622961575	-4.58634242105659	NA
1155	ra	hearing_ipsi_vs_contra	UBE2L6	0.718182543801436	-0.295263564588515	1.73162865219139	2.87260304423547	1.42260595995107	0.160925090394056	0.74269465988734	-4.58988931020523	UBE2L6
1156	ra	hearing_ipsi_vs_contra	LOC110477491	0.679573852349477	-0.257391487053904	1.61653919175286	4.09909355372324	1.45600736910911	0.151505991089213	0.730702005329763	-4.59038879764652	LOC110477491
1157	ra	hearing_ipsi_vs_contra	LOC116183431	0.815579596511448	-0.333830743811387	1.96498993683428	3.5580552670024	1.42443189923026	0.160398673370775	0.74269465988734	-4.59043148833854	LOC116183431
1158	ra	hearing_ipsi_vs_contra	RSPH1	-0.759164084606389	-1.85163920958376	0.333311040370983	3.20276375449933	-1.39500105139286	0.169048208999346	0.749470312376935	-4.59111937873328	NA
1159	ra	hearing_ipsi_vs_contra	DOCK4	0.533716029611682	-0.0919904634156931	1.15942252263906	5.8016620313523	1.71234008381094	0.0928954633572319	0.650187807526477	-4.59116184169016	NA
1160	ra	hearing_ipsi_vs_contra	SMIM12	0.525893346309789	-0.133708579848884	1.18549527246846	5.21041756811035	1.60053877209465	0.115642627082199	0.684307525085676	-4.59174800409648	NA
1161	ra	hearing_ipsi_vs_contra	ADAM17	0.687143452810425	-0.228364445153503	1.60265135077435	3.82311315465008	1.50673111151379	0.138035584986515	0.722176952860135	-4.59289991311557	NA
1162	ra	hearing_ipsi_vs_contra	SLC35C2	0.429218001779323	-0.0469318815928008	0.905367885151447	6.56510036375598	1.80960873662537	0.0762383505405622	0.60959046262101	-4.59298305260476	NA
1163	ra	hearing_ipsi_vs_contra	DNAJC30	-0.60555162364968	-1.37405912979643	0.162955882497071	4.5595332570487	-1.58180701597598	0.119862588726988	0.693098900155755	-4.5930234562668	NA
1164	ra	hearing_ipsi_vs_contra	ANAPC13	0.430036845476394	-0.0476042454015738	0.907677936354362	6.58716578614686	1.80740060840505	0.0765866469158688	0.610215055450022	-4.59363345473543	NA
1165	ra	hearing_ipsi_vs_contra	OSBPL6	0.699434235371913	-0.273093084234471	1.6719615549783	3.51557654815947	1.44376169156905	0.154907783117696	0.735239650413303	-4.59368988132133	NA
1166	ra	hearing_ipsi_vs_contra	DGKI	-0.549618126113229	-1.19444682017893	0.095210567952472	5.94061347678644	-1.71106745335152	0.0931319220761994	0.650187807526477	-4.59437836304481	NA
1167	ra	hearing_ipsi_vs_contra	ATP6AP1	0.451131486288054	-0.0423216341218476	0.944584606697957	6.84413034891519	1.83530259187777	0.0722824573985672	0.604287615648759	-4.59512614719769	NA
1168	ra	hearing_ipsi_vs_contra	GEMIN2	0.487908405776235	-0.100738031037142	1.07655484258961	5.47441014040297	1.66392680871877	0.102247058378313	0.665642167212869	-4.59513313316255	NA
1169	ra	hearing_ipsi_vs_contra	CTSB	0.713420224193887	-0.291542854180101	1.71838330256787	3.71520186274545	1.42510134024424	0.160206010026902	0.74269465988734	-4.59528486766843	NA
1170	ra	hearing_ipsi_vs_contra	HS3ST1_1	0.535498109434816	-0.130772696013694	1.20176891488333	4.99567491254228	1.61345774574672	0.11280286671819	0.679624765858959	-4.59598095923681	HS3ST1_1
1171	ra	hearing_ipsi_vs_contra	SOX2	0.430150551060137	-0.0630753154596549	0.92337641757993	6.27278233599032	1.75075379889473	0.0859884079516569	0.631911008095178	-4.59699333764964	NA
1172	ra	hearing_ipsi_vs_contra	SLC16A6	-0.546828468952459	-1.20837266661752	0.114715728712604	5.42294478615269	-1.65936792204364	0.10316607918489	0.66936375282587	-4.59787332212874	NA
1173	ra	hearing_ipsi_vs_contra	EIF4A3	-0.336631655277636	-0.69091253365639	0.0176492231011171	7.17043370872591	-1.90746983231078	0.0620862309501053	0.584869025555139	-4.59820729545928	NA
1174	ra	hearing_ipsi_vs_contra	MTSS2	-0.621352195791336	-1.45282114776964	0.210116756186971	3.94700233034148	-1.50017608838553	0.1397209898103	0.722176952860135	-4.59881852116837	NA
1175	ra	hearing_ipsi_vs_contra	NVL	0.645688040445573	-0.239375814821806	1.53075189571295	3.9970140130287	1.46453102220195	0.149172938512991	0.728659702191465	-4.60013696548667	NA
1176	ra	hearing_ipsi_vs_contra	ATG4C	-0.496887256281611	-1.08829316671429	0.0945186541510721	5.64290093984645	-1.68664093398773	0.0977676128453557	0.653026654949742	-4.60182593876763	NA
1177	ra	hearing_ipsi_vs_contra	VOPP1	0.508422533406788	-0.115349492891697	1.13219455970527	5.7607442687879	1.6362487738506	0.107931246764339	0.672515419178236	-4.60387321456765	NA
1178	ra	hearing_ipsi_vs_contra	SOX8	-0.452228409447326	-0.979664460845434	0.0752076419507822	5.72835017399647	-1.72122826218534	0.0912578107604333	0.647244948320214	-4.60390057141851	NA
1179	ra	hearing_ipsi_vs_contra	A33	0.765330534257885	-0.302013538488314	1.83267460700408	3.72261548094861	1.43944486979619	0.156121114627702	0.73728472018649	-4.60538707892359	A33
1180	ra	hearing_ipsi_vs_contra	TP53I11	0.581256505422785	-0.158284992586752	1.32079800343232	4.79933274940907	1.57781367625434	0.120778092547821	0.694744430864627	-4.60576985631641	NA
1181	ra	hearing_ipsi_vs_contra	TSC22D1	-0.202605771147381	-0.3834609486337	-0.0217505936610612	10.0686409615901	-2.24890600441384	0.0288565215787653	0.477028786620476	-4.60614183872838	NA
1182	ra	hearing_ipsi_vs_contra	CARNMT1	0.618349304744101	-0.180786928728803	1.41748553821701	4.616865954075	1.55332915118869	0.126515143123864	0.706162112329322	-4.6074548619992	NA
1183	ra	hearing_ipsi_vs_contra	NDST2	0.719437194617634	-0.255447681628589	1.69432207086386	4.41266815056135	1.48146021229783	0.144622967587806	0.726000726837428	-4.60787987396744	NA
1184	ra	hearing_ipsi_vs_contra	ARFIP2	0.514070739051052	-0.132303449001536	1.16044492710364	4.75645656886604	1.59657497396461	0.116525432675451	0.684412811428109	-4.60805061043689	NA
1185	ra	hearing_ipsi_vs_contra	CDC42EP4	0.804239498256265	-0.315285379389682	1.92376437590221	4.17487460840511	1.44212228527406	0.155367700835935	0.736367327445635	-4.61268108714566	NA
1186	ra	hearing_ipsi_vs_contra	TMEM141	-0.365206024455778	-0.758355761995852	0.027943713084297	6.74160443184226	-1.86479193064943	0.0679568771926067	0.592199862520251	-4.61294528685653	NA
1187	ra	hearing_ipsi_vs_contra	CAMSAP1	-0.392023610846087	-0.805190862506502	0.0211436408143286	7.10161881008255	-1.90474468986724	0.0624477436471043	0.584869025555139	-4.61299813244426	NA
1188	ra	hearing_ipsi_vs_contra	C9orf72	-0.497435797311423	-1.08131332528642	0.0864417306635716	5.75465642665235	-1.71027407707813	0.0932795853486844	0.650187807526477	-4.61449158633433	NA
1189	ra	hearing_ipsi_vs_contra	OLFM2	-0.77377357890841	-1.79431974805596	0.246772590239138	4.64349787664465	-1.52205966693638	0.134157325304001	0.715629524874214	-4.61712178009829	OLFM2
1190	ra	hearing_ipsi_vs_contra	SIRPA_0	0.366168730573235	-0.0185226899396037	0.750860151086073	7.06728561248288	1.91081742059	0.0616445870212733	0.583416005722868	-4.61738055431791	SIRPA_0
1191	ra	hearing_ipsi_vs_contra	LOC110470343	0.497620910424209	-0.111859693542594	1.10710151439101	5.51076762982459	1.63903855837071	0.107346882165559	0.672515419178236	-4.61818261831316	LOC110470343
1192	ra	hearing_ipsi_vs_contra	CCNE2	0.650133352876888	-0.272836166894132	1.57310287264791	3.55285346638161	1.41405247334764	0.163408962434327	0.745403662470304	-4.61868732031876	NA
1193	ra	hearing_ipsi_vs_contra	PLEKHG1	0.615673863805419	-0.19911757110923	1.43046529872007	4.55297354046733	1.51689213931853	0.135454947023594	0.718234131321229	-4.61877643038329	NA
1194	ra	hearing_ipsi_vs_contra	DYNC2LI1	0.658039511466731	-0.235582631375652	1.55166165430911	4.54304346637088	1.47825204338362	0.145476700825062	0.726000726837428	-4.61975668154255	NA
1195	ra	hearing_ipsi_vs_contra	CNTN5	-0.71405561980232	-1.75352972539438	0.325418485789739	3.28201187953539	-1.37901441106998	0.173895270729018	0.752962544523141	-4.62523270687577	NA
1196	ra	hearing_ipsi_vs_contra	PIGY	-0.593571108391621	-1.3828802238579	0.195738007074659	4.12880036715986	-1.50964931308414	0.137290474876877	0.721250201148522	-4.62530996663548	NA
1197	ra	hearing_ipsi_vs_contra	LOC110484679	-0.62048652260725	-1.45197403271521	0.211000987500705	3.78530544750347	-1.49805259418094	0.140270458470538	0.722176952860135	-4.6259154654441	LOC110484679
1198	ra	hearing_ipsi_vs_contra	C21H1orf174	0.714934573980861	-0.247666404590727	1.67753555255245	4.46974782470801	1.49097526724327	0.142114128212926	0.725440861102802	-4.62745010987059	NA
1199	ra	hearing_ipsi_vs_contra	ATPAF1	0.570443421359107	-0.176414080767724	1.31730092348594	4.73963172958325	1.53329340054051	0.13137056380122	0.71252866986618	-4.62853274781893	NA
1200	ra	hearing_ipsi_vs_contra	DVL3	-0.775624047107514	-1.84724368439613	0.295995590181098	4.10243187193322	-1.45298469650796	0.152340181962238	0.730702005329763	-4.62913751137418	NA
1201	ra	hearing_ipsi_vs_contra	POLR2I	-0.49723396432101	-1.10422890369989	0.109760975057867	5.33295603808438	-1.64447075349588	0.10621642620312	0.672515419178236	-4.62967625703054	NA
1202	ra	hearing_ipsi_vs_contra	ATP1B4	-0.680868746021154	-1.61965727736976	0.257919785327456	4.1264212013827	-1.45594866314919	0.151522158459426	0.730702005329763	-4.63025805248935	NA
1203	ra	hearing_ipsi_vs_contra	GPC6	0.636661551596875	-0.2433410934332	1.51666419662695	4.64476748925863	1.45236269114832	0.152512287415668	0.7310725817164	-4.63068951962541	NA
1204	ra	hearing_ipsi_vs_contra	DGKD	0.72968364116582	-0.309336756527855	1.7687040388595	3.59672306570548	1.40981125888371	0.164651566386485	0.745403662470304	-4.63156370498902	NA
1205	ra	hearing_ipsi_vs_contra	TADA2B	0.738134331616641	-0.302799165096163	1.77906782832945	4.10534218412542	1.42351766064314	0.160662079986285	0.74269465988734	-4.63229931789561	NA
1206	ra	hearing_ipsi_vs_contra	ME3	-0.434543573857412	-0.949510520550155	0.0804233728353313	5.43894352432391	-1.69396493213627	0.0963581351383418	0.652209411888455	-4.63287254840522	NA
1207	ra	hearing_ipsi_vs_contra	PRMT9	-0.74216574945974	-1.81139118049173	0.327059681572255	3.52946060724938	-1.39342008604972	0.169522850713084	0.749470312376935	-4.63321259495696	NA
1208	ra	hearing_ipsi_vs_contra	TMEM192	0.642108266827704	-0.234052875591846	1.51826940924725	4.07482221236473	1.4712101454554	0.147364564794201	0.72687604138157	-4.63435623661146	NA
1209	ra	hearing_ipsi_vs_contra	OGA	-0.407033790342672	-0.858559041462998	0.0444914607776553	6.40131790171008	-1.8096678026198	0.0762290521329033	0.60959046262101	-4.63481615232578	NA
1210	ra	hearing_ipsi_vs_contra	TSR1	-0.661154709239073	-1.57619535913331	0.253885940655159	4.07280308769167	-1.45048468031032	0.153032847088967	0.732531054305099	-4.63495254998654	NA
1211	ra	hearing_ipsi_vs_contra	LOC116184316	0.757802169263232	-0.364615168222358	1.88021950674882	2.71410679416335	1.35535142260506	0.181265001666134	0.757695570955834	-4.63664641213076	LOC116184316
1212	ra	hearing_ipsi_vs_contra	COA7	0.596920990792667	-0.187939836087427	1.38178181767276	4.83414390815475	1.52677357900999	0.132982261492115	0.714686723958783	-4.63690404734737	COA7
1213	ra	hearing_ipsi_vs_contra	UBAP1	0.52260947244312	-0.129167155371636	1.17438610025788	5.21122037606954	1.60964065457341	0.11363596346992	0.681572806946915	-4.63791072731505	NA
1214	ra	hearing_ipsi_vs_contra	RGMB	-0.666934835053314	-1.58105211893081	0.247182448824178	4.25176349192296	-1.46464346975656	0.149142349644068	0.728659702191465	-4.63945709447074	NA
1215	ra	hearing_ipsi_vs_contra	ACADM	-0.42336962693834	-0.909877107631942	0.0631378537552626	6.20860528682241	-1.7469505576448	0.0866526418413392	0.632279136605172	-4.64031978939732	NA
1216	ra	hearing_ipsi_vs_contra	FKTN	-0.545966446480023	-1.23585543493633	0.143922541976281	5.16131611519201	-1.58868274349863	0.118299393759771	0.69031356251687	-4.6406615037922	NA
1217	ra	hearing_ipsi_vs_contra	KAT2B	0.480864181476347	-0.103235221234194	1.06496358418689	5.43882369677186	1.65266985188313	0.104528590081027	0.672515419178236	-4.6410010431437	NA
1218	ra	hearing_ipsi_vs_contra	ZCCHC14	-0.761570839200125	-1.85958459581367	0.336442917413424	3.1594813738305	-1.39236456892286	0.169840313236336	0.749470312376935	-4.64182740581423	NA
1219	ra	hearing_ipsi_vs_contra	YWHAG	-0.153301268089026	-0.277179490498085	-0.0294230456799665	11.7575155324849	-2.48428387655984	0.0162982839567873	0.409209031722856	-4.64202321408552	NA
1220	ra	hearing_ipsi_vs_contra	NKIRAS1	-0.534715178471304	-1.22452056672189	0.155090209779279	5.15497677286801	-1.55613176513854	0.125847578031854	0.704576645871436	-4.64217911705752	NA
1221	ra	hearing_ipsi_vs_contra	EEF1AKMT1	-0.571711750842519	-1.31224145362147	0.168817951936427	4.58428344370503	-1.54983360734109	0.127351734328622	0.707734079455672	-4.64246106757114	NA
1222	ra	hearing_ipsi_vs_contra	MCRIP2	0.51579847177163	-0.159948638115554	1.19154558165881	4.62052488029634	1.53230878814317	0.131612955530358	0.71252866986618	-4.64603205251921	NA
1223	ra	hearing_ipsi_vs_contra	ARSB	0.718993967950976	-0.33101476305004	1.76900269895199	3.31183478651334	1.3746203684433	0.175246075027564	0.752962544523141	-4.64664757121005	NA
1224	ra	hearing_ipsi_vs_contra	LOC110481545	-0.729412728935026	-1.77852162128615	0.319696163416094	3.88321691854804	-1.39573576742806	0.168827980168026	0.749470312376935	-4.64772694779464	LOC110481545
1225	ra	hearing_ipsi_vs_contra	MBLAC2	0.563550645696141	-0.202430570945268	1.32953186233755	4.93091274807192	1.47694822069546	0.14582479749097	0.726000726837428	-4.64782529134917	NA
1226	ra	hearing_ipsi_vs_contra	BTBD7	0.5671639279435	-0.184499612555113	1.31882746844211	4.45734930986324	1.51473114276372	0.136000547899794	0.719486769534393	-4.6479568896604	NA
1227	ra	hearing_ipsi_vs_contra	SORL1	-0.290602213031766	-0.585435355713281	0.00423092964974858	7.89367903551492	-1.9786685632138	0.0532539432791346	0.565401370241831	-4.64900785096725	NA
1228	ra	hearing_ipsi_vs_contra	LOC110475232	0.490319053327122	-0.125485221302491	1.10612332795673	5.5867836579599	1.59840382013689	0.116117442433105	0.684307525085676	-4.6499722729807	LOC110475232
1229	ra	hearing_ipsi_vs_contra	ASXL2	-0.690405812214228	-1.68441290785632	0.303601283427868	3.61485156967472	-1.39432942494437	0.169249720976049	0.749470312376935	-4.65282899926406	NA
1230	ra	hearing_ipsi_vs_contra	RNF113A_0	-0.46534586485442	-1.02448894541737	0.0937972157085277	5.77907705571215	-1.67071873403819	0.100890331474413	0.662070924586696	-4.65368104466392	RNF113A_0
1231	ra	hearing_ipsi_vs_contra	LOC110470722	-0.601784775842795	-1.40331534756814	0.199745795882553	5.00809605228942	-1.50720228244653	0.137915063232076	0.722176952860135	-4.65398562830143	LOC110470722
1232	ra	hearing_ipsi_vs_contra	EBF1	0.74604697912063	-0.402105220403091	1.89419917864435	2.53878916086211	1.30441910880942	0.197934006821455	0.777117964377377	-4.65532500668083	NA
1233	ra	hearing_ipsi_vs_contra	NKX2-1	-0.40184586477401	-0.86407770742905	0.0603859778810311	6.30678632736554	-1.74521959908248	0.0869563621224954	0.632320414377542	-4.65590793438145	NA
1234	ra	hearing_ipsi_vs_contra	PHACTR3	0.432542216203562	-0.0635754444766444	0.928659876883769	6.42988923150551	1.75022648770877	0.0860802488972414	0.631911008095178	-4.65713785403077	NA
1235	ra	hearing_ipsi_vs_contra	SHLD3	-0.687643594795559	-1.66644635129009	0.291159161698975	3.69688062256181	-1.41032322063643	0.164501182608561	0.745403662470304	-4.65867396444306	NA
1236	ra	hearing_ipsi_vs_contra	SERTAD2	-0.316641802195826	-0.65464905701887	0.021365452627218	7.34317952129341	-1.88058368936874	0.0657319858199973	0.588061315960594	-4.65939123996107	NA
1237	ra	hearing_ipsi_vs_contra	ATXN7L1	0.596095465976705	-0.226961449893438	1.41915238184685	3.98019262979957	1.45390619902443	0.152085487096868	0.730702005329763	-4.65954904609122	NA
1238	ra	hearing_ipsi_vs_contra	UNK	-0.524723806327304	-1.21244246404827	0.162994851393662	4.3640607294491	-1.53168831655259	0.131765886350101	0.71252866986618	-4.65992129297289	NA
1239	ra	hearing_ipsi_vs_contra	DERL3	-0.490321274107838	-1.0868508116789	0.10620826346322	5.98224028974357	-1.65005804607307	0.105063850870723	0.672515419178236	-4.66015478227186	NA
1240	ra	hearing_ipsi_vs_contra	LOC110473340	0.726889662214055	-0.349276641778697	1.80305596620681	3.28112934419431	1.35593709149576	0.181079760505458	0.757487150967559	-4.66048781224415	LOC110473340
1241	ra	hearing_ipsi_vs_contra	FANCF	0.770945412578275	-0.416956893418154	1.9588477185747	2.87450143674542	1.30284677238451	0.198466395115538	0.777117964377377	-4.66071160858056	NA
1242	ra	hearing_ipsi_vs_contra	LOC110478368	0.571229950271498	-0.177440663223646	1.31990056376664	4.99950926078049	1.53168909888745	0.131765693434777	0.71252866986618	-4.66113874325211	LOC110478368
1243	ra	hearing_ipsi_vs_contra	RND3	-0.668960024726693	-1.62719127560306	0.289271226149678	4.42328195800597	-1.40145860362455	0.167120157540337	0.748851766155918	-4.66299624572874	NA
1244	ra	hearing_ipsi_vs_contra	CERT1	0.645954917950101	-0.266178701104092	1.55808853700429	4.52733460591415	1.42165489338377	0.161199813958422	0.74269465988734	-4.6634396285077	NA
1245	ra	hearing_ipsi_vs_contra	MAPK9	-0.307871398770737	-0.631371194865121	0.0156283973236475	7.50329568125119	-1.91049441232185	0.0616870841546624	0.583416005722868	-4.66485787375829	NA
1246	ra	hearing_ipsi_vs_contra	RBBP4	-0.336405919710656	-0.69507620394957	0.0222643645282576	7.27844917463495	-1.88286278104218	0.065416046457676	0.587677023421639	-4.66514299689588	NA
1247	ra	hearing_ipsi_vs_contra	NUP93	0.643581826674194	-0.260650549927861	1.54781420327625	4.22133279585689	1.42880893425111	0.159142233702126	0.742535313181591	-4.66573572390111	NA
1248	ra	hearing_ipsi_vs_contra	STARD4	-0.356657094660515	-0.743921432980188	0.0306072436591571	7.23719398964875	-1.84881646164493	0.0702721998791293	0.59785664091427	-4.66588359766323	NA
1249	ra	hearing_ipsi_vs_contra	USP40	0.622682256024833	-0.245175417791842	1.49053992984151	4.15901184706285	1.44035127207254	0.155865737863194	0.73728472018649	-4.66672727341329	NA
1250	ra	hearing_ipsi_vs_contra	KAT8	-0.702838846743624	-1.72130830392998	0.315630610442727	3.37936158904297	-1.38534578029476	0.17196299968357	0.751452492781865	-4.66723793647737	NA
1251	ra	hearing_ipsi_vs_contra	ADCY3	0.732524274921987	-0.370039815735871	1.83508836557984	3.5852591253594	1.33373213623733	0.188204728479693	0.765935610940588	-4.66798600176513	NA
1252	ra	hearing_ipsi_vs_contra	ADK	-0.324846629541414	-0.669998546933844	0.0203052878510166	7.32049188573025	-1.88937651603581	0.0645201777751717	0.587579803746336	-4.66850123158896	NA
1253	ra	hearing_ipsi_vs_contra	TOMM5	0.494191023235417	-0.126171669114571	1.1145537155854	5.49119481354685	1.59918835431143	0.115942778303182	0.684307525085676	-4.66937411709333	NA
1254	ra	hearing_ipsi_vs_contra	KATNBL1	0.701601262267046	-0.32891119527456	1.73211371980865	3.92439411168956	1.36674518875833	0.177687188956761	0.752962544523141	-4.67010007190789	NA
1255	ra	hearing_ipsi_vs_contra	LOC110473509	0.748714736882548	-0.381889936303744	1.87931941006884	3.16728733392637	1.32940112945692	0.189618927121284	0.768860105722389	-4.67027722829003	LOC110473509
1256	ra	hearing_ipsi_vs_contra	ITSN2	-0.569446437026298	-1.30847980607801	0.169586932025414	5.2198810558741	-1.54681818785741	0.128076971664974	0.707750649672524	-4.67035425238286	NA
1257	ra	hearing_ipsi_vs_contra	TBCCD1	0.712207086210382	-0.34702353849099	1.77143771091175	3.18653364304005	1.34978998032171	0.183031252129056	0.75868529640347	-4.6710098945421	NA
1258	ra	hearing_ipsi_vs_contra	TEAD4	0.647975514552229	-0.274676047743664	1.57062707684812	3.81496707770908	1.40984481683345	0.164641705802551	0.745403662470304	-4.67140088939738	NA
1259	ra	hearing_ipsi_vs_contra	BATF3	0.769375072967694	-0.404615287722599	1.94336543365799	2.77522641523017	1.3156004660318	0.194179018847673	0.772774301845862	-4.67191570629756	NA
1260	ra	hearing_ipsi_vs_contra	RPS5	0.209264318155229	0.0144634117251516	0.404065224585307	9.28293703873453	2.15652574693389	0.0357699849459145	0.505899163235062	-4.67216299245591	NA
1261	ra	hearing_ipsi_vs_contra	METTL7A	-0.478445787944398	-1.06497705530128	0.108085479412482	5.8500092409508	-1.63754033073635	0.107660388172758	0.672515419178236	-4.67297690794872	NA
1262	ra	hearing_ipsi_vs_contra	DMD	0.342058212404901	-0.0345103287926356	0.718626753602437	6.83825342031878	1.82350275623134	0.0740771817736764	0.607664846037386	-4.67337356733462	NA
1263	ra	hearing_ipsi_vs_contra	TTLL7	-0.433368677780009	-0.948918514306335	0.0821811587463173	6.1590926826567	-1.68747483012662	0.0976062816192103	0.653011856084187	-4.67357588864524	NA
1264	ra	hearing_ipsi_vs_contra	C11H16orf70	-0.497851021447739	-1.14522723044078	0.149525187545302	4.80921322846172	-1.54380735503631	0.128804400504742	0.707919275143929	-4.67373738609255	NA
1265	ra	hearing_ipsi_vs_contra	ADAT2	0.484283143717876	-0.107143888404279	1.07571017584003	5.74233485425793	1.64379865378531	0.106355763228518	0.672515419178236	-4.67445428220332	NA
1266	ra	hearing_ipsi_vs_contra	CYP46A1	-0.464516211368069	-1.04241760225468	0.113385179518541	5.64908533863439	-1.61360627375995	0.112770550268614	0.679624765858959	-4.67458847948468	CYP46A1
1267	ra	hearing_ipsi_vs_contra	PRSS35	-0.625205264846691	-1.52149040821658	0.271079878523195	3.74551496317178	-1.40031863106575	0.167459280742755	0.748851766155918	-4.67499093578683	NA
1268	ra	hearing_ipsi_vs_contra	FABP3	-0.574180076174195	-1.33833531667918	0.189975164330795	4.36154414567159	-1.50840151874699	0.137608684923851	0.721385124932516	-4.67516922364347	NA
1269	ra	hearing_ipsi_vs_contra	CCDC167	-0.526804901666322	-1.19956722056929	0.145957417236646	5.13415228611631	-1.57194948806366	0.122132704546187	0.698363725770562	-4.67567421227476	NA
1270	ra	hearing_ipsi_vs_contra	ZNF503	0.62442453786709	-0.275974617010578	1.52482369274476	3.82051864332851	1.39217977634466	0.169895939527997	0.749470312376935	-4.67654654527169	NA
1271	ra	hearing_ipsi_vs_contra	TESK1	0.633914531239898	-0.265577912189348	1.53340697466914	4.18775809596332	1.41476278165702	0.163201567500397	0.745403662470304	-4.67698014828757	NA
1272	ra	hearing_ipsi_vs_contra	MIPEP	-0.594944545530471	-1.41854512880264	0.228656037741695	4.14000080775253	-1.45014116163969	0.15312821627347	0.732531054305099	-4.67792919886211	NA
1273	ra	hearing_ipsi_vs_contra	PROM1A_0	-0.737587667424108	-1.86061994330783	0.385444608459615	2.85447454026623	-1.31847484037886	0.193222481950834	0.771688544495871	-4.67836170273329	PROM1A_0
1274	ra	hearing_ipsi_vs_contra	MTFR1	-0.462223833242635	-1.03224646938312	0.107798802897849	5.37530851504205	-1.62783608270847	0.109709130073716	0.675010743226633	-4.67867827719898	NA
1275	ra	hearing_ipsi_vs_contra	XYLT2	0.572801212722352	-0.197413592898033	1.34301601834274	4.43314135581289	1.49294051629699	0.141600262289853	0.723899626763739	-4.68010290766875	NA
1276	ra	hearing_ipsi_vs_contra	LOC110477637	0.548919419445987	-0.1969671887175	1.29480602760947	4.588510020179	1.4773596177091	0.145714891244525	0.726000726837428	-4.68055612429029	LOC110477637
1277	ra	hearing_ipsi_vs_contra	CDKL2	0.630966358160812	-0.193695856170711	1.45562857249233	4.96744539252251	1.5359622662366	0.130715334393342	0.71252866986618	-4.68072966077895	NA
1278	ra	hearing_ipsi_vs_contra	ANAPC15	0.339165859671465	-0.0221136729450438	0.700445392287974	7.40833777137274	1.88460009936205	0.0651760771654876	0.587579803746336	-4.68075805787498	NA
1279	ra	hearing_ipsi_vs_contra	ZBTB6	-0.651464623358412	-1.5749448627601	0.272015616043275	3.79206759548591	-1.41616438605686	0.16279292824396	0.745135327140405	-4.68588565919601	NA
1280	ra	hearing_ipsi_vs_contra	WDR4	0.509948535366609	-0.152922828677027	1.17281989941025	5.71170971545073	1.54435638884368	0.128671505976044	0.707919275143929	-4.68599891754474	NA
1281	ra	hearing_ipsi_vs_contra	PIP4P2	-0.472023595031449	-1.0593547560734	0.115307566010501	5.39859286590218	-1.61335932431376	0.112824285210262	0.679624765858959	-4.68726380545717	NA
1282	ra	hearing_ipsi_vs_contra	GRIN2A	0.475708160479178	-0.113302089395328	1.06471841035368	5.63363770166736	1.62131793689203	0.111102956394984	0.676087061407338	-4.68743344768025	NA
1283	ra	hearing_ipsi_vs_contra	HIGD2A	0.257686837914793	0.00582570924049375	0.509547966589093	8.73605932326613	2.05391056706464	0.0451162456955093	0.551742560646743	-4.68846186908746	NA
1284	ra	hearing_ipsi_vs_contra	CNOT2	-0.466463487240927	-1.04653513911089	0.113608164629041	5.48955866580947	-1.61430819313138	0.112617929584169	0.679624765858959	-4.6885900892914	NA
1285	ra	hearing_ipsi_vs_contra	CUL1	-0.433530459347133	-0.944682552515814	0.0776216338215482	5.87436952461926	-1.70262854660214	0.0947125073247481	0.651190474379483	-4.68888435258503	NA
1286	ra	hearing_ipsi_vs_contra	MCUR1	0.649581179915873	-0.306975363169108	1.60613772300085	3.59959565144946	1.36324283966431	0.178781170561874	0.75467977146272	-4.68914074190446	NA
1287	ra	hearing_ipsi_vs_contra	TMEM30A	-0.355979332003172	-0.738976617060418	0.0270179530540736	7.21120915277305	-1.86586202844494	0.0678041229918822	0.592199862520251	-4.68973118740949	NA
1288	ra	hearing_ipsi_vs_contra	EXOC1	0.594195779328226	-0.217351615508235	1.40574317416469	4.34247075016437	1.46982663452305	0.147737727042347	0.727405225095611	-4.68987259706038	NA
1289	ra	hearing_ipsi_vs_contra	EFHD2	-0.642493166584104	-1.58383713574584	0.298850802577632	3.56679317885546	-1.37015786066943	0.176626161806467	0.752962544523141	-4.6906950049597	NA
1290	ra	hearing_ipsi_vs_contra	CCSAP	-0.369737674594721	-0.790042891816244	0.0505675426268012	6.82983615798412	-1.76595390250626	0.0833758712237083	0.624327639868002	-4.69079065687228	NA
1291	ra	hearing_ipsi_vs_contra	NUP62CL	0.542321295390894	-0.172313585004579	1.25695617578637	5.04926343362323	1.52343134395134	0.133814549816978	0.715629524874214	-4.69081064982	NA
1292	ra	hearing_ipsi_vs_contra	SNW1	0.261917756504129	-0.00259198149541801	0.526427494503676	8.26156455124541	1.98780470848986	0.0522027969287824	0.562054163006549	-4.69088866759106	NA
1293	ra	hearing_ipsi_vs_contra	LOC110484737	0.676138399928226	-0.296396165013182	1.64867296486963	3.65935660252977	1.3956643786281	0.168849369011641	0.749470312376935	-4.6912590986021	LOC110484737
1294	ra	hearing_ipsi_vs_contra	NICN1	-0.497925913494864	-1.14208247832313	0.146230651333403	5.29775050259476	-1.55175705955757	0.126890846381667	0.706701332304834	-4.69261725130063	NA
1295	ra	hearing_ipsi_vs_contra	TNKS1BP1	0.680880860536022	-0.341031171725805	1.70279289279785	3.34313150060221	1.33754392124499	0.186966711663913	0.764412325126326	-4.69432114449258	NA
1296	ra	hearing_ipsi_vs_contra	DNTTIP1	0.566560395687719	-0.224375986784009	1.35749677815945	4.37195834743791	1.43798745657289	0.15653242250651	0.737952240171363	-4.6960478660217	NA
1297	ra	hearing_ipsi_vs_contra	STK11	0.611719791287959	-0.227296098899354	1.45073568147527	4.68712129656695	1.46363499200799	0.149416859880567	0.728901326953223	-4.69634829779318	NA
1298	ra	hearing_ipsi_vs_contra	DEPDC5	-0.420044407760975	-0.926177298302814	0.086088482780864	5.56192505233089	-1.66602335391784	0.101826675272219	0.664589342081508	-4.69665228112914	NA
1299	ra	hearing_ipsi_vs_contra	THAP5	0.447421953503936	-0.109353351175812	1.00419725818368	5.64831057537971	1.61319832967441	0.112859328009791	0.679624765858959	-4.69684252229139	NA
1300	ra	hearing_ipsi_vs_contra	MINDY1	0.653013819258176	-0.289881007932997	1.59590864644935	3.93053694907884	1.39030331124854	0.17046158990047	0.749470312376935	-4.69813799709936	NA
1301	ra	hearing_ipsi_vs_contra	SURF6	0.558290927107551	-0.184163340017787	1.30074519423289	4.86874077870049	1.50952844362191	0.137321273190133	0.721250201148522	-4.69853645198964	NA
1302	ra	hearing_ipsi_vs_contra	IL23A	0.596382362088267	-0.206851640761893	1.39961636493843	5.05052369840064	1.490503993911	0.142237573907191	0.725474518394902	-4.69940409199781	NA
1303	ra	hearing_ipsi_vs_contra	FEM1A	0.321984690972295	-0.0191539708673205	0.66312335281191	7.56418569144351	1.89476223450854	0.0637873442140258	0.587579803746336	-4.70015221734112	NA
1304	ra	hearing_ipsi_vs_contra	ZBED1	0.532967504008752	-0.189867324614805	1.25580233263231	4.67630262982729	1.48017170575656	0.144965378911989	0.726000726837428	-4.70075466633057	NA
1305	ra	hearing_ipsi_vs_contra	HSPB7	-0.579782587188446	-1.35738993345176	0.197824759074867	4.39615840939137	-1.49677062505673	0.140603004254086	0.722993967171777	-4.70087568547422	NA
1306	ra	hearing_ipsi_vs_contra	BTBD3	-0.352123191610462	-0.732894187318592	0.0286478040976672	7.22884755521462	-1.85644124290152	0.0691589572486882	0.596422244526053	-4.70123975674605	NA
1307	ra	hearing_ipsi_vs_contra	OLA1	0.337975749812186	-0.026508653807665	0.702460153432037	7.45465781211	1.8614742329938	0.0684323247309428	0.594004908813184	-4.7013949202727	NA
1308	ra	hearing_ipsi_vs_contra	MYO10_1	-0.569245027883505	-1.34447953767106	0.205989481904053	4.36475684826071	-1.47406483865692	0.146596938234653	0.726000726837428	-4.7015474071648	MYO10_1
1309	ra	hearing_ipsi_vs_contra	LOC110478286	-0.697395643228013	-1.77234093602327	0.377549649567245	3.22906716622881	-1.30239675629353	0.198618967430633	0.777117964377377	-4.7023718898099	LOC110478286
1310	ra	hearing_ipsi_vs_contra	MC5R	0.670607326189327	-0.38044564334649	1.72166029572514	3.13461876070215	1.28083777750021	0.206032083740201	0.785019921635921	-4.70359293380143	NA
1311	ra	hearing_ipsi_vs_contra	NLE1	0.637777486319521	-0.302638885289947	1.57819385792899	3.58642744132983	1.36144293205958	0.179345386387351	0.755144866184035	-4.70359989732736	NA
1312	ra	hearing_ipsi_vs_contra	PHB	-0.30503955118412	-0.62094003742507	0.0108609350568309	7.75037105659381	-1.93845755999505	0.0580993443618052	0.577100188583498	-4.70373359239709	NA
1313	ra	hearing_ipsi_vs_contra	GPR161	0.636694691607507	-0.270832093297984	1.544221476513	4.20134041298555	1.40838767384073	0.165070290871153	0.745403662470304	-4.70378567104814	NA
1314	ra	hearing_ipsi_vs_contra	MIEF2	-0.485998046648747	-1.1085884041927	0.13659231089521	5.58322548115844	-1.56704898248818	0.123274062097063	0.701252007855469	-4.70383617713501	NA
1315	ra	hearing_ipsi_vs_contra	MAST2	-0.55026570552231	-1.28683895120622	0.186307540161598	5.02394102444415	-1.49970881813363	0.139841752618849	0.722176952860135	-4.70391447911978	NA
1316	ra	hearing_ipsi_vs_contra	HIP1	-0.424479343408654	-0.936824967704754	0.087866280887446	5.7982429105417	-1.66319805197823	0.102393515667809	0.666033096006304	-4.70394989164373	NA
1317	ra	hearing_ipsi_vs_contra	TECPR1	0.501287208624164	-0.131002183960932	1.13357660120926	5.4265968871796	1.59155321791203	0.117651681250058	0.688579467786977	-4.7043200917483	NA
1318	ra	hearing_ipsi_vs_contra	CD24	0.761725052637025	-0.36732683689944	1.89077694217349	3.81061548872978	1.35436204916525	0.181578259389832	0.758534311103266	-4.70612978579586	NA
1319	ra	hearing_ipsi_vs_contra	RNF213	0.741364145502192	-0.398338345570164	1.88106663657455	3.44240652211746	1.30584165848887	0.197453263295559	0.777117964377377	-4.70636233372702	NA
1320	ra	hearing_ipsi_vs_contra	PITPNM2	0.544047692125901	-0.186551978721802	1.2746473629736	4.31221058550643	1.49488553099093	0.141093135380782	0.723899626763739	-4.7091268801391	NA
1321	ra	hearing_ipsi_vs_contra	PDHX	0.527064319631932	-0.184949235896319	1.23907787516018	4.99346913228223	1.48602389660205	0.143415331329398	0.725474518394902	-4.71174896158765	NA
1322	ra	hearing_ipsi_vs_contra	ELF1	0.726087201025645	-0.393821047512344	1.84599544956363	3.36740284196073	1.30153777172775	0.198910440446172	0.777117964377377	-4.71236884039809	NA
1323	ra	hearing_ipsi_vs_contra	ZNF236	0.683833598907366	-0.344999756339382	1.71266695415411	3.00317477983958	1.33430722502871	0.188017549470052	0.765935610940588	-4.71510026102669	NA
1324	ra	hearing_ipsi_vs_contra	ABCF1	-0.575221532791918	-1.38153851297216	0.231095447388325	4.21124987165096	-1.43212117970146	0.158196551026372	0.739914451038397	-4.71620171282236	NA
1325	ra	hearing_ipsi_vs_contra	ZNF346	-0.408613448455762	-0.900918106320695	0.0836912094091705	6.36198126739551	-1.66620774803907	0.101789769850334	0.664589342081508	-4.71705728875164	NA
1326	ra	hearing_ipsi_vs_contra	LOC110473967	-0.422094061565948	-0.940113074937503	0.0959249518056067	5.60741674299349	-1.63573889278536	0.108038329162914	0.672515419178236	-4.71726111929955	LOC110473967
1327	ra	hearing_ipsi_vs_contra	AMER2	-0.436291106312032	-0.950572029656254	0.0779898170321903	6.27367814483917	-1.70304601868244	0.0946337988420688	0.651190474379483	-4.71783613064911	NA
1328	ra	hearing_ipsi_vs_contra	GPR63	-0.661583896421552	-1.64094735940246	0.317779566559351	4.14467783105533	-1.35609921939528	0.18102850666513	0.757487150967559	-4.71787800786522	NA
1329	ra	hearing_ipsi_vs_contra	LAMB1	-0.63416613406469	-1.56371101576029	0.295378747630909	3.17431270665673	-1.36956648692889	0.176809675662366	0.752962544523141	-4.71917802684485	NA
1330	ra	hearing_ipsi_vs_contra	MATK	-0.476907247875706	-1.08830356990196	0.134489074150552	4.96914736523787	-1.56589104029235	0.123545002487754	0.701495731575915	-4.71942671706093	NA
1331	ra	hearing_ipsi_vs_contra	DIRAS2	-0.703908327662716	-1.81831846960508	0.410501814279652	2.84892297464679	-1.26800651694037	0.210541308948584	0.788460054310598	-4.71957519858702	NA
1332	ra	hearing_ipsi_vs_contra	SF3B5	0.64974645039569	-0.317450472088045	1.61694337287943	4.25275628456208	1.34858848736326	0.183414551894091	0.758861710144741	-4.72029744716154	NA
1333	ra	hearing_ipsi_vs_contra	WASHC1	0.49702194192425	-0.160794243185578	1.15483812703408	5.23865921310095	1.51677598995859	0.135484227677876	0.718234131321229	-4.72118395865082	NA
1334	ra	hearing_ipsi_vs_contra	CHMP2B	-0.348619808128941	-0.732761427398156	0.0355218111402746	7.16879847220474	-1.82184378347146	0.0743324891868894	0.607664846037386	-4.721800486177	NA
1335	ra	hearing_ipsi_vs_contra	SELENOT	-0.325210260414486	-0.684483641888089	0.0340631210591171	7.04587269495002	-1.81714521929564	0.0750595942268823	0.607664846037386	-4.72292197536049	NA
1336	ra	hearing_ipsi_vs_contra	ARHGDIB	0.264516098000905	-0.00718254036043103	0.53621473636224	8.25994580088122	1.95440733509587	0.0561340217502665	0.57021516778872	-4.72326779947642	NA
1337	ra	hearing_ipsi_vs_contra	CHST11	-0.575475544307431	-1.37475035335043	0.22379926473557	4.37385673994786	-1.44537715177472	0.154455625156525	0.734450313822637	-4.72353272674725	NA
1338	ra	hearing_ipsi_vs_contra	PARM1	0.407107523646426	-0.0738473432850109	0.888062390577862	6.5196939664433	1.69924203512115	0.0953529842222628	0.652209411888455	-4.72408665979421	NA
1339	ra	hearing_ipsi_vs_contra	INO80	0.656150645228281	-0.300099138612118	1.61240042906868	4.17199788460465	1.3774715839116	0.174368647265777	0.752962544523141	-4.72427283435621	NA
1340	ra	hearing_ipsi_vs_contra	LOC110478057	-0.648984861295263	-1.62261956547165	0.324649842881121	3.79337204965952	-1.33810119645123	0.186786236133588	0.764197615773723	-4.72477788837017	LOC110478057
1341	ra	hearing_ipsi_vs_contra	ODR4	-0.45876585144791	-1.01553078508698	0.0979990821911619	6.0406196893944	-1.65413003360009	0.104230314847342	0.672515419178236	-4.72497487870797	NA
1342	ra	hearing_ipsi_vs_contra	PCNT	0.498965387607829	-0.144393867232062	1.14232464244772	5.19026267381198	1.55692361475911	0.125659477135808	0.704576645871436	-4.72535897531041	NA
1343	ra	hearing_ipsi_vs_contra	LRP8	-0.543186995636854	-1.28257178285709	0.19619779158338	4.71195140812677	-1.4747869687008	0.146403257477643	0.726000726837428	-4.72643401377346	NA
1344	ra	hearing_ipsi_vs_contra	DDRGK1	-0.324628582941334	-0.675139097633136	0.0258819317504684	7.25446080911335	-1.85924295128628	0.0687536625839658	0.595131447793318	-4.72763247807078	NA
1345	ra	hearing_ipsi_vs_contra	TTC38	0.674110699748252	-0.323225707866774	1.67144710736328	3.54818038298846	1.35687545223277	0.180783268135816	0.757487150967559	-4.72795024624707	NA
1346	ra	hearing_ipsi_vs_contra	MAP9	0.53579927482664	-0.204404479614179	1.27600302926746	4.60147130739707	1.45311931716804	0.152302953209127	0.730702005329763	-4.72810970078522	NA
1347	ra	hearing_ipsi_vs_contra	GNAO1	0.231912667273592	0.00463551357166994	0.459189820975515	8.90217897799391	2.0484205647207	0.0456712180201435	0.551742560646743	-4.72997532430217	NA
1348	ra	hearing_ipsi_vs_contra	CPNE8_1	0.65912948744428	-0.282581564867017	1.60084053975558	4.1398302763444	1.40508795816126	0.166044021745874	0.746774259742874	-4.73059311847869	CPNE8_1
1349	ra	hearing_ipsi_vs_contra	PPIL4	-0.550059493322625	-1.33029813132986	0.230179144684608	4.54442805223418	-1.4152483251267	0.163059916736193	0.745403662470304	-4.73202914913077	NA
1350	ra	hearing_ipsi_vs_contra	NUP214	0.617353880759911	-0.288324269142929	1.52303203066275	4.22741089485093	1.36839264284778	0.177174373761801	0.752962544523141	-4.73240222117168	NA
1351	ra	hearing_ipsi_vs_contra	MAPK8IP1	-0.448780767220445	-0.992342093792864	0.0947805593519742	5.76491432946574	-1.65743354774422	0.103558065466881	0.671341941647365	-4.73430277353429	NA
1352	ra	hearing_ipsi_vs_contra	RUNDC1	-0.558248087474563	-1.33260619892138	0.216110023972249	4.40941108806489	-1.44722424702196	0.153939899572524	0.734262837812509	-4.73656801137818	NA
1353	ra	hearing_ipsi_vs_contra	ABCB6	-0.652802518313549	-1.65805533988655	0.352450303259451	3.53978315112275	-1.30363784177463	0.198198406848926	0.777117964377377	-4.73687347134267	NA
1354	ra	hearing_ipsi_vs_contra	PKD1	-0.632241262738171	-1.5517660608845	0.28728353540816	4.4294403667424	-1.38028836955179	0.17350513509948	0.752962544523141	-4.73735564685963	NA
1355	ra	hearing_ipsi_vs_contra	QSER1	-0.603026525689599	-1.48933411043651	0.283281059057314	4.31584016728765	-1.36584805483156	0.177966924551702	0.752962544523141	-4.7387104770999	NA
1356	ra	hearing_ipsi_vs_contra	PPP1R21	-0.522118201960811	-1.22765043420416	0.183414030282543	4.67201326916068	-1.48560178550944	0.143526694535372	0.725474518394902	-4.7389459757083	NA
1357	ra	hearing_ipsi_vs_contra	ARL8B_1	-0.296939433437474	-0.604142553001332	0.010263686126383	7.69865425039478	-1.94040637273647	0.0578560981868361	0.576168998480792	-4.74038083499382	ARL8B_1
1358	ra	hearing_ipsi_vs_contra	MANEA	0.523296302636534	-0.168579394837991	1.21517200011106	5.30966802468581	1.51834347851471	0.135089496077573	0.717622216241166	-4.74178415581652	NA
1359	ra	hearing_ipsi_vs_contra	LOC110476581	0.197750678862024	0.014208567947207	0.38129278977684	9.8741197230196	2.16288136626925	0.0352514826783424	0.505771146121845	-4.74186850413109	LOC110476581
1360	ra	hearing_ipsi_vs_contra	COPB1	0.414601980267223	-0.0913815678554775	0.920585528389924	6.24025307293199	1.64492239800984	0.106122876805038	0.672515419178236	-4.74456576699493	NA
1361	ra	hearing_ipsi_vs_contra	ASCC2	-0.637678602464569	-1.59167511199183	0.316317907062696	3.86508122523974	-1.34185471596185	0.185574095660927	0.762882735655695	-4.74460925550136	NA
1362	ra	hearing_ipsi_vs_contra	TUBA	-0.572265541441462	-1.39456233748124	0.250031254598316	4.34238389941215	-1.39707408281996	0.168427393934604	0.749470312376935	-4.74538007059617	TUBA
1363	ra	hearing_ipsi_vs_contra	CLGN	-0.559447304866307	-1.30667019532356	0.187775585590942	5.40465138352908	-1.50300164738376	0.138992502956048	0.722176952860135	-4.74553591350331	NA
1364	ra	hearing_ipsi_vs_contra	LOC110481140	0.365601671865696	-0.0584994105753672	0.78970275430676	6.77733025058828	1.7305702373991	0.0895623752847589	0.64218305925109	-4.74553870512407	LOC110481140
1365	ra	hearing_ipsi_vs_contra	DLG3	-0.495196003892071	-1.13958561786854	0.149193610084399	5.15632093757556	-1.5426913258649	0.129074875604302	0.708223881035292	-4.74587765326918	NA
1366	ra	hearing_ipsi_vs_contra	AP3S1	-0.571839578954389	-1.39187873387722	0.248199575968445	4.7858341981829	-1.39987758587086	0.167590627175387	0.748851766155918	-4.74638503891282	NA
1367	ra	hearing_ipsi_vs_contra	IFI35	0.702874508249317	-0.402479247955389	1.80822826445402	3.12541402197323	1.27651798945014	0.207542032097866	0.788115934426607	-4.74741851201957	NA
1368	ra	hearing_ipsi_vs_contra	NCAM1	0.35195484329682	-0.0434321648856584	0.747341851479298	7.25512479653682	1.78696065033186	0.0798745564567184	0.618766915747121	-4.74753680583912	NA
1369	ra	hearing_ipsi_vs_contra	ENC1	-0.529223013326339	-1.26985206395724	0.211406037304559	4.65868028074477	-1.43445991466263	0.157531459390917	0.739333434412587	-4.74817541221038	NA
1370	ra	hearing_ipsi_vs_contra	IRAK2	0.711040274287589	-0.325273118297514	1.74735366687269	3.93643662456785	1.37737922422062	0.17439701684074	0.752962544523141	-4.74843244309595	NA
1371	ra	hearing_ipsi_vs_contra	TDRD1	0.695558517670951	-0.451058234228452	1.84217526957035	2.79890648481884	1.21777156500029	0.228902838496152	0.805485442347409	-4.74876227490084	NA
1372	ra	hearing_ipsi_vs_contra	BRD1	0.622607195252052	-0.302541367998939	1.54775575850304	4.15541860520786	1.35099298791677	0.182648081802836	0.75868529640347	-4.74916841636306	NA
1373	ra	hearing_ipsi_vs_contra	COLEC10	0.465901921281112	-0.158007453673561	1.08981129623579	5.12987312928468	1.49907523011633	0.140005631176431	0.722176952860135	-4.74923199386153	NA
1374	ra	hearing_ipsi_vs_contra	LUC7L	0.507401320614844	-0.178814429380049	1.19361707060974	4.8628089013417	1.48436720181587	0.143852799794325	0.725665825140482	-4.74983503977778	NA
1375	ra	hearing_ipsi_vs_contra	ETF1	-0.683804465438105	-1.79820001590158	0.430591085025367	2.67784978622488	-1.23180794641071	0.223657957584615	0.801586657271463	-4.75015210433625	NA
1376	ra	hearing_ipsi_vs_contra	GNA13	0.581632687683028	-0.28365837544032	1.44692375080638	4.22940094525383	1.34938856584783	0.183159243158124	0.75868529640347	-4.75111927083711	NA
1377	ra	hearing_ipsi_vs_contra	FDXACB1	-0.518102162679563	-1.24993841697922	0.213734091620094	4.62546544398729	-1.42118928100974	0.161334442911265	0.742870899617702	-4.75139654688233	NA
1378	ra	hearing_ipsi_vs_contra	IMMP2L	-0.641158373785139	-1.56152032234549	0.279203574775218	4.41643416373706	-1.39848271212628	0.16800655504514	0.748851766155918	-4.75153665429138	NA
1379	ra	hearing_ipsi_vs_contra	LAMA4	0.563230881704686	-0.247137462916658	1.37359922632603	4.81457547848549	1.39525770454617	0.168971252818175	0.749470312376935	-4.75231598781192	NA
1380	ra	hearing_ipsi_vs_contra	CYB561A3	0.424187179201996	-0.113453169226616	0.961827527630608	5.50956157263331	1.58385756207029	0.119394664139504	0.692531402161362	-4.75250942934951	CYB561A3
1381	ra	hearing_ipsi_vs_contra	LHFPL5	0.644524309499164	-0.346065497173373	1.6351141161717	3.96851622308042	1.30615851444974	0.197346303315186	0.777117964377377	-4.75285935219791	NA
1382	ra	hearing_ipsi_vs_contra	SIDT2	0.725628866917	-0.429166305660962	1.88042403949496	3.38128690105064	1.26142092212322	0.212884010305575	0.788460054310598	-4.75316944766719	NA
1383	ra	hearing_ipsi_vs_contra	HBP1	0.501869441171056	-0.171538203906786	1.1752770862489	5.03464430653579	1.49610869857867	0.140774953700419	0.723395562081884	-4.75430051221333	NA
1384	ra	hearing_ipsi_vs_contra	POL_5	0.709637579286478	-0.441828275095202	1.86110343366816	3.40425112166904	1.23718880092016	0.221670966699702	0.799874299494828	-4.75431445135659	POL_5
1385	ra	hearing_ipsi_vs_contra	KIAA0319	0.699837947721574	-0.481247526162615	1.88092342160576	2.56116210971067	1.18950589276757	0.239737062026773	0.805485442347409	-4.75435311215406	NA
1386	ra	hearing_ipsi_vs_contra	PITRM1	-0.524814201149701	-1.26557932360149	0.21595092130209	4.36174259078174	-1.42224851932524	0.161028297377854	0.74269465988734	-4.75517146777312	NA
1387	ra	hearing_ipsi_vs_contra	SWT1	0.505751900722876	-0.146622609376811	1.15812641082256	5.41476610180529	1.55629161703039	0.125809587634774	0.704576645871436	-4.75707240857403	NA
1388	ra	hearing_ipsi_vs_contra	NPAT	0.638128555850742	-0.310207163999558	1.58646427570104	4.4028990595603	1.35081697260677	0.18270410622764	0.75868529640347	-4.75731323364074	NPAT
1389	ra	hearing_ipsi_vs_contra	LOC110470279	0.59248519301413	-0.296369699167069	1.48134008519533	4.31592290197244	1.3381261947203	0.186778143462412	0.764197615773723	-4.75769200025221	LOC110470279
1390	ra	hearing_ipsi_vs_contra	STT3A	-0.49407014081277	-1.16636830563155	0.178228024006014	5.04493975959943	-1.47528905529255	0.146268712873476	0.726000726837428	-4.75810820586563	NA
1391	ra	hearing_ipsi_vs_contra	ANXA6	-0.308710728300016	-0.639258484666017	0.0218370280659839	7.77007672810862	-1.87485612917566	0.0665316900784739	0.589242006626901	-4.75876325715899	NA
1392	ra	hearing_ipsi_vs_contra	VPS13D	-0.528242203318914	-1.27510692484131	0.218622518203479	4.85710400879039	-1.41984713069097	0.161723006629248	0.744215483640744	-4.75896994592229	NA
1393	ra	hearing_ipsi_vs_contra	TRAP1	-0.444541779823553	-1.00358543963783	0.11450187999072	5.86143465649152	-1.59631022602715	0.116584590218618	0.684412811428109	-4.75901148552892	NA
1394	ra	hearing_ipsi_vs_contra	SPATA13	0.529008069266721	-0.215333415885339	1.27334955441878	4.51298075261879	1.42672578491415	0.15973924796845	0.74269465988734	-4.75939312006472	NA
1395	ra	hearing_ipsi_vs_contra	LAMC1	-0.686814119022813	-1.79460048185954	0.420972243813918	3.35093746069808	-1.24461100909142	0.21895157470306	0.796675606426821	-4.75943952007802	NA
1396	ra	hearing_ipsi_vs_contra	SELENBP1	0.636807117156517	-0.330484443569472	1.60409867788251	4.01577151521599	1.321602793901	0.19218561230788	0.771110446157905	-4.7597540546042	NA
1397	ra	hearing_ipsi_vs_contra	SARS2	-0.653941325314689	-1.65440435788976	0.346521707260385	3.33888705572289	-1.31216417212327	0.195327242434384	0.773283197064321	-4.76004073630836	NA
1398	ra	hearing_ipsi_vs_contra	CRAMP1	0.652477394450497	-0.336405280953553	1.64136006985455	3.8405455398077	1.32455848693193	0.19120971977248	0.771110446157905	-4.76093630798734	NA
1399	ra	hearing_ipsi_vs_contra	LOC110481531	-0.71091075581252	-1.91362390658437	0.491802394959335	2.59801038941898	-1.18659759439434	0.240872593767093	0.805485442347409	-4.761846060343	LOC110481531
1400	ra	hearing_ipsi_vs_contra	NAV1	-0.675504602204686	-1.72192766991944	0.370918465510065	3.95749756039543	-1.29589986800664	0.20083150318905	0.779460839164752	-4.7633725816807	NA
1401	ra	hearing_ipsi_vs_contra	FAM136A	0.544924104969428	-0.229733853645309	1.31958206358416	3.66013718989528	1.41213582432183	0.163969603867199	0.745403662470304	-4.76361444544502	NA
1402	ra	hearing_ipsi_vs_contra	FNDC3A	-0.409153698490037	-0.91590661442121	0.0975992174411352	5.9614128240067	-1.62084193041012	0.111205305960653	0.676087061407338	-4.76477463248933	NA
1403	ra	hearing_ipsi_vs_contra	GCLC	0.490706183428601	-0.129990773976377	1.11140314083358	5.9478428691694	1.58705636912953	0.118667655396742	0.6908536916904	-4.76539376701424	NA
1404	ra	hearing_ipsi_vs_contra	TRERF1	0.626321669126343	-0.308038364710601	1.56068170296329	4.5952685387533	1.34565466700986	0.18435307043506	0.760703140745953	-4.76606907318373	NA
1405	ra	hearing_ipsi_vs_contra	STK16	-0.557123493390947	-1.27904211019368	0.164795123411791	5.60956158475702	-1.54922204899985	0.127498553478874	0.707750649672524	-4.76759743138127	NA
1406	ra	hearing_ipsi_vs_contra	SLC22A23	-0.241411488941193	-0.480685572540972	-0.00213740534141321	8.79846887524275	-2.02540888726068	0.0480623121279585	0.556945678776	-4.76791896333633	NA
1407	ra	hearing_ipsi_vs_contra	NETO2	0.520024340035724	-0.186823207952126	1.22687188802357	4.64947324495765	1.47689069393486	0.145840171184595	0.726000726837428	-4.76956808608706	NA
1408	ra	hearing_ipsi_vs_contra	EXOSC9	0.500547968718482	-0.150163623379305	1.15125956081627	5.66158348521414	1.54421440004027	0.128705864076886	0.707919275143929	-4.76991216768781	NA
1409	ra	hearing_ipsi_vs_contra	FAM131B	-0.318610726573121	-0.663006505787315	0.0257850526410722	7.62582072017247	-1.85717577868216	0.0690525044966469	0.596422244526053	-4.77046206684738	NA
1410	ra	hearing_ipsi_vs_contra	CERS4	0.537313312694649	-0.236098623197424	1.31072524858672	4.28297895029832	1.39465622313139	0.169151646664117	0.749470312376935	-4.77091951691956	NA
1411	ra	hearing_ipsi_vs_contra	SDHAF3	0.358862135824098	-0.0628963553610351	0.780620627009231	6.42923162205174	1.70810372937033	0.0936845191267356	0.650187807526477	-4.77301358067141	NA
1412	ra	hearing_ipsi_vs_contra	RPL36A	0.269438806992307	0.010742111901426	0.528135502083188	9.17500605515446	2.09083472617356	0.0415335671418832	0.53662508241834	-4.77362997635425	NA
1413	ra	hearing_ipsi_vs_contra	PDLIM7	-0.72288960226489	-1.92784732248599	0.482068117956214	2.92399139319876	-1.20434415091053	0.234004000861229	0.805485442347409	-4.77374901806785	PDLIM7
1414	ra	hearing_ipsi_vs_contra	ARFGEF1	-0.417431522379579	-0.931203304321255	0.0963402595620969	5.92680398097212	-1.6310430811229	0.109028593017742	0.674967674182412	-4.77495021580959	NA
1415	ra	hearing_ipsi_vs_contra	ARHGEF2	-0.503952161906346	-1.22179679215974	0.21389246834705	4.86960063555203	-1.40931896051018	0.164796274738682	0.745403662470304	-4.7755737995374	ARHGEF2
1416	ra	hearing_ipsi_vs_contra	NDUFA13	-0.383086664178364	-0.833785096394251	0.0676117680375227	6.77863993163829	-1.70632370683408	0.0940177102615115	0.650187807526477	-4.77716053080322	NA
1417	ra	hearing_ipsi_vs_contra	CFH	0.669495782001601	-0.424498436761494	1.7634900007647	3.30174751244333	1.2285229005895	0.224877458109658	0.802524414246471	-4.77727300638344	NA
1418	ra	hearing_ipsi_vs_contra	MEGF9	-0.451085978143965	-1.01390309800674	0.111731141718811	5.74269340498776	-1.6089496967614	0.113787299983432	0.681572806946915	-4.77763913660445	NA
1419	ra	hearing_ipsi_vs_contra	TUBGCP2	-0.413206030171029	-0.938310406771183	0.111898346429125	5.48351078549166	-1.57968848001994	0.120347580151376	0.694744430864627	-4.77812815639525	NA
1420	ra	hearing_ipsi_vs_contra	MCM3AP	0.483750914546024	-0.151531986251056	1.1190338153431	5.42915568409227	1.5286394778126	0.13251941027205	0.713808256028624	-4.7788801808046	NA
1421	ra	hearing_ipsi_vs_contra	SLC16A9	0.676398978141372	-0.39268547061234	1.74548342689508	3.84172327620664	1.2701100979041	0.209797060836748	0.788460054310598	-4.77974641656802	NA
1422	ra	hearing_ipsi_vs_contra	ACY1	-0.638018402216804	-1.64921113019186	0.37317432575825	3.74299837939427	-1.26662981235295	0.211029451418773	0.788460054310598	-4.78066826931775	ACY1
1423	ra	hearing_ipsi_vs_contra	UBXN4	-0.231703184891158	-0.454329794898078	-0.00907657488423816	9.07854769150703	-2.08932195747229	0.0416753271895803	0.53717963541352	-4.78097013248408	NA
1424	ra	hearing_ipsi_vs_contra	BUD31	0.291707356432381	-0.0199029270609646	0.603317639925727	7.65228727743162	1.87925640160543	0.0659165771912239	0.588061315960594	-4.78102338372083	NA
1425	ra	hearing_ipsi_vs_contra	TSPAN9	0.515057019255117	-0.217515719329256	1.24762975783949	4.47407903519942	1.41141586656184	0.164180584732985	0.745403662470304	-4.78142373196122	NA
1426	ra	hearing_ipsi_vs_contra	CDC34	0.509927873971729	-0.19123213870335	1.21108788664681	5.17822514531897	1.45996367487523	0.1504195557495	0.729735016007684	-4.78150527018255	NA
1427	ra	hearing_ipsi_vs_contra	HBS1L	-0.435381188547699	-0.992805497542146	0.122043120446749	5.45414614949514	-1.56795716743536	0.123061895395055	0.700562104656637	-4.78178784460776	NA
1428	ra	hearing_ipsi_vs_contra	SLC38A9	-0.549317218385572	-1.32970029207921	0.231065855308064	4.49871956767324	-1.41307694057978	0.163694130575516	0.745403662470304	-4.78190798344539	NA
1429	ra	hearing_ipsi_vs_contra	SYT4	-0.292618327216469	-0.599167477600239	0.0139308231673008	7.79043774040408	-1.91624857427583	0.0609337564175396	0.580807004650983	-4.78212030837807	NA
1430	ra	hearing_ipsi_vs_contra	ARGLU1	-0.312928278594159	-0.651646810490284	0.025790253301967	7.54428847165074	-1.85462577431156	0.0694226599233944	0.596555030869035	-4.78278434687973	NA
1431	ra	hearing_ipsi_vs_contra	SHOC2	0.656600529321112	-0.0189202892032003	1.33212134784543	8.30961612863817	1.95125005757659	0.0565184727803039	0.57021516778872	-4.78295038468106	NA
1432	ra	hearing_ipsi_vs_contra	FAM171B	0.571613687210442	-0.24726785165784	1.39049522607872	4.85513126751908	1.40130275957192	0.167166487223287	0.748851766155918	-4.78345663744691	NA
1433	ra	hearing_ipsi_vs_contra	RIMBP2	-0.493237832951332	-1.17685131449969	0.190375648597026	4.96828621006777	-1.44842562767692	0.153605187199334	0.733119989431866	-4.78419599807014	NA
1434	ra	hearing_ipsi_vs_contra	SRSF7	0.426669960073013	-0.0935135448756396	0.946853465021665	6.06082593992633	1.64659172632893	0.105777691423079	0.672515419178236	-4.7846771078838	NA
1435	ra	hearing_ipsi_vs_contra	CRLF3	0.586077623907012	-0.320069731473435	1.49222497928746	4.31271019938332	1.29839475233654	0.199979682220841	0.778113776152571	-4.78619308234162	NA
1436	ra	hearing_ipsi_vs_contra	PRKAR2B	-0.493278239963474	-1.18150823352307	0.194951753596124	4.76185308928437	-1.4388277341704	0.156295178098693	0.73728472018649	-4.7868302562	NA
1437	ra	hearing_ipsi_vs_contra	CTXND1	-0.375811399502343	-0.822852475928174	0.0712296769234882	6.51301122379144	-1.68761337046506	0.097579499891159	0.653011856084187	-4.78719230836844	NA
1438	ra	hearing_ipsi_vs_contra	TMCC3	-0.693272918837092	-1.83885149376733	0.452305656093147	3.19763677427892	-1.21486995415326	0.229998219611062	0.805485442347409	-4.78900899575527	NA
1439	ra	hearing_ipsi_vs_contra	LOC110484888	0.637069753406875	-0.418680406880608	1.69281991369436	3.02554772868814	1.21136847839657	0.231325158523675	0.805485442347409	-4.79044418751549	LOC110484888
1440	ra	hearing_ipsi_vs_contra	COPA	0.403920017808191	-0.0923197281723573	0.900159763788739	6.26803016116606	1.6340083414483	0.108402415722293	0.673300419329118	-4.79096058779494	NA
1441	ra	hearing_ipsi_vs_contra	NUP153	-0.51346832616896	-1.24027369200607	0.213337039668146	4.76515026042738	-1.41822772821532	0.162192804986361	0.744599250050549	-4.79100966674751	NA
1442	ra	hearing_ipsi_vs_contra	DIP2C	0.381526100967533	-0.0570617602835804	0.820113962218646	7.0020890842905	1.74629690752238	0.0867672298851245	0.632279136605172	-4.7927873689642	NA
1443	ra	hearing_ipsi_vs_contra	KCNA5	0.561235047975424	-0.260831259811517	1.38330135576237	5.33002923349965	1.37052945323853	0.176510924768134	0.752962544523141	-4.79323736886213	NA
1444	ra	hearing_ipsi_vs_contra	MLH3	-0.615754582114782	-1.5740706838875	0.342561519657934	3.87131572052196	-1.28987998909422	0.202898071528457	0.782307212734553	-4.793248739892	NA
1445	ra	hearing_ipsi_vs_contra	WDR47	-0.408959234860766	-0.926204477998249	0.108286008276717	5.92151857089568	-1.58720839728115	0.118633192344737	0.6908536916904	-4.79378526232696	NA
1446	ra	hearing_ipsi_vs_contra	STAG2	0.570482482094874	-0.290818903077885	1.43178386726763	3.94108995561484	1.32965081953156	0.18953717772114	0.768860105722389	-4.7940639853829	STAG2
1447	ra	hearing_ipsi_vs_contra	STAT3	0.481957525186478	-0.159053056336716	1.12296810670967	5.30358860224509	1.50936406183419	0.137363167525432	0.721250201148522	-4.79412107967455	NA
1448	ra	hearing_ipsi_vs_contra	HM13	0.445252797221909	-0.151496466088124	1.04200206053194	5.31128443292713	1.49783923756035	0.140325760431816	0.722176952860135	-4.79419031208273	NA
1449	ra	hearing_ipsi_vs_contra	LOC116184696	0.633517263266208	-0.405034309835668	1.67206883636808	3.63775105189788	1.2245621288541	0.226354301468877	0.804027168535532	-4.79468657765615	LOC116184696
1450	ra	hearing_ipsi_vs_contra	DPYD	0.665827675729147	-0.504212848606125	1.83586820006442	2.40266585963856	1.14238206836449	0.258618476666861	0.819421826993194	-4.79468818748719	NA
1451	ra	hearing_ipsi_vs_contra	NEURL1	0.636960744838091	-0.362537144988552	1.63645863466473	3.92681903757412	1.27932599570775	0.20655957817552	0.786252458556498	-4.79526609452973	NA
1452	ra	hearing_ipsi_vs_contra	LOC110474064	0.415727677384624	-0.104332106788045	0.935787461557294	6.0901958239902	1.60474527559	0.114711695468578	0.684307525085676	-4.79554074447979	LOC110474064
1453	ra	hearing_ipsi_vs_contra	CGNL1	0.515248708655119	-0.210393764496937	1.24089118180718	5.02337138929005	1.42542593199274	0.160112658243309	0.74269465988734	-4.79612112018305	NA
1454	ra	hearing_ipsi_vs_contra	BICRAL	0.479320619204216	-0.173181495851391	1.13182273425982	5.30303835074975	1.47466925608329	0.14643481513792	0.726000726837428	-4.79724877653232	NA
1455	ra	hearing_ipsi_vs_contra	LCAT	0.682156464040421	-0.430554304137618	1.79486723221846	3.73147450779369	1.23069984566808	0.22406877005828	0.801586657271463	-4.79781805041682	NA
1456	ra	hearing_ipsi_vs_contra	C2H1orf35	0.566558001400518	-0.330560532250275	1.46367653505131	3.64754706239665	1.26778318338618	0.210620439824223	0.788460054310598	-4.79853995247106	NA
1457	ra	hearing_ipsi_vs_contra	EPDR1	-0.555165105633466	-1.33768658516451	0.227356373897577	5.28068745457702	-1.42421754644849	0.160460401624013	0.74269465988734	-4.79913975781561	NA
1458	ra	hearing_ipsi_vs_contra	URI1	0.567011940996455	-0.258313905955992	1.3923377879489	4.76902070705066	1.37916807970356	0.173848175665611	0.752962544523141	-4.80252609276091	NA
1459	ra	hearing_ipsi_vs_contra	HPCAL4	0.559975750784496	-0.275809535779308	1.3957610373483	3.80534065264732	1.34500821691474	0.184560358726782	0.761151013946513	-4.80358124607727	NA
1460	ra	hearing_ipsi_vs_contra	SGCE	-0.48279083900448	-1.13173141447382	0.166149736464865	5.24016412744307	-1.49349760120936	0.141454865492346	0.723899626763739	-4.8046013029466	NA
1461	ra	hearing_ipsi_vs_contra	DDIAS	-0.460127409983518	-1.07074507208749	0.150490252120454	5.22270008033237	-1.51272220290616	0.136509323490313	0.719708526308707	-4.80464331305919	NA
1462	ra	hearing_ipsi_vs_contra	SNX5	0.500130390122941	-0.208279119322718	1.2085398995686	5.15197069968333	1.41725925223685	0.162474271932261	0.744920795574542	-4.80567823923594	NA
1463	ra	hearing_ipsi_vs_contra	LOC116183103	0.579109412795678	-0.323490058190865	1.48170888378222	3.6879568573215	1.28800036938819	0.203546583507509	0.782307212734553	-4.8073288610476	LOC116183103
1464	ra	hearing_ipsi_vs_contra	GEMIN4	-0.633009966321369	-1.67749078092808	0.411470848285348	3.31373317902329	-1.21663559626045	0.229331219443679	0.805485442347409	-4.80737773917151	NA
1465	ra	hearing_ipsi_vs_contra	SLC25A16	-0.442383125419897	-1.03520268623926	0.150436435399466	5.02488192531086	-1.4980505401338	0.140270990796544	0.722176952860135	-4.80889970692915	NA
1466	ra	hearing_ipsi_vs_contra	NMNAT1	-0.548384760925014	-1.35219365011031	0.255424128260277	4.11078236169326	-1.36956614285358	0.176809782477653	0.752962544523141	-4.80954658703611	NA
1467	ra	hearing_ipsi_vs_contra	AKAP7	0.385597790558768	-0.0949185476173843	0.866114128734919	6.30670470771608	1.61093054460812	0.113353883008768	0.68100680454527	-4.80975497680207	NA
1468	ra	hearing_ipsi_vs_contra	MAP4K3	-0.369772081158771	-0.823601115799339	0.0840569534817979	5.87744181579718	-1.63565715787161	0.108055502726111	0.672515419178236	-4.81000488361574	NA
1469	ra	hearing_ipsi_vs_contra	TMEM150C	-0.369797578731302	-0.804622213076269	0.0650270556136646	6.6172430527439	-1.70726273559004	0.0938418177130891	0.650187807526477	-4.81055659997675	NA
1470	ra	hearing_ipsi_vs_contra	PCMTD1	-0.425314127720417	-0.953816319965718	0.103188064524885	6.06177873185694	-1.61552414836219	0.112353937115121	0.679624765858959	-4.81325939238078	NA
1471	ra	hearing_ipsi_vs_contra	DCLRE1A	0.629875692959061	-0.467394481549938	1.72714586746806	2.63485866912729	1.15236938757449	0.254530627621592	0.817467532378012	-4.81387784309013	NA
1472	ra	hearing_ipsi_vs_contra	SUMF1	-0.559596409934929	-1.39122272844649	0.272029908576632	4.1730083076083	-1.35081891375215	0.182703488303317	0.75868529640347	-4.81406134727196	NA
1473	ra	hearing_ipsi_vs_contra	LOC110470530	0.271928907700362	0.00652535693599815	0.537332458464726	9.34176452876739	2.05683326526121	0.0448231909624841	0.551742560646743	-4.81586243513206	LOC110470530
1474	ra	hearing_ipsi_vs_contra	LOC110483166	-0.500018077516467	-1.18322815626445	0.183192001231521	5.03468118283955	-1.46920324795594	0.1479061104035	0.727496414786233	-4.81586990365918	LOC110483166
1475	ra	hearing_ipsi_vs_contra	GADD45B	0.484353820561048	-0.180550676846149	1.14925831796825	5.38355612475438	1.46235864714049	0.149764853146388	0.729007584910375	-4.8161114046828	NA
1476	ra	hearing_ipsi_vs_contra	SEMA6A	-0.739249462787658	-2.01095562215145	0.532456696576129	3.28692417264155	-1.16695653681865	0.248643540101833	0.81140745432046	-4.81737597074463	NA
1477	ra	hearing_ipsi_vs_contra	RC3H2	0.51542021169379	-0.211203740998469	1.24204416438605	5.30234188349928	1.42397437222816	0.160530452110251	0.74269465988734	-4.81823358962331	NA
1478	ra	hearing_ipsi_vs_contra	RNF34	0.512969360301947	-0.19779754733899	1.22373626794288	5.20865985969671	1.44882077316274	0.153495221709334	0.733049051385098	-4.81823622065738	NA
1479	ra	hearing_ipsi_vs_contra	AFF4	0.526706547883768	-0.250493595582857	1.30390669135039	4.66716917050342	1.36046158609688	0.179653581856874	0.755650537031842	-4.81880422328082	NA
1480	ra	hearing_ipsi_vs_contra	LOC110479031	-0.436156851861989	-1.00801828878128	0.1357045850573	5.58202713874508	-1.53109566378319	0.131912092877405	0.71252866986618	-4.81883658799635	LOC110479031
1481	ra	hearing_ipsi_vs_contra	BSN	-0.519187607890498	-1.29809457693876	0.259719361157762	4.58143777745877	-1.33810183638753	0.186786028964157	0.764197615773723	-4.81982833020427	NA
1482	ra	hearing_ipsi_vs_contra	COQ5	0.466937317910488	-0.193525214100395	1.12739984992137	5.04335117256607	1.41925632212246	0.161894281040047	0.744297284587085	-4.82141098423696	NA
1483	ra	hearing_ipsi_vs_contra	DDX10	-0.534436007060543	-1.31741896072093	0.248546946599848	4.56438467292924	-1.3702311671018	0.176603423692734	0.752962544523141	-4.82177893585865	NA
1484	ra	hearing_ipsi_vs_contra	EDA	-0.637293341492898	-1.69991243134927	0.425325748363479	3.50658804452393	-1.20396040805443	0.234150996862708	0.805485442347409	-4.82228965307684	NA
1485	ra	hearing_ipsi_vs_contra	ADIPOR1	-0.507424477047827	-1.21749380459654	0.202644850500887	5.55620819485551	-1.43456786419725	0.157500813344175	0.739333434412587	-4.8231163082874	NA
1486	ra	hearing_ipsi_vs_contra	GTF2F1	-0.457762267554312	-1.08678177651883	0.171257241410205	5.22956909094712	-1.46091959685919	0.150157970839535	0.729735016007684	-4.82473448686119	NA
1487	ra	hearing_ipsi_vs_contra	LOC110482923	0.655744876514977	-0.452996417260351	1.76448617029031	3.01392623148573	1.18728538447647	0.240603697808982	0.805485442347409	-4.82520548321522	LOC110482923
1488	ra	hearing_ipsi_vs_contra	TAFA1	-0.396327147717515	-0.879339558335129	0.0866852629000995	6.36740462279808	-1.64719862190277	0.105652424430228	0.672515419178236	-4.8252809909072	NA
1489	ra	hearing_ipsi_vs_contra	MFAP4	0.623137986002743	-0.36033825344828	1.60661422545377	4.02489178539103	1.27195220528366	0.209146934255211	0.788196726825107	-4.82549992992867	NA
1490	ra	hearing_ipsi_vs_contra	HRAS	-0.437186422244862	-1.02476756912959	0.150394724639868	5.55630301792051	-1.493651403219	0.141414744632365	0.723899626763739	-4.8257875561382	HRAS
1491	ra	hearing_ipsi_vs_contra	SHB	-0.554784709734023	-1.40892160997665	0.299352190508599	4.39799206350609	-1.30390946174043	0.198106453814194	0.777117964377377	-4.82844008699718	NA
1492	ra	hearing_ipsi_vs_contra	B4GALT2	0.493240428366096	-0.217658003645662	1.20413886037785	5.0758237967355	1.39284101883836	0.16969695704839	0.749470312376935	-4.82933397772181	NA
1493	ra	hearing_ipsi_vs_contra	NME2	0.237421654776309	0.00388778905331277	0.470955520499305	9.51421547413566	2.04089610815043	0.0464414625126744	0.552137073272756	-4.83047790387847	NA
1494	ra	hearing_ipsi_vs_contra	VAMP8	0.617697206336386	-0.384838781572857	1.62023319424563	3.41760864738434	1.23687583293366	0.221786178757619	0.799874299494828	-4.83151792323	NA
1495	ra	hearing_ipsi_vs_contra	PRIMA1	-0.587873585978657	-1.59219312526059	0.416445953303276	3.34502989311217	-1.1750665762246	0.245413203996391	0.808770353015018	-4.8328371705805	NA
1496	ra	hearing_ipsi_vs_contra	FAM3C	-0.311230977678279	-0.663074151606844	0.0406121962502866	7.18610827137745	-1.77575941310052	0.0817259123397003	0.62124588985642	-4.83318397779866	NA
1497	ra	hearing_ipsi_vs_contra	RTN4R	0.424185669359226	-0.115253396877361	0.963624735595813	5.93805347572031	1.57857069288644	0.120604109209508	0.694744430864627	-4.83330642945315	NA
1498	ra	hearing_ipsi_vs_contra	SLC25A4	-0.466783883246666	-1.10491519506741	0.171347428574077	5.69340726457769	-1.46844010043707	0.148112450180173	0.727496414786233	-4.83343540770217	NA
1499	ra	hearing_ipsi_vs_contra	CTTN	-0.347136367541978	-0.710645489957037	0.0163727548730812	8.18253074573565	-1.91705793931368	0.0608284273169575	0.580807004650983	-4.83363929064911	NA
1500	ra	hearing_ipsi_vs_contra	MTMR3	0.549439508345919	-0.302396819603616	1.40127583629545	4.1114850215147	1.29483421200629	0.201196176669097	0.780025302805196	-4.83387158704216	NA
1501	ra	hearing_ipsi_vs_contra	ALKBH7	0.612076731063741	-0.354148797224273	1.57830225935176	3.70017779370482	1.27167988002278	0.209242950019327	0.788196726825107	-4.83401003859251	NA
1502	ra	hearing_ipsi_vs_contra	PPARA	-0.536420386409941	-1.35072195084364	0.277881178023757	4.26478570793385	-1.32242315140738	0.191914374477537	0.771110446157905	-4.83518342020138	NA
1503	ra	hearing_ipsi_vs_contra	FIP1L1	0.429947080643897	-0.144741264110496	1.00463542539829	5.70880893003788	1.50187245896276	0.139283268767186	0.722176952860135	-4.83528282514855	FIP1L1
1504	ra	hearing_ipsi_vs_contra	LOC110470965	0.635377564117384	-0.40677426189357	1.67752939012834	3.60090277218957	1.223915175712	0.226596204705391	0.804246021802475	-4.83593173821914	LOC110470965
1505	ra	hearing_ipsi_vs_contra	PDE2A	0.356117530997891	-0.0686131388004694	0.780848200796252	6.28988198514965	1.68317847811445	0.0984398310851032	0.654680084559081	-4.8372154387799	NA
1506	ra	hearing_ipsi_vs_contra	CHCHD7	0.501758634250906	-0.234092900515936	1.23761016901775	5.02994139484654	1.36884758083373	0.177032962035057	0.752962544523141	-4.83761174276276	NA
1507	ra	hearing_ipsi_vs_contra	KCNMA1	-0.39518825673341	-0.881942683978257	0.0915661705114375	6.18651480052399	-1.6298384483165	0.109283816473748	0.674967674182412	-4.83813569810862	NA
1508	ra	hearing_ipsi_vs_contra	SERPINF1	0.608183701346013	-0.359529119399452	1.57589652209148	3.52296176789363	1.26164950242935	0.212802373845825	0.788460054310598	-4.83815123720851	NA
1509	ra	hearing_ipsi_vs_contra	UBE2W	0.479372396008984	-0.15487399312625	1.11361878514422	5.43986692839277	1.51727903508466	0.135357448897635	0.718234131321229	-4.83891711007284	NA
1510	ra	hearing_ipsi_vs_contra	GFM2	-0.510369644399391	-1.24298304790214	0.222243759103354	4.35547187551291	-1.39849337668289	0.168003372029527	0.748851766155918	-4.83923631934789	NA
1511	ra	hearing_ipsi_vs_contra	VPS35	-0.353488700383418	-0.770160084459039	0.0631826836922041	6.66720223265914	-1.70306921527423	0.0946294270343177	0.651190474379483	-4.84152521499841	NA
1512	ra	hearing_ipsi_vs_contra	MLEC	0.379496596507152	-0.0730988197846745	0.832092012798978	6.70338212132989	1.68324825250936	0.0984262473194646	0.654680084559081	-4.84200319123482	NA
1513	ra	hearing_ipsi_vs_contra	NFKBIE	-0.6055993358561	-1.64613128129651	0.434932609584313	3.28756344515483	-1.16837003564048	0.248078332237595	0.810945300238757	-4.84215845097635	NA
1514	ra	hearing_ipsi_vs_contra	LRRIQ1	-0.551509476948013	-1.41214705776533	0.309128103869309	3.4631115411187	-1.28642097226081	0.204092711897153	0.782759031663482	-4.84274953620117	NA
1515	ra	hearing_ipsi_vs_contra	CRPPA	-0.592564303160383	-1.58379876458838	0.398670158267611	3.69589562237727	-1.20007815766125	0.235641915284641	0.805485442347409	-4.84355354940806	NA
1516	ra	hearing_ipsi_vs_contra	SHISA9	-0.598861300700622	-1.58164814577592	0.383925544374677	3.51332215368304	-1.22325599489098	0.226842875231535	0.804650198934501	-4.84525424418224	NA
1517	ra	hearing_ipsi_vs_contra	ACSBG1	-0.263377825174596	-0.53906272306115	0.0123070727119586	8.28510155213372	-1.91785897602684	0.0607243349928866	0.580807004650983	-4.84562075797191	NA
1518	ra	hearing_ipsi_vs_contra	ANGPT2	0.570900790955442	-0.306932712959654	1.44873429487054	4.34358617311049	1.30556629781512	0.19754625132321	0.777117964377377	-4.84585966504818	NA
1519	ra	hearing_ipsi_vs_contra	ZFX	0.46828953144337	-0.173323492534121	1.10990255542086	5.17857323940114	1.46518247859948	0.148995792649811	0.728659702191465	-4.84684711564328	NA
1520	ra	hearing_ipsi_vs_contra	PNO1	0.563170889328625	-0.318977116363993	1.44531889502124	4.80912875990783	1.28159020457037	0.205769920889591	0.784900316132327	-4.84711861875355	NA
1521	ra	hearing_ipsi_vs_contra	GLRA4	0.592748927878852	-0.342468788731075	1.52796664448878	3.81375761467168	1.27235555411712	0.209004782907714	0.788196726825107	-4.84711939466183	GLRA4
1522	ra	hearing_ipsi_vs_contra	FAM118B	-0.524518951697323	-1.32649866662	0.277460763225353	4.39416835898847	-1.31295015657902	0.195064157869208	0.773283197064321	-4.84741050113316	NA
1523	ra	hearing_ipsi_vs_contra	ZMYM2	-0.453440416985762	-1.06994328345686	0.163062449485337	5.19599382214796	-1.47650718940772	0.145942693191507	0.726000726837428	-4.84801893756171	NA
1524	ra	hearing_ipsi_vs_contra	SNX30	0.504151868865308	-0.232460062960495	1.24076380069111	5.05530670680794	1.37395677613532	0.175450773439495	0.752962544523141	-4.84812417324014	NA
1525	ra	hearing_ipsi_vs_contra	MRPL44	0.438014104872696	-0.164969367668465	1.04099757741386	4.90730912705603	1.45825382932469	0.150888341308024	0.730098766354205	-4.84949007470322	NA
1526	ra	hearing_ipsi_vs_contra	SOS1	0.452210899506579	-0.177026157504979	1.08144795651814	5.27474808622937	1.44270379065293	0.155204443799834	0.736194370959458	-4.85070667434514	NA
1527	ra	hearing_ipsi_vs_contra	ADPGK	-0.621035232596257	-1.73929958151486	0.497229116322347	2.83020319890772	-1.11486478584381	0.270123058113301	0.820781520424206	-4.85122324414257	NA
1528	ra	hearing_ipsi_vs_contra	RANBP1	0.629979505269492	-0.43098552418511	1.69094453472409	4.04726473423959	1.19199872253202	0.238766844856976	0.805485442347409	-4.8534598243182	NA
1529	ra	hearing_ipsi_vs_contra	GRIP2	0.666444913490376	-0.51440785102401	1.84729767800476	3.39151778703106	1.13297139548171	0.262512970525536	0.820781520424206	-4.85439038370081	NA
1530	ra	hearing_ipsi_vs_contra	SLC4A8	-0.494205021172802	-1.19880461478183	0.210394572436228	4.57014506713389	-1.40804068379037	0.16517247736109	0.745403662470304	-4.85445278756991	NA
1531	ra	hearing_ipsi_vs_contra	DGKH	0.427242463150484	-0.119049075589114	0.973534001890082	6.22232870441931	1.57000261030981	0.122585122076748	0.698363725770562	-4.85448968636844	NA
1532	ra	hearing_ipsi_vs_contra	NRDC	-0.357771089603837	-0.794449150278227	0.0789069710705534	6.34545680060227	-1.64472884461022	0.106162959397128	0.672515419178236	-4.85452313178242	NA
1533	ra	hearing_ipsi_vs_contra	SEPTIN6	-0.297573430649812	-0.621257172055095	0.0261103107554722	7.72387258494122	-1.84554102947654	0.0707550509861573	0.600236613336879	-4.85474221116336	NA
1534	ra	hearing_ipsi_vs_contra	VAT1	0.522249852223509	-0.224613427080236	1.26911313152725	4.79860971109973	1.40374317200571	0.166442135346767	0.747631689541307	-4.85602860493396	NA
1535	ra	hearing_ipsi_vs_contra	POLG	0.617692400138219	-0.416350105336718	1.65173490561316	4.02922069882424	1.19917980179404	0.235987898243567	0.805485442347409	-4.85613840036337	NA
1536	ra	hearing_ipsi_vs_contra	PIK3R4	-0.498792303925821	-1.22650216442498	0.22891755657334	4.99351134541739	-1.3759793697841	0.17482743633271	0.752962544523141	-4.85646404445818	NA
1537	ra	hearing_ipsi_vs_contra	FAM118A	-0.530094636909506	-1.30462734836105	0.244438074542039	4.69371047768552	-1.37392834771607	0.175459546858338	0.752962544523141	-4.85690343457444	NA
1538	ra	hearing_ipsi_vs_contra	PYGL	0.474924103137713	-0.158642166178013	1.10849037245344	5.712279057037	1.50481323381063	0.138527025359763	0.722176952860135	-4.85707918232209	NA
1539	ra	hearing_ipsi_vs_contra	PIAS4	-0.496022193379858	-1.23925759734145	0.247213210581733	4.63475354977437	-1.33975429387685	0.186251654159577	0.76410310953349	-4.85715705475908	NA
1540	ra	hearing_ipsi_vs_contra	RNASEH2B	0.602133398391148	-0.384046813165843	1.58831360994814	3.65169984938303	1.22570757809942	0.225926470149789	0.803989488418547	-4.85748374705044	NA
1541	ra	hearing_ipsi_vs_contra	TGFB3	0.472609648902132	-0.179988305608118	1.12520760341238	5.42882307450166	1.45380886939202	0.152112372342915	0.730702005329763	-4.85794174563001	NA
1542	ra	hearing_ipsi_vs_contra	ROBO1	-0.554767681398337	-1.43583623409276	0.326300871296083	4.04481383482844	-1.26401401850173	0.211959262431069	0.788460054310598	-4.85825395229561	NA
1543	ra	hearing_ipsi_vs_contra	HOPX	0.51689934352832	-0.231291274278246	1.26508996133489	5.04085581360527	1.3868968473621	0.171492161056501	0.751057714445177	-4.85869133516322	NA
1544	ra	hearing_ipsi_vs_contra	SPON1	-0.496998841209012	-1.21880176321209	0.224804080794066	5.0568396769229	-1.38225184579803	0.172905161496668	0.752873500491381	-4.8587369763889	NA
1545	ra	hearing_ipsi_vs_contra	KIAA1211L	-0.451914175445921	-1.09189093397024	0.188062583078398	5.11299419699939	-1.41756244855919	0.162386113601666	0.744920795574542	-4.86016053072721	NA
1546	ra	hearing_ipsi_vs_contra	MRI1	-0.59919167546941	-1.69347189267976	0.495088541740942	2.66468157610524	-1.09922769374449	0.276819487104426	0.822927790398649	-4.86019339028981	NA
1547	ra	hearing_ipsi_vs_contra	DDX58	0.673305540254688	-0.538908043946991	1.88551912445637	3.21116098636504	1.11502211168273	0.270056270978044	0.820781520424206	-4.86141679017285	NA
1548	ra	hearing_ipsi_vs_contra	LOC110467625	-0.395033820000301	-0.891685394765948	0.101617754765346	6.27420888403625	-1.59673520152707	0.116489641852186	0.684412811428109	-4.86304067908165	LOC110467625
1549	ra	hearing_ipsi_vs_contra	MRPL54	0.404654499295443	-0.108434183553719	0.917743182144605	6.09082682059575	1.58322404227858	0.119539072703716	0.692778872467924	-4.86391163337752	NA
1550	ra	hearing_ipsi_vs_contra	DBNL	0.562580292782573	-0.331694165700835	1.45685475126598	4.15430560720415	1.26288593368954	0.212361191202736	0.788460054310598	-4.86456926779037	NA
1551	ra	hearing_ipsi_vs_contra	NEK4	0.446640682006938	-0.159272972911568	1.05255433692544	5.56927244699451	1.47978280433102	0.145068852180129	0.726000726837428	-4.86540569156732	NA
1552	ra	hearing_ipsi_vs_contra	PSMC4	0.286089622582725	-0.0310848871236009	0.603264132289052	7.47799022714967	1.81073237168892	0.0760616265502586	0.60959046262101	-4.8658979902579	NA
1553	ra	hearing_ipsi_vs_contra	LRFN5	-0.528658168044714	-1.34383769966971	0.286521363580281	4.68555379799522	-1.30188348706829	0.198793092680762	0.777117964377377	-4.86604835935315	NA
1554	ra	hearing_ipsi_vs_contra	SLC27A4	0.425467827704886	-0.133757683657629	0.984693339067401	6.06121231010721	1.52732052770257	0.132846453171225	0.71457115215897	-4.86637103073179	NA
1555	ra	hearing_ipsi_vs_contra	PEX12	0.613254147768617	-0.521638747857449	1.74814704339468	3.1720583121803	1.08476597644211	0.283115483535207	0.822927790398649	-4.86655288298724	NA
1556	ra	hearing_ipsi_vs_contra	DHX30	0.393481534090133	-0.112294756447791	0.899257824628056	6.01828908659798	1.56176730669631	0.124513780708055	0.703115180730909	-4.86694051874628	NA
1557	ra	hearing_ipsi_vs_contra	SUCLA2	-0.270266411531933	-0.560571795989458	0.0200389729255916	7.87812186612822	-1.86890584616332	0.0673712133581849	0.590781925557326	-4.86745671092762	NA
1558	ra	hearing_ipsi_vs_contra	PIGK	0.415409143708227	-0.117957612670974	0.948775900087428	5.92061682260504	1.56350957925007	0.124103731385427	0.701495731575915	-4.86755149639091	NA
1559	ra	hearing_ipsi_vs_contra	NOP2	-0.558643421083032	-1.42910267788259	0.31181583571652	4.33326601143544	-1.2883583566655	0.203422950054674	0.782307212734553	-4.86822482139399	NA
1560	ra	hearing_ipsi_vs_contra	RBM12B	-0.551532406279373	-1.41115919622334	0.308094383664598	4.00364223672562	-1.28798715503256	0.203551148256748	0.782307212734553	-4.86853073945975	NA
1561	ra	hearing_ipsi_vs_contra	TRRAP	0.480592269840518	-0.190961315768471	1.15214585544951	5.08991264473599	1.43663534505397	0.156914768476924	0.738850968491222	-4.86876527099627	NA
1562	ra	hearing_ipsi_vs_contra	MTHFS	0.613283070254681	-0.514014798088464	1.74058093859783	2.87450143674542	1.09212595522545	0.279898893585753	0.822927790398649	-4.86876968956017	NA
1563	ra	hearing_ipsi_vs_contra	RHOU	0.511116793847432	-0.245262499291663	1.26749608698653	4.52316382263821	1.35653485840229	0.180890842098461	0.757487150967559	-4.86898160289005	NA
1564	ra	hearing_ipsi_vs_contra	RAP1GAP	-0.462048362709204	-1.13809590251185	0.213999177093444	4.71614578273098	-1.3720206161749	0.176049070544976	0.752962544523141	-4.87010899615305	NA
1565	ra	hearing_ipsi_vs_contra	GOSR2	0.566097953036083	-0.351423279328418	1.48361918540058	4.11730812054673	1.23858523832198	0.221157437894297	0.798978374486323	-4.87108042689101	NA
1566	ra	hearing_ipsi_vs_contra	RRP12	-0.505696615106531	-1.2402638850007	0.228870654787634	4.76428361020763	-1.38200276308423	0.172981184401951	0.752873500491381	-4.87192773527167	NA
1567	ra	hearing_ipsi_vs_contra	CHST3	0.583545785643678	-0.417345770320179	1.58443734160753	3.38076036767603	1.17041087882693	0.247263905565664	0.810728007747996	-4.8721393940689	NA
1568	ra	hearing_ipsi_vs_contra	RTN4	-0.119830310519269	-0.222692688054503	-0.016967932984036	11.5032671893743	-2.33862487447069	0.0233034355135427	0.450182658993451	-4.87255114931003	NA
1569	ra	hearing_ipsi_vs_contra	PSMA4	-0.261855492494337	-0.538259199243959	0.014548214255284	8.13074404013891	-1.901814976692	0.0628383920616992	0.58497382368548	-4.87296231480249	NA
1570	ra	hearing_ipsi_vs_contra	SOCS7	-0.501462724215055	-1.28191575592405	0.278990307493941	4.42366881695677	-1.28985924830659	0.202905219112633	0.782307212734553	-4.87308427288354	NA
1571	ra	hearing_ipsi_vs_contra	EMG1	-0.52592588939921	-1.33118780528992	0.279336026491498	4.45869757767032	-1.31110607072473	0.195681832810898	0.774289305598768	-4.8730886340156	NA
1572	ra	hearing_ipsi_vs_contra	KDM1A	0.550426057906229	-0.343358905322749	1.44421102113521	4.5471843228462	1.23627868092614	0.222006129224354	0.800010866788837	-4.87330467287702	NA
1573	ra	hearing_ipsi_vs_contra	LOC110480085	-0.594561471227529	-1.56257135074777	0.373448408292708	3.93721950899155	-1.2330123061764	0.223212087699591	0.800986392918272	-4.8734305370131	LOC110480085
1574	ra	hearing_ipsi_vs_contra	KCNC4	-0.600692576281556	-1.75540268491476	0.554017532351647	2.43951413934687	-1.04431071777005	0.301255688846173	0.832681760136313	-4.87398516718701	NA
1575	ra	hearing_ipsi_vs_contra	ZMIZ2	0.585078111119479	-0.356882704625926	1.52703892686488	4.06390280168282	1.24689950277239	0.218118098288157	0.796675606426821	-4.87421678828926	NA
1576	ra	hearing_ipsi_vs_contra	LOC110475256	0.5860988497626	-0.506716892640056	1.67891459216526	2.67725851445504	1.07664955382685	0.286692462770859	0.827741270417608	-4.8742296788513	LOC110475256
1577	ra	hearing_ipsi_vs_contra	HSD3B7	0.56161471009234	-0.378037180247102	1.50126660043178	4.0630070771929	1.19983608999249	0.23573510618921	0.805485442347409	-4.87573521812769	NA
1578	ra	hearing_ipsi_vs_contra	SEZ6	-0.623739040377375	-1.7556265965114	0.508148515756648	3.51557654815947	-1.10624184113704	0.273801472509232	0.822927790398649	-4.87645874869701	NA
1579	ra	hearing_ipsi_vs_contra	HSPA8	-0.595381234538936	-1.58878987508066	0.398027406002789	3.51741020227419	-1.20314410468566	0.234463912911519	0.805485442347409	-4.87680904118731	NA
1580	ra	hearing_ipsi_vs_contra	TBL1XR1	0.538663494762138	-0.357407485078328	1.4347344746026	4.48810908839807	1.20677295921507	0.233075186374244	0.805485442347409	-4.87753360505883	NA
1581	ra	hearing_ipsi_vs_contra	BAG3	-0.495556805740364	-1.25086978193536	0.259756170454632	4.4749876203841	-1.317094503194	0.193681386163617	0.772320809389117	-4.87927624161885	NA
1582	ra	hearing_ipsi_vs_contra	SNTG1	-0.417035336646766	-0.990358263738838	0.156287590445306	5.48610032821536	-1.46023913777244	0.150344139572749	0.729735016007684	-4.88107569436573	NA
1583	ra	hearing_ipsi_vs_contra	RBPJ	0.543306827932974	-0.319265101993893	1.40587875785984	4.09926408513137	1.26444598033846	0.211805507368734	0.788460054310598	-4.88127209785842	NA
1584	ra	hearing_ipsi_vs_contra	RRAGA	0.580166103550077	-0.377778963567192	1.53811117066734	4.21944117815343	1.2158001264593	0.229646654984527	0.805485442347409	-4.88131768018199	RRAGA
1585	ra	hearing_ipsi_vs_contra	CIAO3	0.421297220656518	-0.159252874926259	1.00184731623929	5.58733914718172	1.4567979826828	0.151288391255063	0.730702005329763	-4.88186025576582	NA
1586	ra	hearing_ipsi_vs_contra	ATXN7	-0.644636232205931	-1.82333515730822	0.534062692896354	3.46945879132701	-1.09789867873797	0.277393950147854	0.822927790398649	-4.88206163587526	NA
1587	ra	hearing_ipsi_vs_contra	OSGEP	-0.479121413232165	-1.16999720337924	0.211754376914906	4.933007489992	-1.39218209849095	0.169895240427926	0.749470312376935	-4.88231129517457	NA
1588	ra	hearing_ipsi_vs_contra	NMT1	-0.401355630996205	-0.919280138728814	0.116568876736403	6.2121906533839	-1.55565517054297	0.125960900105194	0.704576645871436	-4.88362670954124	NA
1589	ra	hearing_ipsi_vs_contra	TEK	-0.591887466244732	-1.60500090054138	0.421225968051914	3.19018681614954	-1.17282038906402	0.246304840738602	0.809792232752448	-4.88408989257977	NA
1590	ra	hearing_ipsi_vs_contra	LRP6	-0.43517454063799	-1.02036639243162	0.150017311155635	5.26991945748918	-1.49284819520433	0.141624369117763	0.723899626763739	-4.88446904297825	NA
1591	ra	hearing_ipsi_vs_contra	PCDH8	0.672366304986775	-0.522508987185082	1.86724159715863	3.55841126896888	1.12962370777903	0.263908376648455	0.820781520424206	-4.88497189633569	NA
1592	ra	hearing_ipsi_vs_contra	RNF19B	0.493668616917247	-0.219012329378196	1.20634956321269	5.05763489077196	1.39056344901091	0.170383086135447	0.749470312376935	-4.88622583345352	NA
1593	ra	hearing_ipsi_vs_contra	PTCD3	-0.464687643352007	-1.12557320249382	0.196197915789806	5.14609005159514	-1.41151435781786	0.164151709821833	0.745403662470304	-4.88628584713971	NA
1594	ra	hearing_ipsi_vs_contra	LYPLAL1	0.499507093507052	-0.234573181582741	1.23358736859685	4.96941049203921	1.36599321960314	0.1779216378079	0.752962544523141	-4.88666097681834	NA
1595	ra	hearing_ipsi_vs_contra	ADGRB1	-0.532901744140871	-1.3328465580505	0.267043069768759	4.53252316454533	-1.33732681465334	0.18703705827559	0.764412325126326	-4.88762624053367	NA
1596	ra	hearing_ipsi_vs_contra	POLD3	0.560621360351119	-0.436942728485459	1.5581854491877	4.13003426584564	1.12818227574294	0.264510823624458	0.820781520424206	-4.88846262715605	NA
1597	ra	hearing_ipsi_vs_contra	H2B-I_2	-0.493319529822999	-1.2290240808062	0.242385021160206	5.12263698487696	-1.34609374009525	0.184212380102324	0.760703140745953	-4.88867407806643	H2B-I_2
1598	ra	hearing_ipsi_vs_contra	BBOX1	-0.468720898723578	-1.15340154774241	0.215959750295252	4.95543477505635	-1.37428467086951	0.175349604764663	0.752962544523141	-4.89001380606703	NA
1599	ra	hearing_ipsi_vs_contra	RINT1	-0.56716629944538	-1.54096209308138	0.406629494190618	3.82701748268427	-1.16921118559774	0.247742425909704	0.810869901873462	-4.89042802542923	NA
1600	ra	hearing_ipsi_vs_contra	NDUFB11	-0.339706191141463	-0.744728996800313	0.0653166145173865	6.6687272046749	-1.68373764683712	0.0983310147303686	0.654680084559081	-4.89058561895099	NA
1601	ra	hearing_ipsi_vs_contra	FAM160B1	-0.361273115751739	-0.788918895666848	0.0663726641633694	6.87417233168773	-1.6959064509497	0.095987316026675	0.652209411888455	-4.89104466598552	NA
1602	ra	hearing_ipsi_vs_contra	NUP155	-0.476065814387896	-1.21908575580199	0.266954127026197	4.30578677462854	-1.28622505484886	0.204160533227429	0.782759031663482	-4.89132535482495	NA
1603	ra	hearing_ipsi_vs_contra	GRP	-0.620043815063796	-1.75022194710073	0.510134316973133	3.45504339172175	-1.10135142535281	0.275903243740444	0.822927790398649	-4.89146557991667	NA
1604	ra	hearing_ipsi_vs_contra	GPR180	-0.587348117269966	-1.56342696322139	0.388730728681456	3.83724836866469	-1.20798382358466	0.232613139603402	0.805485442347409	-4.89182169050073	NA
1605	ra	hearing_ipsi_vs_contra	TPRN	0.470319195960824	-0.220169987728924	1.16080837965057	5.49593116194036	1.36737067951057	0.177492354004534	0.752962544523141	-4.89322690134156	NA
1606	ra	hearing_ipsi_vs_contra	LOC110481093	0.59411807834134	-0.48049404645163	1.66873020313431	3.12906719508271	1.10986835686822	0.272250184042156	0.822297969669646	-4.89327084312265	LOC110481093
1607	ra	hearing_ipsi_vs_contra	OPHN1	-0.413532067003917	-0.96957644469417	0.142512310686335	5.75075789575133	-1.49296689088729	0.141593375968888	0.723899626763739	-4.89332203070671	NA
1608	ra	hearing_ipsi_vs_contra	TMOD4	-0.529243731770508	-1.4278353886293	0.369347925088283	3.91210617465231	-1.18234380259593	0.242540483077372	0.806697573115862	-4.89399073240153	NA
1609	ra	hearing_ipsi_vs_contra	ATP2B4	-0.416173517410654	-1.00501265567338	0.17266562085207	5.62334684718688	-1.4188229699708	0.162019998693638	0.744297284587085	-4.89434443872361	NA
1610	ra	hearing_ipsi_vs_contra	TOMM6	0.535985925075677	-0.299212242566763	1.37118409271812	4.17796208546456	1.28829194299687	0.203445882234041	0.782307212734553	-4.89453327170363	NA
1611	ra	hearing_ipsi_vs_contra	VDAC2	-0.215590830202897	-0.431418469861186	0.000236809455391673	9.40144284005538	-2.00527371869974	0.0502425924333902	0.556945678776	-4.89525135108166	NA
1612	ra	hearing_ipsi_vs_contra	TYW3	-0.417176335842376	-0.985227287375	0.150874615690249	5.55056255784322	-1.47428963372662	0.146536624872021	0.726000726837428	-4.89600742048881	NA
1613	ra	hearing_ipsi_vs_contra	EIF1B	-0.35218459560963	-0.782815662784082	0.0784464715648215	6.49228282902288	-1.64178179769634	0.106774785522618	0.672515419178236	-4.89609645301895	NA
1614	ra	hearing_ipsi_vs_contra	ABCG5	0.631769657701737	-0.513932292722859	1.77747160812633	3.23258666147728	1.10697432955157	0.273487640982176	0.822927790398649	-4.89753642314152	NA
1615	ra	hearing_ipsi_vs_contra	C1AH12orf73	0.453731282952824	-0.153445355234907	1.06090792114056	5.65469182502826	1.50014800290161	0.139728245977354	0.722176952860135	-4.89815544806294	NA
1616	ra	hearing_ipsi_vs_contra	ZC3H18	0.613492070211146	-0.545133659287471	1.77211779970976	3.23813822709672	1.06295828963786	0.292797275276212	0.830357526331097	-4.89844803113605	NA
1617	ra	hearing_ipsi_vs_contra	DKK3	-0.357026087242223	-0.810786681690096	0.0967345072056505	6.18327503984761	-1.57951447601522	0.120387484664795	0.694744430864627	-4.89847044760454	DKK3
1618	ra	hearing_ipsi_vs_contra	UBFD1	0.552259864093025	-0.359120048589285	1.46363977677534	4.30249583072118	1.21645057401539	0.229401048081466	0.805485442347409	-4.89903700900698	NA
1619	ra	hearing_ipsi_vs_contra	PGAM5	0.555790186907462	-0.358452560854708	1.47003293466963	4.32860996973607	1.22039322732205	0.227916432368817	0.805485442347409	-4.89968709558874	NA
1620	ra	hearing_ipsi_vs_contra	TLE5	-0.319820137047372	-0.695276092572327	0.0556358184775835	6.9793321177296	-1.71000447034468	0.0933298085892073	0.650187807526477	-4.90235807622526	NA
1621	ra	hearing_ipsi_vs_contra	SLC6A15	0.477278428346889	-0.220963321007975	1.17552017770175	5.25232560830574	1.37219689259844	0.175994534252129	0.752962544523141	-4.90243202135276	NA
1622	ra	hearing_ipsi_vs_contra	SGPL1	0.399156960928625	-0.122759730157067	0.921073652014317	6.02011561747393	1.53529897380629	0.130877934170526	0.71252866986618	-4.90517912237684	NA
1623	ra	hearing_ipsi_vs_contra	LOC116184546	-0.544556815457756	-1.50951683849845	0.42040320758294	3.43495656398807	-1.13288105604803	0.262550557426626	0.820781520424206	-4.90527105436557	LOC116184546
1624	ra	hearing_ipsi_vs_contra	LOC116183750	-0.407799234262762	-0.975557758995921	0.159959290470397	5.61919838716312	-1.44189348803918	0.155431972204729	0.736367327445635	-4.90557559083337	LOC116183750
1625	ra	hearing_ipsi_vs_contra	TBPL1	0.373991414397151	-0.116625235289807	0.86460806408411	5.86782584393104	1.5302760742847	0.132114497555839	0.713103740801142	-4.90590992928937	NA
1626	ra	hearing_ipsi_vs_contra	LFNG	0.48685690570233	-0.253835468657562	1.22754928006222	4.93549144458773	1.31951368661186	0.192877651815314	0.771110446157905	-4.90638970413491	NA
1627	ra	hearing_ipsi_vs_contra	TPD52	0.519770079749496	-0.270878198796845	1.31041835829584	4.45012981439648	1.31970962620725	0.192812664686884	0.771110446157905	-4.90647090644097	NA
1628	ra	hearing_ipsi_vs_contra	EXD2	-0.530051443971386	-1.40337735389663	0.343274465953857	4.38676759539748	-1.21840624170403	0.228663753436226	0.805485442347409	-4.90662237037898	NA
1629	ra	hearing_ipsi_vs_contra	KTI12	0.598238117679716	-0.531512089264403	1.72798832462384	3.03724213169686	1.06302160192447	0.292768839595865	0.830357526331097	-4.90784869227453	NA
1630	ra	hearing_ipsi_vs_contra	TMEM204	-0.583399744976803	-1.61835345086778	0.451553960914174	3.18784076378016	-1.13160732289232	0.263080918067972	0.820781520424206	-4.90792454893009	NA
1631	ra	hearing_ipsi_vs_contra	HMGN2	0.391721435816134	-0.129688801817709	0.913131673449977	6.20144587899836	1.50816279129585	0.137669631392804	0.721385124932516	-4.90848606072287	NA
1632	ra	hearing_ipsi_vs_contra	SLC29A1	-0.468876267559533	-1.18151692353273	0.243764388413666	4.57701720613261	-1.32080314498244	0.192450282362705	0.771110446157905	-4.90856755210934	NA
1633	ra	hearing_ipsi_vs_contra	WARS2	0.609813783448383	-0.559035876195328	1.77866344309209	3.15333853644123	1.04734320617015	0.29986887777149	0.832387360991286	-4.90868926319977	NA
1634	ra	hearing_ipsi_vs_contra	SPOCK3	0.430128958589938	-0.180347450148498	1.04060536732837	4.98994515094433	1.41442601350269	0.163299871159847	0.745403662470304	-4.90903721753964	NA
1635	ra	hearing_ipsi_vs_contra	COMMD2	0.413988819443384	-0.144734102109578	0.972711740996346	5.86001310808293	1.48745063683278	0.143039427509788	0.725474518394902	-4.91016134881456	NA
1636	ra	hearing_ipsi_vs_contra	M1AP	0.591350597845969	-0.595403538752494	1.77810473444443	2.61673016515806	1.00031026221247	0.321872676936155	0.838949100608221	-4.91025137963694	NA
1637	ra	hearing_ipsi_vs_contra	MYCBP	-0.306662428752155	-0.651846284888701	0.038521427384391	7.516526613595	-1.78344833675581	0.0804512632764201	0.620739076411057	-4.91074537803714	NA
1638	ra	hearing_ipsi_vs_contra	ACAT2	-0.371360589063501	-0.831178452847818	0.0884572747208153	6.43840908233298	-1.62128890530651	0.111109196491419	0.676087061407338	-4.91086157729749	NA
1639	ra	hearing_ipsi_vs_contra	FYB1	0.57528797224902	-0.456213275119091	1.60678921961713	3.38553134592996	1.11960795341235	0.268114635264908	0.820781520424206	-4.91162510995007	NA
1640	ra	hearing_ipsi_vs_contra	SCYL3	0.527446478883892	-0.359078227478224	1.41397118524601	3.69272783557543	1.19436754134689	0.237847539267666	0.805485442347409	-4.91260131085164	NA
1641	ra	hearing_ipsi_vs_contra	TMEM131L	0.514349096163792	-0.355405082061081	1.38410327438866	3.96722883249897	1.18716721762737	0.240649880403498	0.805485442347409	-4.91293053901273	NA
1642	ra	hearing_ipsi_vs_contra	DENND4A	-0.588065870232842	-1.59248945942412	0.416357718958439	3.92403810972308	-1.17532915520567	0.245309124138218	0.808770353015018	-4.91323292780177	NA
1643	ra	hearing_ipsi_vs_contra	AP1M1	-0.325721082181604	-0.711866967935537	0.0604248035723283	7.08932529858497	-1.69334283830684	0.096477200870694	0.652209411888455	-4.91358374170191	NA
1644	ra	hearing_ipsi_vs_contra	AMBP	-0.560249451956826	-1.4223271203022	0.301828216388546	4.40219159259813	-1.30462436034875	0.197864588722022	0.777117964377377	-4.91504422567805	NA
1645	ra	hearing_ipsi_vs_contra	ELOVL5	0.299964566547297	-0.0466337469289234	0.646562880023518	7.48356362887274	1.73737652693591	0.0883436413984306	0.637425615449153	-4.91555275150327	NA
1646	ra	hearing_ipsi_vs_contra	CEP295	0.56808508539477	-0.475808350863888	1.61197852165343	2.81762626055792	1.09246531864543	0.279751197988448	0.822927790398649	-4.91561396580971	NA
1647	ra	hearing_ipsi_vs_contra	SMNDC1	0.501018069706233	-0.245092941079887	1.24712908049235	5.03095661981845	1.34803254859795	0.183592114295769	0.759188850317481	-4.91563955810668	NA
1648	ra	hearing_ipsi_vs_contra	CCM2	0.545593850452695	-0.404584206945037	1.49577190785043	3.83734002655764	1.15269632322995	0.254397598160101	0.817467532378012	-4.91600821353762	NA
1649	ra	hearing_ipsi_vs_contra	LIG3	0.55904434034054	-0.371842904015524	1.4899315846966	4.01749937631781	1.20558993623316	0.233527256169077	0.805485442347409	-4.91604671570146	NA
1650	ra	hearing_ipsi_vs_contra	METTL15	-0.589497688880895	-1.67043566671489	0.491440288953096	3.29501340328422	-1.09479238855318	0.278739894526688	0.822927790398649	-4.91702183023524	NA
1651	ra	hearing_ipsi_vs_contra	ARFGEF2	0.473931522819175	-0.250791342766341	1.19865438840469	4.93434833500095	1.31278640460125	0.195118946824239	0.773283197064321	-4.9172867837306	NA
1652	ra	hearing_ipsi_vs_contra	USP24	-0.428048494652707	-1.0289272900203	0.172830300714889	5.35333230307092	-1.4300674905098	0.158782384509944	0.741681558726926	-4.91813080377642	NA
1653	ra	hearing_ipsi_vs_contra	GLT8D1	-0.480846475698445	-1.18039654313695	0.218703591740062	4.96961025324211	-1.37986968247567	0.17363327900986	0.752962544523141	-4.91825594066131	NA
1654	ra	hearing_ipsi_vs_contra	PAN3	-0.593981318995293	-1.68550062123909	0.497537983248501	3.42793119125771	-1.09242543820362	0.279768551673278	0.822927790398649	-4.91841662233662	NA
1655	ra	hearing_ipsi_vs_contra	PDXP	-0.326707965426763	-0.731364850887638	0.0779489200341111	6.52972739274551	-1.62077685695133	0.111219303822588	0.676087061407338	-4.91864486010908	NA
1656	ra	hearing_ipsi_vs_contra	SLIT1	0.549709757042566	-0.354414026901947	1.45383354098708	4.20088515901599	1.22055116558527	0.227857107485331	0.805485442347409	-4.92070080004927	NA
1657	ra	hearing_ipsi_vs_contra	CDKL5	-0.484827007461861	-1.01639124732401	0.0467372324002859	7.93822707811988	-1.83097108464707	0.0729369647211381	0.606850048167948	-4.92196073853531	NA
1658	ra	hearing_ipsi_vs_contra	NCF4	0.469867986778413	-0.255156120972543	1.19489209452937	4.67798652111295	1.30098966703127	0.199096592994492	0.777117964377377	-4.92269160778815	NA
1659	ra	hearing_ipsi_vs_contra	MINPP1	-0.415610622034983	-0.975598125073604	0.144376881003638	5.79109471423843	-1.48990556271663	0.142394449576173	0.725474518394902	-4.92441354239115	NA
1660	ra	hearing_ipsi_vs_contra	FOXO4	-0.481486159177419	-1.21703614724423	0.254063828889394	4.48332492099531	-1.31408074851591	0.194686195697972	0.773283197064321	-4.92455541618836	NA
1661	ra	hearing_ipsi_vs_contra	SCRT2	0.480369447110733	-0.246742952429213	1.20748184665068	5.10505003524937	1.32624654239533	0.190654054829449	0.771110446157905	-4.92477425243949	NA
1662	ra	hearing_ipsi_vs_contra	SOCS6	0.499854516064265	-0.279610200262541	1.27931923239107	4.76695523918624	1.28735284608378	0.203770353328152	0.782591870181063	-4.9249554053207	NA
1663	ra	hearing_ipsi_vs_contra	ANO4	-0.489795258208681	-1.2214251762018	0.241834659784434	5.01467557662983	-1.34392043645175	0.18490956317012	0.761369077412012	-4.92611584492955	NA
1664	ra	hearing_ipsi_vs_contra	TRPM2	-0.270645696324785	-0.572177933028112	0.0308865403785412	7.6834444741831	-1.80184659981366	0.0774686101289362	0.613036600367139	-4.92809694401356	NA
1665	ra	hearing_ipsi_vs_contra	RFFL	0.520405044232203	-0.339098640861324	1.37990872932573	4.067186783677	1.2154698559695	0.229771437756546	0.805485442347409	-4.9284234169167	NA
1666	ra	hearing_ipsi_vs_contra	NOCT	-0.583522138244022	-1.66445622709431	0.497411950606263	3.79060407845762	-1.08369872512434	0.283584045163083	0.823301627162729	-4.92868090344917	NA
1667	ra	hearing_ipsi_vs_contra	SOX4	0.504119705311406	-0.240704401432757	1.24894381205557	5.01000572826456	1.358721312021	0.180201118005291	0.756942897866365	-4.92873205909764	NA
1668	ra	hearing_ipsi_vs_contra	HMGA1	-0.341634759748825	-0.769814183961558	0.0865446644639081	6.51098549549585	-1.60172036022277	0.115380517020263	0.684307525085676	-4.92893410651404	NA
1669	ra	hearing_ipsi_vs_contra	YAF2	-0.429431385419505	-1.04961791705936	0.190755146220347	5.39054408478917	-1.39002269079549	0.170546306163615	0.749470312376935	-4.92989478700877	NA
1670	ra	hearing_ipsi_vs_contra	YOD1	-0.466424984262531	-1.14709888227072	0.214248913745658	5.323602124793	-1.37560310324552	0.174943267772372	0.752962544523141	-4.93037744708117	NA
1671	ra	hearing_ipsi_vs_contra	SV2C	-0.288708188632249	-0.622404917857893	0.044988540593395	7.4643438209661	-1.7368311129934	0.0884407932962968	0.637425615449153	-4.93038792171034	NA
1672	ra	hearing_ipsi_vs_contra	SUMF2	0.564839556175563	-0.423573615657831	1.55325272800896	3.80186360598467	1.14719439666117	0.256642959260581	0.819421826993194	-4.93056363319261	NA
1673	ra	hearing_ipsi_vs_contra	MAOA	-0.500863914006681	-1.29400971036259	0.292281882349228	4.52631499967248	-1.2677019384142	0.210649231793634	0.788460054310598	-4.93076713907704	MAOA
1674	ra	hearing_ipsi_vs_contra	FAM167A	0.466972673763959	-0.254475693725675	1.18842104125359	5.19751850920497	1.299381414339	0.199643559660221	0.777198261545952	-4.93112384001433	NA
1675	ra	hearing_ipsi_vs_contra	SERHL2	-0.544017627810097	-1.46928424650429	0.381248990884094	4.22239905175493	-1.18031116807735	0.243340414312086	0.807462755191532	-4.93170699818207	NA
1676	ra	hearing_ipsi_vs_contra	CCDC92	0.343401199157362	-0.0687006571945695	0.755503055509293	6.9912715660933	1.67281407813676	0.100474766954747	0.660611399013188	-4.93195190847403	NA
1677	ra	hearing_ipsi_vs_contra	RPRD1A	0.444437578287518	-0.189126904790499	1.07800206136553	5.79932750343954	1.40821960931758	0.165119778745893	0.745403662470304	-4.93265179210315	NA
1678	ra	hearing_ipsi_vs_contra	CAMSAP2	-0.307162964183855	-0.660308162778426	0.0459822344107156	7.50686935710178	-1.74608741559762	0.0868039814783042	0.632279136605172	-4.93317319837273	NA
1679	ra	hearing_ipsi_vs_contra	TAF4	-0.568023757565432	-1.54973054124984	0.41368302611898	4.20466645782887	-1.16154261156005	0.250816951550618	0.814568145733187	-4.93380641029755	NA
1680	ra	hearing_ipsi_vs_contra	ADI1	0.303480211127883	-0.0471981726869927	0.654158594942758	7.40616274931448	1.73728799831636	0.0883594045411834	0.637425615449153	-4.93424865911475	NA
1681	ra	hearing_ipsi_vs_contra	CDC42BPA	0.390063563727202	-0.140043550978944	0.920170678433348	5.8834440671267	1.4771418052353	0.145773072523943	0.726000726837428	-4.93463457466845	NA
1682	ra	hearing_ipsi_vs_contra	NDUFS4	-0.219049828766046	-0.444681474094202	0.00658181656210982	8.93112327559955	-1.94891700921259	0.0568040078013916	0.572346787102126	-4.9351228862182	NA
1683	ra	hearing_ipsi_vs_contra	CUL9	0.499327306646836	-0.347606844273503	1.34626145756718	4.16843968814094	1.1835486377038	0.242067227010175	0.806697573115862	-4.93722820147723	CUL9
1684	ra	hearing_ipsi_vs_contra	HECTD2	-0.452144504415095	-1.10759738536172	0.20330837653153	5.15752810355476	-1.38479733201092	0.172129723596884	0.751452492781865	-4.93760560401489	NA
1685	ra	hearing_ipsi_vs_contra	LOC110476786	0.567826284001021	-0.411025137138987	1.54667770514103	3.62576057817719	1.16452590574831	0.249617629934331	0.812357828065192	-4.93807720461227	LOC110476786
1686	ra	hearing_ipsi_vs_contra	CD320	-0.534689611702137	-1.4082160137175	0.33883679031323	4.60049798381716	-1.22878570042013	0.224779719868294	0.802524414246471	-4.93811845190491	NA
1687	ra	hearing_ipsi_vs_contra	ADAM22	0.407442829665558	-0.177658560201929	0.992544219533045	5.38729337743409	1.39793181140058	0.168171044008289	0.748851766155918	-4.93814811871778	NA
1688	ra	hearing_ipsi_vs_contra	MTMR14	0.558209436449832	-0.450751822234875	1.56717069513454	3.31461571436438	1.11063951573979	0.271921111022951	0.821994956026659	-4.9383451368182	NA
1689	ra	hearing_ipsi_vs_contra	LOC116184739	-0.523044181306142	-1.47480452693164	0.428716164319352	4.03129896685383	-1.10321766442616	0.275099850453175	0.822927790398649	-4.93934460337733	LOC116184739
1690	ra	hearing_ipsi_vs_contra	PRKCSH	0.540209253905786	-0.497926469025459	1.57834497683703	3.50907770880372	1.0446199653695	0.301114063359244	0.832681760136313	-4.94096010167608	PRKCSH
1691	ra	hearing_ipsi_vs_contra	MALSU1	0.519469451344788	-0.315658194735483	1.35459709742506	4.42311902070796	1.24869850090922	0.2174645475401	0.794859861020762	-4.94143648661167	NA
1692	ra	hearing_ipsi_vs_contra	NDUFV3	-0.30086030087344	-0.644842593877974	0.0431219921310934	7.54103033349974	-1.75581694718101	0.0851107093042544	0.629590544450281	-4.94190958878502	NA
1693	ra	hearing_ipsi_vs_contra	BORCS6	0.492003610445731	-0.33842374624546	1.32243096713692	4.17720508942732	1.18937027501242	0.239789926840939	0.805485442347409	-4.94217701298227	NA
1694	ra	hearing_ipsi_vs_contra	HECW2	-0.553777504448815	-1.48344183957786	0.375886830680227	3.8451459866535	-1.19580283232112	0.237291776355538	0.805485442347409	-4.94281312914807	NA
1695	ra	hearing_ipsi_vs_contra	LCLAT1	-0.513379637740817	-1.27465031298363	0.247891037501998	4.80450028475204	-1.35378586938851	0.181760881241273	0.758534311103266	-4.94315242198533	NA
1696	ra	hearing_ipsi_vs_contra	FANCE	-0.561054522066147	-1.64660655755358	0.524497513421286	2.81762626055792	-1.03754002482003	0.304367897102288	0.832681760136313	-4.94330173028094	NA
1697	ra	hearing_ipsi_vs_contra	HDDC2	-0.556466819880469	-1.55391375478206	0.440980115021123	3.83573715135357	-1.1199532958618	0.267968818802828	0.820781520424206	-4.94350638971212	NA
1698	ra	hearing_ipsi_vs_contra	USP15	-0.396391934857776	-0.93132358483967	0.138539715124117	6.09296608137545	-1.48756843198615	0.143008426790391	0.725474518394902	-4.94386226086743	NA
1699	ra	hearing_ipsi_vs_contra	NOL8	0.527322839136285	-0.444363725173	1.49900940344557	3.67181840375516	1.08943374221075	0.28107251465666	0.822927790398649	-4.94394444360341	NA
1700	ra	hearing_ipsi_vs_contra	SMTN	-0.546146236213574	-1.50309112844882	0.410798656021676	3.69922667493118	-1.14570406658209	0.257253600971286	0.819421826993194	-4.94454145199972	NA
1701	ra	hearing_ipsi_vs_contra	RET	-0.516398704860198	-1.30633820187041	0.273540792150018	4.44194015247822	-1.31232606129672	0.195273033030026	0.773283197064321	-4.94506936147691	NA
1702	ra	hearing_ipsi_vs_contra	NELFA	-0.543895971511526	-1.67515201438043	0.587360071357381	2.46378548070538	-0.965173453201927	0.339002526370896	0.848231785959262	-4.94512301406496	NA
1703	ra	hearing_ipsi_vs_contra	RIPK1	0.560385195795718	-0.515405235124137	1.63617562671557	3.47015491013862	1.04570555458536	0.300617259799525	0.832681760136313	-4.94580651457019	NA
1704	ra	hearing_ipsi_vs_contra	ATRAID	-0.527597155642065	-1.46787046626467	0.412676154980536	4.23182587113839	-1.1264159068906	0.265250408070087	0.820781520424206	-4.9468152139571	NA
1705	ra	hearing_ipsi_vs_contra	NR4A1	0.53590308522406	-0.504496397994018	1.57630256844214	3.24516359982708	1.03403816369523	0.305986152713978	0.833489394768604	-4.94778647176935	NA
1706	ra	hearing_ipsi_vs_contra	MARCHF7	0.475352982530072	-0.267885594013273	1.21859155907342	5.07300379134918	1.28392134358646	0.204959282735652	0.783643924269051	-4.94787766576502	NA
1707	ra	hearing_ipsi_vs_contra	NDUFA9	-0.255783628512198	-0.530338822153879	0.0187715651294834	8.46093609692489	-1.87022353842781	0.0671845309437568	0.590315128852184	-4.94811097723841	NA
1708	ra	hearing_ipsi_vs_contra	POLE2	0.562146981410718	-0.437895752964009	1.56218971578545	4.14094327434812	1.12844854860087	0.264399461362598	0.820781520424206	-4.94983880323916	NA
1709	ra	hearing_ipsi_vs_contra	STAT5B	0.499259318344141	-0.34308315908698	1.34160179577526	4.38828966510287	1.18983822197023	0.239607553386032	0.805485442347409	-4.95013025962196	STAT5B
1710	ra	hearing_ipsi_vs_contra	SLC2A13	-0.484855130035194	-1.18779833506166	0.218088074991268	5.26169213951455	-1.38465696981068	0.172172412592265	0.751452492781865	-4.95038423532865	NA
1711	ra	hearing_ipsi_vs_contra	BRINP2	0.564831025448441	-0.420594941147254	1.55025699204414	3.87301999029552	1.15065460574128	0.255229184872722	0.818687705783996	-4.95058843190525	NA
1712	ra	hearing_ipsi_vs_contra	SMU1	-0.309974665123845	-0.678200550550108	0.0582512203024175	7.54760334868152	-1.68990512324617	0.0971373495768862	0.652209411888455	-4.95285444682803	NA
1713	ra	hearing_ipsi_vs_contra	PLA2G6	-0.458375837949128	-1.1649775680131	0.24822589211484	4.87988799518524	-1.30225927330839	0.198665596915162	0.777117964377377	-4.95317707314679	NA
1714	ra	hearing_ipsi_vs_contra	KCTD4	0.501975823174114	-0.335460241940795	1.33941188828902	4.01499092785049	1.20332122871684	0.234395989524629	0.805485442347409	-4.95383865415563	NA
1715	ra	hearing_ipsi_vs_contra	IKBKB	0.482856279610447	-0.286716778784637	1.25242933800553	4.70173371129518	1.25955885888389	0.213549905496864	0.788460054310598	-4.95406559595864	NA
1716	ra	hearing_ipsi_vs_contra	ZNF831	0.545658101104051	-0.521207471762867	1.61252367397097	3.11649025673292	1.02674204013897	0.309376620880796	0.834677981711298	-4.95437116048913	NA
1717	ra	hearing_ipsi_vs_contra	PLCG1	-0.54708729913124	-1.58841377265167	0.494239174389195	3.79217244252768	-1.0546786661151	0.296532388559422	0.832061030584647	-4.95472626525613	NA
1718	ra	hearing_ipsi_vs_contra	CSRP1	-0.532599914860478	-1.52291878341818	0.457718953697224	3.62882728665757	-1.07963381158063	0.285373638196657	0.826939850834524	-4.95511214082721	NA
1719	ra	hearing_ipsi_vs_contra	LARP7	0.526376853667635	-0.298187250573944	1.35094095790921	5.31741623515566	1.28151235436645	0.205797034107866	0.784900316132327	-4.95663811061926	NA
1720	ra	hearing_ipsi_vs_contra	RASA2	0.465294585999484	-0.315138525860459	1.24572769785943	4.02615879748459	1.19685833983845	0.236883673628215	0.805485442347409	-4.95688391694671	NA
1721	ra	hearing_ipsi_vs_contra	STARD5	0.462935850447566	-0.205980228653151	1.13185192954828	5.54485068807473	1.3893114574572	0.170761165228218	0.74986462742512	-4.956897418377	NA
1722	ra	hearing_ipsi_vs_contra	MAP1B	-0.147904315633701	-0.27897149238915	-0.0168371388782523	11.2641069646049	-2.26536058458703	0.0277577087616498	0.476439209442653	-4.95693887913101	NA
1723	ra	hearing_ipsi_vs_contra	PM20D2	-0.436724627561303	-1.08992058780685	0.216471332684244	4.93175879227726	-1.3421919546358	0.185465483562444	0.762843088206682	-4.95695038721664	NA
1724	ra	hearing_ipsi_vs_contra	STRADB	0.578491149257897	-0.499729114827985	1.65671141334378	3.29785906953048	1.0770594295895	0.286511076925491	0.827741270417608	-4.95704288111678	NA
1725	ra	hearing_ipsi_vs_contra	GORASP2	-0.426059788794174	-1.00847206712249	0.156352489534143	5.90293141430324	-1.46855583721997	0.148081142719856	0.727496414786233	-4.95742932879594	NA
1726	ra	hearing_ipsi_vs_contra	MPHOSPH8	-0.420741573235607	-1.05309625880985	0.211613112338638	5.2858733738735	-1.33568830642276	0.187568614909502	0.765935610940588	-4.95809023928877	NA
1727	ra	hearing_ipsi_vs_contra	WRAP53	-0.55522065119784	-1.590970842975	0.480529540579318	3.09281018714424	-1.07612080294719	0.286926573343827	0.828015734681475	-4.95875898658066	NA
1728	ra	hearing_ipsi_vs_contra	MLLT3	0.526565961468141	-0.511380264792382	1.56451218772866	2.7439297011413	1.01842339154578	0.313273323010392	0.834858097091801	-4.95910703254966	NA
1729	ra	hearing_ipsi_vs_contra	LOC116183579	0.557438996958723	-0.457088316836563	1.57196631075401	4.06031996200726	1.10302166286644	0.27518414939951	0.822927790398649	-4.95966721401463	LOC116183579
1730	ra	hearing_ipsi_vs_contra	LRP3	0.523305636087927	-0.502283100496638	1.54889437267249	3.54573838176897	1.02431281898112	0.310511116896483	0.834858097091801	-4.95978486694203	LRP3
1731	ra	hearing_ipsi_vs_contra	CDC40	0.4914288984936	-0.291179050051098	1.2740368470383	4.96501643985543	1.26056973326991	0.213188213451203	0.788460054310598	-4.9611559640083	NA
1732	ra	hearing_ipsi_vs_contra	C1QL2	0.553611117510464	-0.515667336079214	1.62288957110014	3.01911362772762	1.03935623455245	0.303530910994758	0.832681760136313	-4.96203739113098	NA
1733	ra	hearing_ipsi_vs_contra	ARMH3	0.462669021035417	-0.256127003911023	1.18146504598186	4.66640177228674	1.29215672708538	0.202114621180384	0.782107066843938	-4.96330916189181	NA
1734	ra	hearing_ipsi_vs_contra	COMMD10	0.45144531048275	-0.264628398732035	1.16751901969754	4.5424780829875	1.26560404864203	0.211393707163899	0.788460054310598	-4.96339638795148	NA
1735	ra	hearing_ipsi_vs_contra	NINL	0.527809858866217	-0.423014825199699	1.47863454293213	3.5064119180771	1.11436506472653	0.270335274432377	0.821018240868702	-4.96358692343121	NINL
1736	ra	hearing_ipsi_vs_contra	ABRAXAS2	0.41708633781712	-0.193719774762947	1.02789245039719	5.3374701448442	1.37079662943912	0.176428104641833	0.752962544523141	-4.96364950867395	NA
1737	ra	hearing_ipsi_vs_contra	KIAA0825	-0.525169781584822	-1.47340283799291	0.423063274823262	3.83995426803786	-1.11182151978917	0.271417264348633	0.821994956026659	-4.96418670657201	NA
1738	ra	hearing_ipsi_vs_contra	ESS2	-0.541292916187194	-1.5367118175562	0.454125985181812	3.81832898724732	-1.09163361058092	0.280113265678867	0.822927790398649	-4.9664616508646	NA
1739	ra	hearing_ipsi_vs_contra	CASP3	0.4973855738284	-0.362548844441678	1.35731999209848	4.43566207764686	1.16112317011128	0.250985903751469	0.814568145733187	-4.96761133180209	NA
1740	ra	hearing_ipsi_vs_contra	DCAF12	-0.444771220648817	-1.12166100866397	0.232118567366333	5.20905229095614	-1.3190739819055	0.193023548635131	0.771293682156344	-4.96770621881466	NA
1741	ra	hearing_ipsi_vs_contra	ZNF277	-0.458715565807102	-1.18443308780242	0.267001956188217	4.99358642664801	-1.26889681348891	0.21022608183971	0.788460054310598	-4.96858870747796	NA
1742	ra	hearing_ipsi_vs_contra	A2M	0.550590369710022	-0.528906712909546	1.63008745232959	3.703157166666	1.02390007831315	0.310704155871646	0.834858097091801	-4.96871206528747	NA
1743	ra	hearing_ipsi_vs_contra	TAF5	0.482090649031274	-0.326937350450353	1.2911186485129	4.23289118106532	1.19623248960122	0.237125591454614	0.805485442347409	-4.96902185292057	NA
1744	ra	hearing_ipsi_vs_contra	DCAF7	0.527683118281867	-0.362919454885783	1.41828569144952	4.56005991830752	1.18943220443316	0.239765785240478	0.805485442347409	-4.9697175583677	NA
1745	ra	hearing_ipsi_vs_contra	GNMT	-0.395460076742395	-0.953426336429339	0.162506182944548	5.25117678903491	-1.42280422672454	0.1608678652681	0.74269465988734	-4.97009122101845	NA
1746	ra	hearing_ipsi_vs_contra	MYO1B	-0.391288610689307	-0.916760964322328	0.134183742943713	6.17130785268931	-1.4948505430631	0.141102245130089	0.723899626763739	-4.97070134801993	NA
1747	ra	hearing_ipsi_vs_contra	RAB3C	-0.304949227285583	-0.671528658949679	0.0616302043785131	7.10592427612596	-1.66997466249117	0.101038240184516	0.662070924586696	-4.97083899659122	NA
1748	ra	hearing_ipsi_vs_contra	WDR44	-0.465238400509618	-1.14409039505849	0.213613594039254	5.45861425737948	-1.37578602563289	0.174886948828542	0.752962544523141	-4.9709153006253	NA
1749	ra	hearing_ipsi_vs_contra	PHF13	-0.451595540265621	-1.18176376986804	0.278572689336796	4.34781513178279	-1.24158698159002	0.220056543437295	0.798048490231794	-4.97121266541291	NA
1750	ra	hearing_ipsi_vs_contra	TMF1	0.50476274116976	-0.289787518668758	1.29931300100828	5.11618241257296	1.27531173047011	0.207965143148018	0.788196726825107	-4.97143629970297	NA
1751	ra	hearing_ipsi_vs_contra	LANCL1	0.339708046616928	-0.089341681843547	0.768757775077403	6.59840574324145	1.58945647858939	0.118124520327845	0.69031356251687	-4.97187784921299	NA
1752	ra	hearing_ipsi_vs_contra	SLC16A1	0.469435192471043	-0.270075074490978	1.20894545943307	5.02922875871664	1.27432990493309	0.208310006385319	0.788196726825107	-4.97286512809627	NA
1753	ra	hearing_ipsi_vs_contra	NOTUM	0.552767369661643	-0.516786465576218	1.6223212048995	3.36681157019089	1.03750497337964	0.304384065789536	0.832681760136313	-4.9729024253569	NA
1754	ra	hearing_ipsi_vs_contra	CCPG1	-0.334858283632409	-0.75098885228982	0.0812722850250029	6.69366675846861	-1.61540664555797	0.112379425857919	0.679624765858959	-4.97343219205541	NA
1755	ra	hearing_ipsi_vs_contra	SF3B3	0.387728669395532	-0.143073251759508	0.918530590550572	5.91155134980255	1.46637776580309	0.148671196776522	0.728659702191465	-4.97415116254362	NA
1756	ra	hearing_ipsi_vs_contra	LARP6	0.556369406373991	-0.421866433543998	1.53460524629198	4.00923494941202	1.14174760451753	0.258879739006811	0.819421826993194	-4.97426062078434	NA
1757	ra	hearing_ipsi_vs_contra	OSBPL5	0.39147260519284	-0.154244035038984	0.937189245424664	6.0325617488652	1.44007336385063	0.155944003155008	0.73728472018649	-4.97590890568404	NA
1758	ra	hearing_ipsi_vs_contra	CTR9	-0.413231698415218	-1.00654082005217	0.180077423221731	5.27630027533421	-1.39817985711698	0.168096966658185	0.748851766155918	-4.97666148516495	NA
1759	ra	hearing_ipsi_vs_contra	SLC25A14	-0.273591748948228	-0.594947590806336	0.047764092909881	7.32772331573274	-1.70909905741538	0.0934986354146314	0.650187807526477	-4.97686147812118	NA
1760	ra	hearing_ipsi_vs_contra	TJP1	0.381268729543196	-0.12606241860825	0.888599877694642	5.92179268003276	1.50865556258508	0.137543851746855	0.721385124932516	-4.97690725717204	NA
1761	ra	hearing_ipsi_vs_contra	HEBP1	-0.62499443741853	-1.93152822434524	0.681539349508184	3.3921090588009	-0.960297825043576	0.341426244742135	0.848965489681981	-4.97707035764812	NA
1762	ra	hearing_ipsi_vs_contra	B4GALT5	0.374651763358818	-0.160532157993106	0.909835684710742	5.55734036397854	1.40531978929248	0.165975464497265	0.746774259742874	-4.97812279850483	NA
1763	ra	hearing_ipsi_vs_contra	A2M_1	-0.225952217396259	-0.46565865028309	0.0137542154905726	8.68428043720094	-1.89228852930207	0.0641230573043706	0.587579803746336	-4.97837321555502	A2M_1
1764	ra	hearing_ipsi_vs_contra	PURG	-0.518936465841954	-1.51090035798523	0.47302742630132	4.07936531435558	-1.05019214125219	0.298570007893565	0.832387360991286	-4.97889036692153	NA
1765	ra	hearing_ipsi_vs_contra	RNF215	0.572865567071099	-0.514180114639699	1.6599112487819	3.93296187496339	1.05792617434983	0.295063474911893	0.830357526331097	-4.97889904118116	NA
1766	ra	hearing_ipsi_vs_contra	DPAGT1	-0.420642718207598	-0.992209671615732	0.150924235200535	6.02250194027119	-1.47739526378649	0.145705371336333	0.726000726837428	-4.98046849759982	NA
1767	ra	hearing_ipsi_vs_contra	SAMD8	0.584085874296053	-0.63795384858832	1.80612559718043	3.00264824646497	0.959493017180157	0.341827417382854	0.848965489681981	-4.98105088102232	NA
1768	ra	hearing_ipsi_vs_contra	PAX6	-0.483632082092305	-1.24626480700788	0.279000642823273	4.61577524696835	-1.27306360804852	0.208755419320284	0.788196726825107	-4.9811053084372	NA
1769	ra	hearing_ipsi_vs_contra	LOC110478553	0.51169874600185	-0.563924232827368	1.58732172483107	3.40781263688558	0.95500296360681	0.344071270645998	0.848965489681981	-4.98135392578198	LOC110478553
1770	ra	hearing_ipsi_vs_contra	MYO9B	-0.528804637081889	-1.53650660736269	0.478897333198911	3.73702607341313	-1.05344917014643	0.297089826695975	0.832387360991286	-4.98151742489703	NA
1771	ra	hearing_ipsi_vs_contra	CLPTM1L	0.389908672645531	-0.179150012067748	0.958967357358811	5.20739577541725	1.37548632720671	0.174979228576646	0.752962544523141	-4.98308928490571	NA
1772	ra	hearing_ipsi_vs_contra	PSENEN	0.289375634361145	-0.0543804334590315	0.633131702181321	7.16640735910119	1.68990396831293	0.097137571983387	0.652209411888455	-4.98310042381659	PSENEN
1773	ra	hearing_ipsi_vs_contra	ANKEF1	-0.527698796330192	-1.64287886084734	0.587481268186958	3.02744612119809	-0.94992987132225	0.346618112119899	0.850328583138186	-4.98370502307729	NA
1774	ra	hearing_ipsi_vs_contra	SC5D	-0.34724978995147	-0.783313796036942	0.0888142161340019	6.64476159365714	-1.59860876434517	0.116071794316837	0.684307525085676	-4.98410842265405	NA
1775	ra	hearing_ipsi_vs_contra	UTP3	-0.524873650016764	-1.40556198963033	0.355814689596802	4.35266152749824	-1.19641806684079	0.237053839191638	0.805485442347409	-4.98413421032305	NA
1776	ra	hearing_ipsi_vs_contra	CCDC177	0.409899000605238	-0.184640604703865	1.00443860591434	5.51823863477956	1.38403319732283	0.172362222008087	0.751452492781865	-4.98438845425667	NA
1777	ra	hearing_ipsi_vs_contra	LOC116184513	-0.548841201510434	-1.58510429596448	0.487421892943609	3.16781386730098	-1.06322973338659	0.292675374198677	0.830357526331097	-4.98447810546261	LOC116184513
1778	ra	hearing_ipsi_vs_contra	CAMLG	-0.398448240812803	-0.967737392042701	0.170840910417096	5.5737962722601	-1.40504244571446	0.166057483289996	0.746774259742874	-4.98487496359423	NA
1779	ra	hearing_ipsi_vs_contra	ZNF292	-0.564161260914908	-1.74802187552178	0.619699353691965	3.29984911993338	-0.956650112896329	0.343247004674402	0.848965489681981	-4.98501959740963	NA
1780	ra	hearing_ipsi_vs_contra	UTP20	-0.550192026663114	-1.6006324148715	0.500248361545277	3.51946499107232	-1.05146136380924	0.297992598406427	0.832387360991286	-4.98545267651097	NA
1781	ra	hearing_ipsi_vs_contra	SCG2	-0.262938468486361	-0.55248976472992	0.0266128277571984	8.31950597154498	-1.82296803589705	0.074159391789104	0.607664846037386	-4.98561074899324	NA
1782	ra	hearing_ipsi_vs_contra	PLAU	-0.540551895503637	-1.64433065984738	0.563226868840105	3.2105697145952	-0.983118341190166	0.330180110655596	0.840675014535719	-4.98599714821185	NA
1783	ra	hearing_ipsi_vs_contra	CEP41	-0.536373334991317	-1.50198564822598	0.429238978243349	3.87905040121277	-1.11510258482218	0.270022113453014	0.820781520424206	-4.98669784261363	NA
1784	ra	hearing_ipsi_vs_contra	SCO2	0.552321369147445	-0.528995471662106	1.633638209957	3.23448505398723	1.02539056641412	0.310007438323223	0.834858097091801	-4.98673446576078	SCO2
1785	ra	hearing_ipsi_vs_contra	CNNM2	-0.497817115535051	-1.37015235796245	0.374518126892351	4.36648470936253	-1.14561012669874	0.257292126260657	0.819421826993194	-4.98677778759991	NA
1786	ra	hearing_ipsi_vs_contra	NPC1	-0.428184796338426	-1.08530620437176	0.228936611694911	5.26864048403283	-1.30808529884214	0.196696825134187	0.777108727900723	-4.98680468388326	NA
1787	ra	hearing_ipsi_vs_contra	CPNE2	0.516394426354628	-0.36389968793315	1.39668854064241	4.16516787360096	1.17761732465301	0.244403499101445	0.808177679568399	-4.98762778739724	NA
1788	ra	hearing_ipsi_vs_contra	LONP1	0.432332273174842	-0.236851486085914	1.1015160324356	5.02450018616744	1.29694841374471	0.200473169826501	0.778816428591326	-4.98793662473788	NA
1789	ra	hearing_ipsi_vs_contra	PCDH17	0.561687196258986	-0.422416681187466	1.54579107370544	3.95255389596092	1.14578734030621	0.257219453381557	0.819421826993194	-4.98844096644306	NA
1790	ra	hearing_ipsi_vs_contra	ACTR10	-0.241828338800184	-0.50334684270417	0.0196901651038018	8.47327795162387	-1.856330104378	0.0691750761035666	0.596422244526053	-4.98853267114124	NA
1791	ra	hearing_ipsi_vs_contra	NIPSNAP2	-0.347557677658191	-0.803161603870271	0.108046248553889	6.35463202628653	-1.53140431654132	0.131835932574954	0.71252866986618	-4.98864979594754	NA
1792	ra	hearing_ipsi_vs_contra	MAIP1	0.513804560330629	-0.397234584237372	1.42484370489863	4.2836103307147	1.13216924994327	0.262846847502409	0.820781520424206	-4.98895968468367	NA
1793	ra	hearing_ipsi_vs_contra	PHIP	0.475312219041843	-0.35143042813622	1.30205486621991	4.18093713605199	1.15414154975439	0.253810135075907	0.817238972582536	-4.98912173495849	NA
1794	ra	hearing_ipsi_vs_contra	LOC110477035	0.562434888789199	-0.497869662961708	1.62273944054011	3.43243998021056	1.06485890071274	0.291944478251775	0.830357526331097	-4.98913638377559	LOC110477035
1795	ra	hearing_ipsi_vs_contra	EIF2B5	0.455615806500385	-0.252396163461913	1.16362777646268	5.23238671481885	1.29183968131657	0.202223583837567	0.782107066843938	-4.98924620634517	NA
1796	ra	hearing_ipsi_vs_contra	DIPK1B	-0.338309849490125	-0.759487246260613	0.0828675472803627	6.9878813778222	-1.61250111728952	0.113011188265156	0.680007993089637	-4.9900311472893	NA
1797	ra	hearing_ipsi_vs_contra	LOC110479086	-0.493751413196185	-1.31154364370386	0.324040817311494	4.16221736031292	-1.21203680998745	0.231071452424626	0.805485442347409	-4.99066627516881	LOC110479086
1798	ra	hearing_ipsi_vs_contra	ZMYND10	-0.520609527517202	-1.51013377768041	0.468914722646006	3.43626368472818	-1.05617554649393	0.295854694661713	0.831981152079658	-4.99093484371025	NA
1799	ra	hearing_ipsi_vs_contra	LOC110481633	0.532388758332733	-0.485860545900485	1.55063806256595	3.63350660701856	1.04960331282498	0.298838145575665	0.832387360991286	-4.99162101902747	LOC110481633
1800	ra	hearing_ipsi_vs_contra	TMEM170A	0.413300913158282	-0.214061725340679	1.04066355165724	5.29607623102057	1.32250752429515	0.191886494403652	0.771110446157905	-4.99196626133321	NA
1801	ra	hearing_ipsi_vs_contra	CNOT6L	-0.545273326082762	-1.52302183025928	0.432475178093752	3.72539640879965	-1.11953462818624	0.268145603132502	0.820781520424206	-4.99258285097061	NA
1802	ra	hearing_ipsi_vs_contra	FXYD6	0.499095825315137	-0.415942340819666	1.41413399144994	3.8192115225884	1.09495221546793	0.278670530664578	0.822927790398649	-4.99261397052927	NA
1803	ra	hearing_ipsi_vs_contra	ENOX2	-0.434073793765431	-1.09712438202097	0.22897679449011	4.87770072130237	-1.31421778656978	0.194640420847113	0.773283197064321	-4.99318905085651	NA
1804	ra	hearing_ipsi_vs_contra	LOC116184730	0.567990784521498	-0.472049915104791	1.60803148414779	4.38825058756758	1.09633023891347	0.278072978793746	0.822927790398649	-4.9931940955027	LOC116184730
1805	ra	hearing_ipsi_vs_contra	KIF13B	0.478029054331878	-0.307052590681115	1.26311069934487	4.82972893186729	1.2223340448193	0.22718820666429	0.805485442347409	-4.99319575768067	NA
1806	ra	hearing_ipsi_vs_contra	DMAC1	0.515199942789578	-0.500708945470571	1.53110883104973	3.33372266530229	1.01805556995927	0.313446386221961	0.834858097091801	-4.994884942977	DMAC1
1807	ra	hearing_ipsi_vs_contra	BEND3	0.505955399785691	-0.385307514643858	1.39721831421524	4.39740742519536	1.13961153812736	0.259760721752827	0.820714160576736	-4.99565469462721	NA
1808	ra	hearing_ipsi_vs_contra	PSMG1	-0.426592267128933	-1.02386505339816	0.170680519140292	5.68465985705606	-1.43380697791775	0.1577169223035	0.739333434412587	-4.99568262605748	NA
1809	ra	hearing_ipsi_vs_contra	WNT9A	-0.510501636634315	-1.5490076037035	0.528004330434866	3.5905802283162	-0.986821449519728	0.328378732132471	0.839795377331481	-4.99580935870156	NA
1810	ra	hearing_ipsi_vs_contra	TYSND1	0.500349676296568	-0.43708806656197	1.43778741915511	3.65169984938303	1.07147397370592	0.288989726013827	0.829635350710552	-4.99630603599648	NA
1811	ra	hearing_ipsi_vs_contra	MYO1C	-0.537535246461475	-1.61341264204637	0.538342149123419	3.69827940119487	-1.00298537793723	0.320592751579632	0.838949100608221	-4.99680866247837	NA
1812	ra	hearing_ipsi_vs_contra	TRANK1	0.514402716298492	-0.619548100790659	1.64835353338764	3.15333853644123	0.910666735605229	0.366745821400061	0.857613123312872	-4.9970837101681	NA
1813	ra	hearing_ipsi_vs_contra	RPS27	0.245484158807956	-0.0113106775943818	0.502278995210295	9.02701204744036	1.91905589212673	0.0605690824930988	0.580807004650983	-4.99729537738586	NA
1814	ra	hearing_ipsi_vs_contra	PRDX4	0.399168366947961	-0.173123607734825	0.971460341630748	5.58273627793184	1.40019621626618	0.16749572876647	0.748851766155918	-4.99737962612423	NA
1815	ra	hearing_ipsi_vs_contra	SNRPB	-0.384665359020619	-0.934513928359897	0.165183210318658	5.37581767839151	-1.40439869292633	0.166247981211448	0.747195008266964	-4.99762500711445	NA
1816	ra	hearing_ipsi_vs_contra	PLEKHO1	0.435157194140364	-0.251652751080193	1.12196713936092	4.92559164511511	1.2719206866378	0.209158045339341	0.788196726825107	-4.99893970556156	NA
1817	ra	hearing_ipsi_vs_contra	FGF2	-0.575431293488462	-1.59158940920777	0.44072682223085	4.26931136009846	-1.13679622948192	0.260925107333751	0.820781520424206	-5.00094497926437	NA
1818	ra	hearing_ipsi_vs_contra	ANKRD44	0.482551389401133	-0.278088582260284	1.24319136106255	5.01860041103612	1.27354667052077	0.208585421008103	0.788196726825107	-5.00126881865875	NA
1819	ra	hearing_ipsi_vs_contra	TOLLIP	-0.25934201924964	-0.551139479021361	0.0324554405220802	7.85032142209121	-1.78419295155636	0.0803287107230658	0.620525319933075	-5.00229812595944	NA
1820	ra	hearing_ipsi_vs_contra	GRN	-0.548807263526284	-1.46263814883043	0.365023621777865	4.05692819784065	-1.20560337985009	0.233522115353309	0.805485442347409	-5.00242863545085	NA
1821	ra	hearing_ipsi_vs_contra	SLC24A3	0.486908460870986	-0.383938205493843	1.35775512723582	4.11730812054673	1.12242172941773	0.266928187739594	0.820781520424206	-5.00274863991886	NA
1822	ra	hearing_ipsi_vs_contra	TMED10	0.351791812117483	-0.0789233674188045	0.782506991653771	7.06732234431275	1.63963049734516	0.107223223534197	0.672515419178236	-5.00314601242968	NA
1823	ra	hearing_ipsi_vs_contra	FAM72A	0.532700334548551	-0.598621858069183	1.66402252716628	3.14354252594246	0.945250903649243	0.348978018507721	0.852576046890918	-5.00342342251903	NA
1824	ra	hearing_ipsi_vs_contra	UBE3B	-0.44643165160157	-1.1575810755716	0.264717772368461	4.71872324373411	-1.26021473638946	0.213315179852736	0.788460054310598	-5.00364530281571	NA
1825	ra	hearing_ipsi_vs_contra	MEMO1	0.425197904973272	-0.205669484591545	1.05606529453809	5.68526921202837	1.35301769236617	0.182004575344187	0.75868529640347	-5.00425311126247	NA
1826	ra	hearing_ipsi_vs_contra	ERC2	0.510363593627396	-0.476533822765961	1.49726101002075	3.95246223806797	1.03814523036266	0.304088817733557	0.832681760136313	-5.00443283969303	NA
1827	ra	hearing_ipsi_vs_contra	RNF144B	-0.517292330232028	-1.43533831584614	0.40075365538208	3.90134542251727	-1.13115479708998	0.263269525220898	0.820781520424206	-5.00507537746241	NA
1828	ra	hearing_ipsi_vs_contra	LOC110482600	0.510040370192216	-0.658488886053858	1.67856962643829	2.62228173077749	0.87622451625421	0.38500752661442	0.866480607005436	-5.00519458761864	LOC110482600
1829	ra	hearing_ipsi_vs_contra	C2H7orf25	-0.404230970727523	-1.02573487770441	0.217272936249365	5.07379227081157	-1.30567821990065	0.197508451772854	0.777117964377377	-5.00617374203005	NA
1830	ra	hearing_ipsi_vs_contra	STEAP3	-0.538568380018901	-1.68684623245765	0.609709472419848	3.13321998206909	-0.941551981617291	0.350851043200479	0.852576046890918	-5.00663788331536	NA
1831	ra	hearing_ipsi_vs_contra	CASP8_1	0.509645521740878	-0.384126934504941	1.4034179779867	4.44223219640767	1.14470000300905	0.257665586665209	0.819421826993194	-5.00812289648973	CASP8_1
1832	ra	hearing_ipsi_vs_contra	TOR1AIP2	0.536785722313112	-0.436613734842882	1.51018517946911	4.11131449010656	1.10703230446556	0.273462812695148	0.822927790398649	-5.0090207432471	TOR1AIP2
1833	ra	hearing_ipsi_vs_contra	HTR1F	0.542712073026022	-0.375008043161997	1.46043218921404	4.28351867282176	1.18716113324687	0.240652258507368	0.805485442347409	-5.00990129233205	NA
1834	ra	hearing_ipsi_vs_contra	XRCC6	0.375453973091939	-0.146006617591114	0.896914563774992	5.73730923006869	1.44539201259521	0.154451470495795	0.734450313822637	-5.01058274656969	NA
1835	ra	hearing_ipsi_vs_contra	NAP1L1	0.231528848277065	-0.0232878765638799	0.486345573118011	8.3366565357929	1.82401170199847	0.0739990056865874	0.607664846037386	-5.01101836814579	NA
1836	ra	hearing_ipsi_vs_contra	KMT2E	-0.309168032579243	-0.703290764716936	0.0849546995584503	6.60068597665462	-1.57475695747978	0.121482668603812	0.696680978879981	-5.01190816754537	NA
1837	ra	hearing_ipsi_vs_contra	KIAA1324L	0.493000085588942	-0.505980219095291	1.49198039027317	3.73761734518297	0.990696222189195	0.326500885675588	0.839700617385001	-5.01217280422035	NA
1838	ra	hearing_ipsi_vs_contra	RNF214	-0.489511160940284	-1.36280176631375	0.383779444433176	4.24796432470473	-1.12526354241718	0.265733696687549	0.820781520424206	-5.01281899768016	NA
1839	ra	hearing_ipsi_vs_contra	SIRT2	0.471250493618906	-0.280502967287869	1.22300395452568	5.1863548547672	1.25842350121239	0.213956681136104	0.788460054310598	-5.01395939625726	NA
1840	ra	hearing_ipsi_vs_contra	LMBR1	-0.372415786611053	-0.910882066122074	0.166050492899968	5.56475796183978	-1.38841727622891	0.171031587807247	0.750319566771919	-5.01463552894369	NA
1841	ra	hearing_ipsi_vs_contra	MLXIP	0.530019126104426	-0.613969940229245	1.6740081924381	2.83210159141767	0.930079573007671	0.356701976816697	0.852576046890918	-5.01463834237765	NA
1842	ra	hearing_ipsi_vs_contra	MATN3	0.5126762739211	-0.665843460908838	1.69119600875104	2.57563744057042	0.873286603754991	0.386591321975181	0.866480607005436	-5.01490718942488	NA
1843	ra	hearing_ipsi_vs_contra	SCN2A_2	-0.471473514575484	-1.3003017890654	0.357354759914435	4.38005885094987	-1.14193972472994	0.258800607025355	0.819421826993194	-5.01556777692486	SCN2A_2
1844	ra	hearing_ipsi_vs_contra	SEC61A1	0.435768457511466	-0.293220254055345	1.16475716907828	5.04498924778502	1.20001155024391	0.235667555046993	0.805485442347409	-5.01587911920422	NA
1845	ra	hearing_ipsi_vs_contra	NT5DC1	-0.581305719244253	-1.62625064478493	0.463639206296429	3.897009319745	-1.11676458421586	0.269317345380748	0.820781520424206	-5.01595369312155	NA
1846	ra	hearing_ipsi_vs_contra	TMEM123	0.533773928175847	-0.497101739892856	1.56464959624455	4.07103302145496	1.03944498051589	0.303490053498571	0.832681760136313	-5.01698358299711	NA
1847	ra	hearing_ipsi_vs_contra	MTM1	0.492740432573594	-0.3320392046494	1.31752006979659	4.42357580797676	1.19930793870499	0.235938526385071	0.805485442347409	-5.01725866373542	NA
1848	ra	hearing_ipsi_vs_contra	PM20D1	-0.488924116106785	-1.38458517727972	0.406736945066147	3.72533167040442	-1.09584266201701	0.278284303870281	0.822927790398649	-5.01753813610479	NA
1849	ra	hearing_ipsi_vs_contra	ARFIP1	0.498896289367774	-0.382325965097329	1.38011854383288	4.42049496437642	1.13651521903406	0.261041534330962	0.820781520424206	-5.01801451461729	NA
1850	ra	hearing_ipsi_vs_contra	ERCC3	0.43987547837861	-0.264501146071356	1.14425210282858	5.17420066881843	1.25364697024066	0.21567431896889	0.791452002231992	-5.01899170789172	NA
1851	ra	hearing_ipsi_vs_contra	DAP	0.50480396532492	-0.451184507095413	1.46079243774525	4.13724895417166	1.06003581902108	0.294111933377213	0.830357526331097	-5.0191416624064	NA
1852	ra	hearing_ipsi_vs_contra	MRPL40	-0.487314691166285	-1.30654992251758	0.331920540185013	4.67269678791182	-1.19412920928336	0.237939916022697	0.805485442347409	-5.01961023376218	NA
1853	ra	hearing_ipsi_vs_contra	GJE1	0.459949868972825	-0.31664399602258	1.23654373396823	4.48813267972634	1.1889592838544	0.239950185936844	0.805485442347409	-5.01980136238152	NA
1854	ra	hearing_ipsi_vs_contra	KLHDC8B	0.493459350596524	-0.444948353220356	1.4318670544134	3.52355303966347	1.05562643348451	0.296103174652332	0.832061030584647	-5.0203208438168	NA
1855	ra	hearing_ipsi_vs_contra	PNPLA8	-0.361138813651724	-0.856075716107364	0.133798088803915	6.16894422915433	-1.46478798608975	0.149103044411683	0.728659702191465	-5.02042546886002	NA
1856	ra	hearing_ipsi_vs_contra	RASGEF1A	-0.253870920396346	-0.542512259737225	0.0347704189445332	7.93277015364487	-1.76565099994726	0.0834272793284954	0.624327639868002	-5.02076442224449	NA
1857	ra	hearing_ipsi_vs_contra	HID1	-0.359919468275271	-0.844139565782325	0.124300629231784	5.85160959657176	-1.49215165851204	0.141806353010563	0.724349482442293	-5.0213071843137	NA
1858	ra	hearing_ipsi_vs_contra	RPP25L	0.456392366913192	-0.318730113292448	1.23151484711883	4.67562688950356	1.18200272564254	0.242674578793137	0.806697573115862	-5.02323906863986	NA
1859	ra	hearing_ipsi_vs_contra	NDUFB3	-0.205298744224928	-0.415357797057958	0.00476030860810231	9.29973126355508	-1.9619833984427	0.0552206434664813	0.568116784465587	-5.02333251365897	NA
1860	ra	hearing_ipsi_vs_contra	LOC110470524	-0.514810942490834	-1.53442059739566	0.504798712413988	3.51061737765551	-1.01359455394699	0.315550489623872	0.835508640760436	-5.02338185301119	LOC110470524
1861	ra	hearing_ipsi_vs_contra	LHX2	0.488643298208403	-0.408419944068455	1.38570654048526	4.26033685023549	1.09350134976042	0.279300640509812	0.822927790398649	-5.02343723646816	NA
1862	ra	hearing_ipsi_vs_contra	TXN	-0.185573922885839	-0.368632167602336	-0.00251567816934131	9.77760272948412	-2.0350640995207	0.0470461788555281	0.554196811305966	-5.0234496958097	NA
1863	ra	hearing_ipsi_vs_contra	IFT27	0.452173526874322	-0.276348664023359	1.180695717772	5.2611235432908	1.2459849185594	0.218450910605553	0.796675606426821	-5.02353223265731	NA
1864	ra	hearing_ipsi_vs_contra	UBA3	-0.325707077820498	-0.74067973353247	0.0892655778914736	6.59142143514329	-1.57564419669411	0.121277819209425	0.696441096395616	-5.02385351979667	NA
1865	ra	hearing_ipsi_vs_contra	ADRA1D	-0.414899446934023	-1.03927747678363	0.209478582915579	5.30059156148579	-1.33396882787753	0.188127673318556	0.765935610940588	-5.02464543056462	NA
1866	ra	hearing_ipsi_vs_contra	SLC25A1	0.518445378903427	-0.404337482407631	1.44122824021449	4.53577624787039	1.12785670622416	0.264647030526458	0.820781520424206	-5.02468678304613	NA
1867	ra	hearing_ipsi_vs_contra	FRMD4A	0.393958100034252	-0.181284852353649	0.969201052422152	5.72766563254816	1.37483052446764	0.175181286433589	0.752962544523141	-5.02478196527508	NA
1868	ra	hearing_ipsi_vs_contra	ABTB2	0.488050153276242	-0.366253615903721	1.3423539224562	4.4923535332774	1.14683930607655	0.256788358506874	0.819421826993194	-5.02529330085067	NA
1869	ra	hearing_ipsi_vs_contra	KCNK15	-0.428980121402406	-1.08132685757679	0.223366614771976	5.34743095535732	-1.3201069337942	0.192680940850026	0.771110446157905	-5.02583142620626	NA
1870	ra	hearing_ipsi_vs_contra	LOC110471227	0.434683052656629	-0.254971412148557	1.12433751746181	4.89501039101285	1.26529442471525	0.211503748647271	0.788460054310598	-5.02605414854418	LOC110471227
1871	ra	hearing_ipsi_vs_contra	TAX1BP1	0.28236039752091	-0.0490350600741338	0.613755855115954	7.68174699661901	1.71043931979752	0.0932488144210626	0.650187807526477	-5.02636718983927	NA
1872	ra	hearing_ipsi_vs_contra	TRMT13	-0.481610230872076	-1.54955856768685	0.586338105942697	2.79949775658868	-0.905307042067622	0.369550511237337	0.859015482695232	-5.02656176472387	NA
1873	ra	hearing_ipsi_vs_contra	ZFAND1	0.552748830796983	-0.495236237708228	1.60073389930219	3.69469096648061	1.05882253514055	0.294658918067716	0.830357526331097	-5.02657156176338	NA
1874	ra	hearing_ipsi_vs_contra	CA10	-0.502323653586069	-1.48613918140928	0.481491874237145	3.39333730602583	-1.02499180756371	0.310193731020099	0.834858097091801	-5.02710996748515	NA
1875	ra	hearing_ipsi_vs_contra	WNK2	-0.48628408881237	-1.35866505574194	0.386096878117202	4.29519507954091	-1.11901089796985	0.268366866721974	0.820781520424206	-5.02717582519202	NA
1876	ra	hearing_ipsi_vs_contra	TNS3	0.449213954246746	-0.309848011788146	1.20827592028164	4.73885230121322	1.18802736928041	0.240313858270622	0.805485442347409	-5.02748503104917	NA
1877	ra	hearing_ipsi_vs_contra	TMEM223	0.497430275822103	-0.539515251632148	1.53437580327635	3.81306868519912	0.963000938416127	0.340081095669695	0.848820515520122	-5.0279453824986	NA
1878	ra	hearing_ipsi_vs_contra	CEP63	0.473771082003537	-0.488997088523163	1.43653925253024	3.69638100868492	0.987864236704619	0.327872654177828	0.839795377331481	-5.0279743932744	NA
1879	ra	hearing_ipsi_vs_contra	FLOT1	0.498215323161483	-0.567914898717231	1.5643455450402	3.02554772868814	0.938117557752239	0.352595997082073	0.852576046890918	-5.02801370713513	NA
1880	ra	hearing_ipsi_vs_contra	LOC110474963	-0.425409874336003	-1.12274579901617	0.271926050344166	5.1372655383579	-1.22466121832602	0.22631726753162	0.804027168535532	-5.02809527073279	LOC110474963
1881	ra	hearing_ipsi_vs_contra	P4HTM	-0.495799984953056	-1.36492253237639	0.373322562470275	4.48821874258059	-1.14518573773899	0.257466221997641	0.819421826993194	-5.02985694777221	NA
1882	ra	hearing_ipsi_vs_contra	GIGYF2	0.415037622312447	-0.215910986283845	1.04598623090874	5.45240638809785	1.32051676013573	0.192545137881663	0.771110446157905	-5.02992538125889	NA
1883	ra	hearing_ipsi_vs_contra	TRAF6	0.447833714251829	-0.323510443862517	1.21917787236618	4.29703354079636	1.16551811797683	0.249219663883138	0.811912582084204	-5.03018444282579	NA
1884	ra	hearing_ipsi_vs_contra	SLC17A6	-0.236709586071134	-0.494653770978915	0.0212345988366469	8.7018561217641	-1.84221596915573	0.0712480801209229	0.600436243456192	-5.03110468330352	NA
1885	ra	hearing_ipsi_vs_contra	CAMK1G	-0.453805285022549	-1.29126886767679	0.383658297631697	3.38128690105064	-1.08781252995333	0.281780909427754	0.822927790398649	-5.03163616997853	NA
1886	ra	hearing_ipsi_vs_contra	JAKMIP3	-0.49701592345574	-1.4844525582325	0.490420711321024	3.83109929430758	-1.01044226870628	0.31704305757564	0.835508640760436	-5.03364587673489	NA
1887	ra	hearing_ipsi_vs_contra	CCDC9B	-0.473849545707433	-1.25456284636203	0.306863754947164	4.56871588342064	-1.21842647887954	0.228656133030071	0.805485442347409	-5.03459977466153	NA
1888	ra	hearing_ipsi_vs_contra	ZNF423	0.443759459529655	-0.296085588274581	1.18360450733389	4.94147056174866	1.20408540154524	0.234103109635765	0.805485442347409	-5.03475318345003	NA
1889	ra	hearing_ipsi_vs_contra	CDK13	0.439890784689255	-0.279091802780272	1.15887337215878	4.83318465407093	1.22822216225667	0.224989344459744	0.802524414246471	-5.03499076340815	NA
1890	ra	hearing_ipsi_vs_contra	LIG4	-0.503279524924703	-1.58809538683533	0.581536336985928	3.52165464715352	-0.931330173862166	0.356061112435869	0.852576046890918	-5.03500726969945	NA
1891	ra	hearing_ipsi_vs_contra	LRATD1	-0.434417003573148	-1.16128698631468	0.292452979168386	4.79182853138089	-1.19977696529013	0.235757872021171	0.805485442347409	-5.03506960076583	NA
1892	ra	hearing_ipsi_vs_contra	CAPRIN2	0.471412321616121	-0.456462940881946	1.39928758411419	3.81019609945514	1.01990981595167	0.312574607317054	0.834858097091801	-5.0351734401748	NA
1893	ra	hearing_ipsi_vs_contra	SLC66A2	-0.49358702961344	-1.56499977963039	0.577825720403512	3.10669424623415	-0.924820327297926	0.359405235590705	0.853449031402698	-5.03542328871672	NA
1894	ra	hearing_ipsi_vs_contra	VAPA	0.406693188868552	-0.00505970854830451	0.818446086285408	9.4545669135543	1.98280805001988	0.0527754459689014	0.564589603075703	-5.03563645612542	NA
1895	ra	hearing_ipsi_vs_contra	LRRC4	0.492254341343874	-0.641313033788486	1.62582171647623	2.89132281997454	0.871751403254056	0.387420557298615	0.866480607005436	-5.03734661976731	NA
1896	ra	hearing_ipsi_vs_contra	MEA1	0.361652645179686	-0.134987683921172	0.858292974280544	6.40139171241997	1.46184087495624	0.149906204214186	0.729007584910375	-5.03786232804392	NA
1897	ra	hearing_ipsi_vs_contra	GNAS	0.455897664664559	-0.318601351805612	1.23039668113473	4.46618141721061	1.18167197347134	0.242804666532019	0.806697573115862	-5.03825100169005	NA
1898	ra	hearing_ipsi_vs_contra	ZYX	-0.386737832329784	-0.945644500557541	0.172168835897973	5.74929968717912	-1.38908175082228	0.17083060271906	0.74986462742512	-5.03886265524161	NA
1899	ra	hearing_ipsi_vs_contra	SREK1IP1	-0.319975778156045	-0.741941365996787	0.101989809684697	6.55970899346598	-1.52226585939721	0.134105754199226	0.715629524874214	-5.03886684056545	NA
1900	ra	hearing_ipsi_vs_contra	ESYT2	0.379426466044674	-0.158370009340957	0.917222941430306	5.93687870752631	1.41631582426369	0.162748823875635	0.745135327140405	-5.03920839344441	NA
1901	ra	hearing_ipsi_vs_contra	SUGT1	0.488507483906156	-0.408639796615384	1.3856547644277	4.83333731707371	1.09309501744232	0.279477288967479	0.822927790398649	-5.03949288165808	NA
1902	ra	hearing_ipsi_vs_contra	LHFPL2	0.545681075336991	-0.457442371090995	1.54880452176498	4.64042009537617	1.09203095488348	0.279940248804844	0.822927790398649	-5.03958718774039	NA
1903	ra	hearing_ipsi_vs_contra	C9H3orf70	-0.510917590320647	-1.49996336506903	0.478128184427739	4.08235823334837	-1.03701467326759	0.30461029519576	0.832681760136313	-5.04025817256738	NA
1904	ra	hearing_ipsi_vs_contra	SYS1	-0.395684949518973	-0.952884362778853	0.161514463740907	6.06162604564539	-1.42557253387347	0.160070509786969	0.74269465988734	-5.04044949347259	NA
1905	ra	hearing_ipsi_vs_contra	ARL13B	0.484048425021793	-0.414362171266423	1.38245902131001	4.09152286343074	1.08159428550517	0.284509553237198	0.825366818348633	-5.04070190800705	NA
1906	ra	hearing_ipsi_vs_contra	DCAF10	-0.466224206900833	-1.24018503639897	0.307736622597307	4.83150170875639	-1.2092783444859	0.232119911232311	0.805485442347409	-5.0408129976931	NA
1907	ra	hearing_ipsi_vs_contra	MRRF	-0.436235882500635	-1.1140563231394	0.241584558138128	5.25685593295418	-1.29198408012737	0.202173951222222	0.782107066843938	-5.04191921595467	NA
1908	ra	hearing_ipsi_vs_contra	TMEM237	0.486561531004	-0.511295128214097	1.4844181902221	3.56500176621758	0.978858795791463	0.332260298492221	0.843942618954306	-5.04254036676691	NA
1909	ra	hearing_ipsi_vs_contra	LOC110481942	0.492437195282044	-0.67350392960495	1.65837832016904	2.837482040122	0.847861014429362	0.400468400800255	0.871096747735776	-5.04290253988964	LOC110481942
1910	ra	hearing_ipsi_vs_contra	ARID2	0.448876770584443	-0.281464515579329	1.17921805674821	5.15829322100319	1.23381974902958	0.222913528537346	0.800986392918272	-5.04313981529885	NA
1911	ra	hearing_ipsi_vs_contra	PSMC5	-0.269886885176032	-0.589333350549021	0.0495595801969578	7.40107521848118	-1.69603235198708	0.0959633102935947	0.652209411888455	-5.04401576901268	NA
1912	ra	hearing_ipsi_vs_contra	ERBB4	0.492454928225849	-0.331494948940451	1.31640480539215	5.01366632417217	1.19982009922362	0.235741263240348	0.805485442347409	-5.04486094071347	NA
1913	ra	hearing_ipsi_vs_contra	LOC110467549	0.504315446090184	-0.459292752625111	1.46792364480548	3.72810230817282	1.05063586411447	0.298368056948434	0.832387360991286	-5.04503007273642	LOC110467549
1914	ra	hearing_ipsi_vs_contra	KIF16B	0.505031402841706	-0.451218284738358	1.46128109042177	4.26989199589219	1.06022371765603	0.294027285772615	0.830357526331097	-5.04515156807071	NA
1915	ra	hearing_ipsi_vs_contra	S1PR3	0.520895540642599	-0.623561233263212	1.66535231454841	3.28946183766478	0.913695915925518	0.365166731879912	0.856679388268146	-5.04518974671779	NA
1916	ra	hearing_ipsi_vs_contra	GCN1	0.474433396775446	-0.368717912387948	1.31758470593884	4.1137239297841	1.12958826582241	0.263923177932006	0.820781520424206	-5.04519634690695	NA
1917	ra	hearing_ipsi_vs_contra	RPH3A	-0.335032850663364	-0.772923970677655	0.102858269350928	7.1179818657791	-1.53593095286728	0.130723006935611	0.71252866986618	-5.04522308015228	NA
1918	ra	hearing_ipsi_vs_contra	HIBADH	-0.381486852181498	-0.951160443905681	0.188186739542686	5.39273617065931	-1.34432391793335	0.184779976955136	0.76124214985045	-5.0454422673314	NA
1919	ra	hearing_ipsi_vs_contra	ARNT2	-0.487470200568367	-1.47907949301543	0.504139091878696	3.19911058138985	-0.986865399438761	0.328357392152189	0.839795377331481	-5.04570958350551	NA
1920	ra	hearing_ipsi_vs_contra	MRPL30	-0.400610120058988	-1.00114282377719	0.19992258365921	5.74109846440627	-1.33916993670523	0.186440491585705	0.764197615773723	-5.04589534499966	NA
1921	ra	hearing_ipsi_vs_contra	STK26	-0.48006695436153	-1.28251444357231	0.322380534849247	4.6191790710046	-1.20097959273255	0.235295118018699	0.805485442347409	-5.04622830681341	NA
1922	ra	hearing_ipsi_vs_contra	SEC24A	-0.485171715466969	-1.23751207935506	0.26716864842112	4.92687658311377	-1.29458791889816	0.2012805302646	0.780025302805196	-5.0463935233299	NA
1923	ra	hearing_ipsi_vs_contra	NFKBIZ	0.522845097586994	-0.679835727462717	1.7255259226367	2.92728856434177	0.872716308329377	0.386899235581024	0.866480607005436	-5.0474189774652	NA
1924	ra	hearing_ipsi_vs_contra	CPLX3	-0.468498214270052	-1.30579862806864	0.368802199528541	4.44477237151344	-1.12325166823474	0.266578949537468	0.820781520424206	-5.04764972854409	NA
1925	ra	hearing_ipsi_vs_contra	ANKRD49	-0.43288414669906	-1.17140560122077	0.305637307822654	4.65265651796652	-1.17668171020098	0.244773509582714	0.808707334703626	-5.04905529741612	NA
1926	ra	hearing_ipsi_vs_contra	HSDL1	0.500777156832044	-0.396903092374292	1.39845740603838	4.42441295229925	1.11988461525998	0.267997813844223	0.820781520424206	-5.04944597069105	NA
1927	ra	hearing_ipsi_vs_contra	MED23	0.492774677115842	-0.469077828104536	1.45462718233622	3.83724836866469	1.02846694929166	0.308572767068528	0.833987473151916	-5.05007205670551	NA
1928	ra	hearing_ipsi_vs_contra	BRD3OS	-0.334988061996161	-0.773912459172866	0.103936335180544	6.3990095758497	-1.53211035283291	0.131661849487983	0.71252866986618	-5.05129823478719	NA
1929	ra	hearing_ipsi_vs_contra	SMCO4	-0.423169883027016	-1.14695269736064	0.300612931306613	4.71012856096255	-1.17369950860123	0.245955591232689	0.80949009985534	-5.05184362196519	NA
1930	ra	hearing_ipsi_vs_contra	PANK2	0.570471626089204	-0.501769714892643	1.64271296707105	4.23052713240638	1.06805087223674	0.290516121919152	0.830357526331097	-5.05222841088818	NA
1931	ra	hearing_ipsi_vs_contra	FSTL4	0.403186664047658	-0.265982047889042	1.07235537598436	5.22639784809162	1.20954204749824	0.232019530915287	0.805485442347409	-5.05228409251436	NA
1932	ra	hearing_ipsi_vs_contra	RSKR	0.461856495131362	-0.700582419309351	1.62429540957207	2.51876226438292	0.797604055559512	0.428790283919596	0.882024027921158	-5.05239586623761	NA
1933	ra	hearing_ipsi_vs_contra	L3MBTL3	0.51926498256911	-0.486187257180517	1.52471722231874	3.60862426373155	1.03675951207363	0.304728074591431	0.832681760136313	-5.05252323294827	NA
1934	ra	hearing_ipsi_vs_contra	NUP85	0.525829691002214	-0.487369256960669	1.5390286389651	4.25456801110226	1.04183948528856	0.302389074777332	0.832681760136313	-5.05266957550433	NA
1935	ra	hearing_ipsi_vs_contra	REV3L	0.465670502069741	-0.396421865205156	1.32776286934464	4.23946129982612	1.08436468842943	0.283291599981399	0.823072616907887	-5.05278001883144	NA
1936	ra	hearing_ipsi_vs_contra	CBX7	-0.37509533031863	-0.936498555087863	0.186307894450602	5.75631760215442	-1.34127303255047	0.185761548148053	0.763093456788331	-5.05285178838273	NA
1937	ra	hearing_ipsi_vs_contra	NUP50	-0.505414976428229	-1.53728468720565	0.526454734349193	4.06344433487289	-0.983272018822753	0.330105223357127	0.840675014535719	-5.05304588533669	NA
1938	ra	hearing_ipsi_vs_contra	SKP1	-0.149937825534856	-0.290063138315979	-0.00981251275373302	10.7531585883415	-2.14805329045296	0.0364715885388626	0.509372875378663	-5.05336906353844	NA
1939	ra	hearing_ipsi_vs_contra	ZNF804B	0.503000641947856	-0.455754335639966	1.46175561953568	4.31590490568288	1.05320120145907	0.297202339966121	0.832387360991286	-5.05386066733241	NA
1940	ra	hearing_ipsi_vs_contra	CPT2	-0.457149004529438	-1.33326945274328	0.418971443684398	4.00779502371199	-1.04747676909415	0.299807897996937	0.832387360991286	-5.05421000517968	NA
1941	ra	hearing_ipsi_vs_contra	AIP	0.416279611529722	-0.180095319124323	1.01265454218377	6.1357777650286	1.401251852595	0.167181623120612	0.748851766155918	-5.05425739186167	NA
1942	ra	hearing_ipsi_vs_contra	SNCG	0.475624393664033	-0.438275255113968	1.38952404244203	4.59451432968546	1.04475882500985	0.30105048495118	0.832681760136313	-5.05474024440528	NA
1943	ra	hearing_ipsi_vs_contra	FKBP6	0.496573418410866	-0.550604689837611	1.54375152665934	3.80722585600844	0.95194827621175	0.345603336822206	0.848965489681981	-5.0547553860673	NA
1944	ra	hearing_ipsi_vs_contra	JUND	-0.48211925297513	-1.43074066868654	0.466502162736282	3.34868306622165	-1.02026265029245	0.312408907665191	0.834858097091801	-5.05513362369356	NA
1945	ra	hearing_ipsi_vs_contra	MFAP2	-0.475135661070009	-1.48986257377319	0.539591251633168	3.65657567467874	-0.939980591987842	0.351648730555636	0.852576046890918	-5.05573893562827	NA
1946	ra	hearing_ipsi_vs_contra	CLTA	0.20995625666025	-0.0110879579086061	0.431000471229107	9.16655600134566	1.90677788718081	0.0621778539347108	0.584869025555139	-5.05672371953136	NA
1947	ra	hearing_ipsi_vs_contra	ARAP3	-0.502569250350644	-1.65598092024868	0.65084241954739	2.76205820511053	-0.874705807302285	0.385825734913448	0.866480607005436	-5.05675249700432	NA
1948	ra	hearing_ipsi_vs_contra	PPP4C	0.400757320529637	-0.212211811887632	1.01372645294691	5.28654977183899	1.31248182289228	0.195220886197482	0.773283197064321	-5.05750610012012	NA
1949	ra	hearing_ipsi_vs_contra	CACNA2D2	-0.477761479404831	-1.57006339544529	0.614540436635624	3.40425112166904	-0.878049244663118	0.384025895081727	0.866480607005436	-5.05780351168575	NA
1950	ra	hearing_ipsi_vs_contra	G2E3	-0.478609107818039	-1.4983259601831	0.541107744547024	3.62458284177825	-0.942218875848442	0.350512863708749	0.852576046890918	-5.05833897279844	NA
1951	ra	hearing_ipsi_vs_contra	DCAF6	0.406335288179614	-0.234827579443971	1.0474981558032	5.03997576010482	1.27223288128133	0.209048008599128	0.788196726825107	-5.05841833290851	NA
1952	ra	hearing_ipsi_vs_contra	VSTM2B	-0.494334344501634	-1.42040993857182	0.431741249568553	3.81277261448715	-1.07158045570198	0.288942333987658	0.829635350710552	-5.05894668494935	NA
1953	ra	hearing_ipsi_vs_contra	SNRNP27	0.417890997625686	-0.282164464168368	1.11794645941974	4.95909601157475	1.19834261953139	0.23631065436468	0.805485442347409	-5.05946637812342	NA
1954	ra	hearing_ipsi_vs_contra	TDG	0.447757933978019	-0.338533409905707	1.23404927786174	4.79229418752988	1.14316845958192	0.258294914180916	0.819421826993194	-5.0602189098791	NA
1955	ra	hearing_ipsi_vs_contra	BAZ1B	0.35661559662331	-0.160283040264117	0.873514233510736	6.18888263572524	1.38498600359235	0.172072354894549	0.751452492781865	-5.06030811869838	NA
1956	ra	hearing_ipsi_vs_contra	ST8SIA3	-0.384966701577043	-0.967499402146674	0.197565998992588	5.28382041137293	-1.32664063217052	0.190524506887464	0.771110446157905	-5.06039178595592	NA
1957	ra	hearing_ipsi_vs_contra	USP44	-0.471394802750913	-1.51411025179403	0.571320646292202	3.11649025673292	-0.907547615565966	0.368376369054619	0.858513580918697	-5.06070983097773	NA
1958	ra	hearing_ipsi_vs_contra	FCHSD2	0.502177010007611	-0.700243280433461	1.70459730044868	2.84892297464679	0.838399418797961	0.405710209209	0.873727676453633	-5.06102459170262	NA
1959	ra	hearing_ipsi_vs_contra	MRPL39	0.421155258678028	-0.310433509776109	1.15274402713217	4.78414990815934	1.1556481718041	0.25319875136436	0.816592458375098	-5.06315273490675	NA
1960	ra	hearing_ipsi_vs_contra	COMMD6	0.34984381263568	-0.133040509507108	0.832728134778469	5.9978181508185	1.45439217828648	0.1519513013588	0.730702005329763	-5.06392466728112	NA
1961	ra	hearing_ipsi_vs_contra	YME1L1	-0.390051997455155	-0.956259247526605	0.176155252616295	5.67087496014199	-1.38292146783474	0.172700912663976	0.752503467955867	-5.06442219661053	NA
1962	ra	hearing_ipsi_vs_contra	SMPD4	-0.479415835698862	-1.38912907762147	0.430297406223742	4.52736152541187	-1.05793332350452	0.295060246750465	0.830357526331097	-5.06479011962461	NA
1963	ra	hearing_ipsi_vs_contra	ARIH2	-0.434938087919449	-1.18146088058415	0.311584704745252	4.87864080569962	-1.16959312580488	0.247590009473652	0.810869901873462	-5.06535646056844	NA
1964	ra	hearing_ipsi_vs_contra	RNF139	-0.462238409885531	-1.3643038548381	0.439827035067038	4.0397023315969	-1.02867556065712	0.308475645065745	0.833987473151916	-5.06550309844719	NA
1965	ra	hearing_ipsi_vs_contra	REX1BD	0.432811369859938	-0.311685267225517	1.17730800694539	4.57602222963961	1.16704165883748	0.24860947661988	0.81140745432046	-5.06642071215455	NA
1966	ra	hearing_ipsi_vs_contra	HVCN1	-0.459527340212971	-1.33044658893434	0.411391908508396	3.79860654348821	-1.05921446842643	0.294482146113195	0.830357526331097	-5.06671876682544	NA
1967	ra	hearing_ipsi_vs_contra	TM9SF3	-0.370907106611685	-0.891675699945591	0.149861486722222	6.42129332526757	-1.42978523522304	0.158863032363539	0.741681558726926	-5.0676373464521	NA
1968	ra	hearing_ipsi_vs_contra	LOC110475224	-0.485738645706918	-1.61071789877088	0.639240607357044	2.93927423092173	-0.866779402716752	0.390113828516853	0.867820314634316	-5.06829692039058	LOC110475224
1969	ra	hearing_ipsi_vs_contra	PSMC3IP	0.451327605676591	-0.614465696746124	1.51712090809931	3.11093869111348	0.850098695341574	0.399234858191379	0.870919510108064	-5.06881476411596	NA
1970	ra	hearing_ipsi_vs_contra	LOC110481088	-0.46407136997529	-1.33737701792268	0.409234277972096	4.50569786984387	-1.06676546013645	0.291090740107076	0.830357526331097	-5.06885366007305	LOC110481088
1971	ra	hearing_ipsi_vs_contra	LMBRD2	0.409294631785564	-0.254134257492871	1.072723521064	5.28299977843619	1.23848886901899	0.221192848717275	0.798978374486323	-5.06925165842886	NA
1972	ra	hearing_ipsi_vs_contra	PIKFYVE	-0.477864354019074	-1.29537991378967	0.339651205751526	4.35523804253025	-1.173435024219	0.246060625838228	0.80949009985534	-5.06939222971855	NA
1973	ra	hearing_ipsi_vs_contra	ZNF414	0.453951046528083	-0.592856145386703	1.50075823844287	3.14719569905195	0.870548080300758	0.388071309640601	0.866480607005436	-5.07025029742029	NA
1974	ra	hearing_ipsi_vs_contra	KPNA5	0.423106105831036	-0.281387170616508	1.12759938227858	4.92119799328667	1.20565451892974	0.233502560612793	0.805485442347409	-5.07047211156965	NA
1975	ra	hearing_ipsi_vs_contra	PPP1R8	-0.453068803652321	-1.43624117165609	0.530103564351452	3.73928046788956	-0.925092017692037	0.359265262565543	0.853449031402698	-5.07087870092556	NA
1976	ra	hearing_ipsi_vs_contra	MRPL47	0.400436238043718	-0.269843581637215	1.07071605772465	5.24092024219455	1.19929953907384	0.235941762578854	0.805485442347409	-5.07116244596465	NA
1977	ra	hearing_ipsi_vs_contra	TRIOBP	0.462831527760876	-0.488017623218136	1.41368067873989	4.04715988719781	0.977151156404472	0.333096682353097	0.844780218610949	-5.07118831292384	NA
1978	ra	hearing_ipsi_vs_contra	ZNF106	0.438326791283536	-0.328136387036067	1.20478996960314	4.76478906233651	1.14804036686734	0.256296796259549	0.819421826993194	-5.07136724131148	NA
1979	ra	hearing_ipsi_vs_contra	TXNRD2	-0.49202354800448	-1.71194669025262	0.727899594243665	3.18482456612576	-0.80966218573666	0.421887762271926	0.880993783506746	-5.07179758482582	NA
1980	ra	hearing_ipsi_vs_contra	SMPD1	0.461060050726408	-0.492123341521738	1.41424344297455	3.84757091253806	0.971027356032297	0.336107551262255	0.845810318357643	-5.07210522345621	NA
1981	ra	hearing_ipsi_vs_contra	ETFBKMT	0.462274338419515	-0.514157438080278	1.43870611491931	3.9851577307899	0.950404140210376	0.346379492827546	0.850030748687125	-5.07224690438983	NA
1982	ra	hearing_ipsi_vs_contra	STUB1	-0.457842015935791	-1.41744675524365	0.501762723372071	3.86917646316995	-0.957797500151938	0.342673597611963	0.848965489681981	-5.07235557713806	NA
1983	ra	hearing_ipsi_vs_contra	HERC3	-0.30946314249165	-0.698228542638695	0.0793022576553959	7.23347346052306	-1.59798156026878	0.116211540002225	0.684307525085676	-5.07300631683139	NA
1984	ra	hearing_ipsi_vs_contra	LOC110482786	0.513589036140079	-0.590625134783107	1.61780320706327	3.66458685469124	0.933711839974374	0.354842707586715	0.852576046890918	-5.07308537536551	LOC110482786
1985	ra	hearing_ipsi_vs_contra	TVP23A	-0.350032718797291	-0.833503051688978	0.133437614094396	6.27321640859662	-1.45341370088048	0.152221567526657	0.730702005329763	-5.07380252155236	NA
1986	ra	hearing_ipsi_vs_contra	OSGIN2	0.482993763185391	-0.486026617847296	1.45201414421808	3.9672935708942	1.00059666160193	0.321735483485857	0.838949100608221	-5.07397692271922	NA
1987	ra	hearing_ipsi_vs_contra	ECHDC3	-0.41962502230716	-1.13878149633965	0.299531451725329	4.32235700293297	-1.17135469103658	0.246887916791959	0.810728007747996	-5.07432275517038	NA
1988	ra	hearing_ipsi_vs_contra	VAMP2	0.431710548423959	-0.289475115513595	1.15289621236151	4.98709473769082	1.20169986825538	0.235018283323996	0.805485442347409	-5.07477630675269	VAMP2
1989	ra	hearing_ipsi_vs_contra	SLC49A4	-0.377350330861088	-0.897261779706891	0.142561117984715	6.03084594725443	-1.45702093638585	0.151227072246005	0.730702005329763	-5.07516186579446	NA
1990	ra	hearing_ipsi_vs_contra	IDS	0.475553825240786	-0.632125822399985	1.58323347288156	3.26943494118559	0.861858445107837	0.392790959008182	0.86901051082044	-5.07525646325957	NA
1991	ra	hearing_ipsi_vs_contra	ZFYVE28	0.407858724667591	-0.285006529057238	1.10072397839242	5.06193493050486	1.18171136562374	0.242789170604544	0.806697573115862	-5.07537260907823	NA
1992	ra	hearing_ipsi_vs_contra	R3HCC1L	0.488724466945658	-0.77076868447489	1.74821761836621	3.01297079033835	0.778966371880855	0.439591220853329	0.883077698810909	-5.0757226850422	NA
1993	ra	hearing_ipsi_vs_contra	CSNK1D	-0.373088043632478	-0.888517304101192	0.142341216836236	6.06375551983845	-1.45309062301281	0.152310887853981	0.730702005329763	-5.07590406902033	NA
1994	ra	hearing_ipsi_vs_contra	FXR1	-0.297447341848838	-0.678894030106401	0.0839993464087245	6.71085730676965	-1.56540487421506	0.123658900314911	0.701495731575915	-5.0763948131945	NA
1995	ra	hearing_ipsi_vs_contra	GPR19_0	0.517655485786637	-0.62989704259172	1.66520801416499	3.69655884990745	0.905563031814735	0.369416242211972	0.858962411755619	-5.07662693049905	GPR19_0
1996	ra	hearing_ipsi_vs_contra	SLC25A11	-0.323662976071877	-0.746589086105843	0.099263133962089	6.51900533604979	-1.53631037531227	0.130630063364979	0.71252866986618	-5.07689191671643	NA
1997	ra	hearing_ipsi_vs_contra	MLST8	-0.452261680503068	-1.34504001327131	0.440516652265169	4.01168346662484	-1.01694294730963	0.313970279029632	0.83508727079379	-5.07725114457234	NA
1998	ra	hearing_ipsi_vs_contra	NCOR1	-0.373649683220906	-0.883135871896304	0.135836505454492	6.4045742800916	-1.47225365491535	0.147083599221983	0.726743835130156	-5.07733935770139	NA
1999	ra	hearing_ipsi_vs_contra	CISD1	-0.212493619711054	-0.443865623625691	0.018878384203582	8.71395656213471	-1.84367991604648	0.071030654747539	0.600436243456192	-5.07751489965372	NA
[truncated: 28,833 more rows]
